# Supplementary material for: An integrated epigenomic analysis for type 2 diabetes susceptibility loci in monozygotic twins
Source: Nat Commun. 2014 Dec 12;5:5719. doi: 10.1038/ncomms6719 (PMC4284644; doi:10.1038/ncomms6719)
Supplement: Supplementary Data 1 — Demography of studying twins [file ncomms6719-s2.xlsx]

## Sheet: Sheet1
Supplementary data 1. Demography of studying twins
Family	Zygosity	Age at Blood collection	Age at Phenotyping	Sex	BMI at Phenotyping	Diseases.Status	Basophils	Eosinophils	Lymphocytes	Monocytes	Neutrophils	WhiteBloodCellCount
Twin1	MZ	65	63	F	30.5	No	NA	NA	NA	NA	NA	NA
Twin1	MZ	65	63	F	48	Yes	NA	NA	NA	NA	NA	NA
Twin2	MZ	65	62	F	29.7	No	NA	0.1	2.3	0.5	4.3	7.1
Twin2	MZ	65	65	F	31.4	Yes	0.1	0.1	1.7	0.5	2.8	5.1
Twin3	MZ	47	37	F	32.3	No	0.1	0.4	1.8	0.4	6.2	8.8
Twin3	MZ	47	47	F	32	Yes	NA	0.3	3.5	0.5	6.6	10.9
Twin4	MZ	79	66	F	33.2	No	NA	0.1	1	0.3	5.1	6.5
Twin4	MZ	79	79	F	31.1	Yes	NA	0.1	1.7	0.5	4.4	6.6
Twin5	MZ	74	71	F	19.1	No	0.1	0.1	1.9	0.4	4	6.4
Twin5	MZ	72	71	F	19.1	Yes	NA	NA	NA	NA	NA	NA
Twin6	MZ	80	80	F	26.9	No	NA	NA	NA	NA	NA	NA
Twin6	MZ	80	80	F	29.4	Yes	NA	NA	NA	NA	NA	NA
Twin7	MZ	81	77	F	26	No	NA	NA	NA	NA	NA	NA
Twin7	MZ	81	77	F	24.7	Yes	NA	NA	NA	NA	NA	NA
Twin8	MZ	60	55	F	22.5	No	0.1	0.1	2.4	0.5	8.4	11.5
Twin8	MZ	60	60	F	40.8	Yes	NA	0.4	4.1	0.5	7.2	12.2
Twin9	MZ	64	61	F	31.2	No	NA	NA	NA	NA	NA	NA
Twin9	MZ	64	61	F	43.4	Yes	NA	NA	NA	NA	NA	NA
Twin10	MZ	53	49	F	36	No	0.1	0.1	2.2	0.4	3.7	6.4
Twin10	MZ	53	53	F	33.8	Yes	NA	0.2	2.1	0.4	4.3	7
Twin11	MZ	45	37	F	23.7	No	NA	0.1	1.4	0.4	3.2	5
Twin11	MZ	45	45	F	33.5	Yes	NA	0.2	1.6	0.4	4.6	6.8
Twin12	MZ	66	66	F	26.9	No	0.1	0.1	2.4	0.5	5.2	8.3
Twin12	MZ	66	66	F	35.2	Yes	0.1	0.1	1.6	0.4	3.5	5.6
Twin13	MZ	42	37	F	37.6	No	0.1	0.1	2.4	0.5	6.4	9.4
Twin13	MZ	42	42	F	39.8	Yes	0.1	0.1	2	0.3	4.2	6.8
Twin14	MZ	61	59	F	34.5	No	NA	0.1	2.6	0.7	6.3	9.7
Twin14	MZ	61	61	F	40.8	Yes	NA	0.1	2.9	0.6	6.6	10.2
Twin15	MZ	73	70	F	38.5	No	0.1	0.4	1.9	0.7	5.7	8.7
Twin15	MZ	73	72	F	44.2	Yes	0.1	0.3	1.5	0.6	4.4	6.9
Twin16	MZ	61	58	F	24.1	No	NA	0.1	1.8	0.3	3.5	5.7
Twin16	MZ	61	61	F	29.3	Yes	NA	NA	1.7	0.4	6.8	8.9
Twin17	MZ	67	56	F	23.8	No	0.1	0.1	1.5	0.4	3.6	5.7
Twin17	MZ	67	67	F	31.4	Yes	0.1	0.1	2.2	0.4	3.7	6.4
Twin18	MZ	54	54	M	27.2	Yes	NA	NA	NA	NA	NA	NA
Twin18	MZ	54	54	M	24.5	Yes	NA	NA	NA	NA	NA	NA
Twin19	MZ	70	73	F	28	Yes	NA	0.1	3	0.6	6	9.6
Twin19	MZ	70	73	F	29.1	Yes	NA	0.2	3.8	0.6	5.7	10.4
Twin20	MZ	59	58	F	33.3	Yes	NA	0.1	2.7	0.5	4.5	7.7
Twin20	MZ	59	58	F	33.8	Yes	0.1	0.1	2.3	0.4	4.4	7.2
Twin21	MZ	73	73	M	37.9	No	NA	NA	NA	NA	NA	NA
Twin21	MZ	73	73	M	30.6	No	NA	NA	NA	NA	NA	NA
Twin22	MZ	56	56	M	23	No	NA	NA	NA	NA	NA	NA
Twin22	MZ	56	56	M	28.8	No	NA	NA	NA	NA	NA	NA
Twin23	MZ	59	55	F	38	No	NA	0.2	2.8	0.6	5.6	9.2
Twin23	MZ	59	55	F	33.1	No	NA	0.1	1.9	0.5	6	8.6
Twin24	MZ	63	67	F	33.8	No	NA	NA	NA	NA	NA	NA
Twin24	MZ	63	66	F	30.5	No	NA	NA	NA	NA	NA	NA
Twin25	MZ	75	80	F	31.2	No	NA	NA	NA	NA	NA	NA
Twin25	MZ	76	80	F	29.5	No	NA	NA	NA	NA	NA	NA
Twin26	MZ	74	74	F	26.2	No	NA	NA	NA	NA	NA	NA
Twin26	MZ	74	74	F	20.5	No	NA	NA	NA	NA	NA	NA
Twin27	MZ	53	53	M	22.4	No	NA	NA	NA	NA	NA	NA
Twin27	MZ	53	53	M	25.7	No	NA	NA	NA	NA	NA	NA
