# Supplementary material for: An integrated epigenomic analysis for type 2 diabetes susceptibility loci in monozygotic twins
Source: Nat Commun. 2014 Dec 12;5:5719. doi: 10.1038/ncomms6719 (PMC4284644; doi:10.1038/ncomms6719)
Supplement: Supplementary Data 3 — 31 DMR genes validation [file ncomms6719-s4.xlsx]

## Sheet: Sheet1
Supplementary data 3. 31 DMR genes validation
Gene Name	DMR Chr	DMR location (bp)	450K probe ID	450K probe location	450k validation pvalue	450k validation beta	DMR pvalue	DMR beta	Ranking
MALT1	chr18	56336751	cg24182998	56338261	5.68e-05	0.00344885	9.95e-10	1.433	1
PDCD6IP	chr3	33831001	cg03789575	33842675	0.00035781	0.0478054	3.96e-08	1.272	4
ST7	chr7	116645751	cg00963942	116638247	0.123911	-0.0050625	4.22e-08	1.342	5
ILDR1	chr3	121707751	cg00694560	121707177	3.63072e-09	0.0446445	4.54e-08	1.323	8
NPTX1	chr17	78459001	cg13391810	78451573	0.498259	-0.00189073	6.81e-08	-1.248	11
AMTN	chr4	71388251	cg25553522	71388589	0.236	0.0135765	9.52e-08	1.332	14
PDE10A	chr6	166049001	cg07508299	166050974	8.07441e-09	0.0140943	1.05e-07	1.33	15
SPOCK1	chr5	136620501	cg26968544	136481972	0.199464	0.00123271	1.2e-07	1.328	16
MAP3K12	chr12	53879501	cg13638489	53886688	0.871903	0.000959897	1.25e-07	-1.24	17
EPPK1	chr8	144939751	cg11474468	144940301	0.00659408	0.00308829	1.36e-07	1.174	18
UNC5D	chr8	35186751	cg26764980	35235229	0.0025908	0.0247185	1.38e-07	1.206	20
POTEC	chr18	14519251	cg22276251	14543867	0.272567	-0.00875297	1.45e-07	1.18	21
ASB5	chr4	177151001	cg24497713	177163167	0.000265072	0.0135524	1.7e-07	1.328	24
RB1CC1	chr8	53536751	cg16683080	53536234	0.000171856	-0.0191726	1.78e-07	-1.163	26
AMICA1	chr11	118088501	cg05689028	118086808	0.598447	0.00262959	2.14e-07	1.126	28
MAPRE1	chr20	31416501	cg05857825	31408213	6.66616e-06	-0.0120775	2.43e-07	-1.149	31
PAK1	chr11	77129251	cg20232503	77125157	0.000136777	-0.0694782	1.38e-05	-1.015	760
THADA	chr2	43831501	cg14640509	43823708	0.0141197	0.0173902	1.8e-05	1.077	948
PAK7	chr20	9586501	cg07601967	9590805	1.40928e-08	-0.051011	3.07e-05	-1.02	1506
IGF2BP2	chr3	185472251	cg16570885	185476452	0.421537	-0.00612161	5.37e-05	1.001	2561
*To validate our MeDiP-seq results with another platform, we measured DNA methylation at the top 24 DMR genes (FDR<10%) and 7 other biologically interesting top DMR genes in the same set of samples using the Illumina HumanMethylation450K Bead Chip.
*The closest 450k probe (<10kb) away from DMR was used to validate MeDIPS results, 20 out of 31 genes has representive probe
