# Supplementary material for: An integrated epigenomic analysis for type 2 diabetes susceptibility loci in monozygotic twins
Source: Nat Commun. 2014 Dec 12;5:5719. doi: 10.1038/ncomms6719 (PMC4284644; doi:10.1038/ncomms6719)
Supplement: Supplementary Data 4 — Metabolites associate with MALT1 methylation (meta-analysis p value<0.0001 and discovery p value <0.05) [file ncomms6719-s5.xlsx]

## Sheet: data1
Supplementary data 1. Demography of studying twins
Family	Zygosity	Age at Blood collection	Age at Phenotyping	Sex	BMI at Phenotyping	Diseases.Status	Basophils	Eosinophils	Lymphocytes	Monocytes	Neutrophils	WhiteBloodCellCount
Twin1	MZ	65	63	F	30.5	No	NA	NA	NA	NA	NA	NA
Twin1	MZ	65	63	F	48	Yes	NA	NA	NA	NA	NA	NA
Twin2	MZ	65	62	F	29.7	No	NA	0.1	2.3	0.5	4.3	7.1
Twin2	MZ	65	65	F	31.4	Yes	0.1	0.1	1.7	0.5	2.8	5.1
Twin3	MZ	47	37	F	32.3	No	0.1	0.4	1.8	0.4	6.2	8.8
Twin3	MZ	47	47	F	32	Yes	NA	0.3	3.5	0.5	6.6	10.9
Twin4	MZ	79	66	F	33.2	No	NA	0.1	1	0.3	5.1	6.5
Twin4	MZ	79	79	F	31.1	Yes	NA	0.1	1.7	0.5	4.4	6.6
Twin5	MZ	74	71	F	19.1	No	0.1	0.1	1.9	0.4	4	6.4
Twin5	MZ	72	71	F	19.1	Yes	NA	NA	NA	NA	NA	NA
Twin6	MZ	80	80	F	26.9	No	NA	NA	NA	NA	NA	NA
Twin6	MZ	80	80	F	29.4	Yes	NA	NA	NA	NA	NA	NA
Twin7	MZ	81	77	F	26	No	NA	NA	NA	NA	NA	NA
Twin7	MZ	81	77	F	24.7	Yes	NA	NA	NA	NA	NA	NA
Twin8	MZ	60	55	F	22.5	No	0.1	0.1	2.4	0.5	8.4	11.5
Twin8	MZ	60	60	F	40.8	Yes	NA	0.4	4.1	0.5	7.2	12.2
Twin9	MZ	64	61	F	31.2	No	NA	NA	NA	NA	NA	NA
Twin9	MZ	64	61	F	43.4	Yes	NA	NA	NA	NA	NA	NA
Twin10	MZ	53	49	F	36	No	0.1	0.1	2.2	0.4	3.7	6.4
Twin10	MZ	53	53	F	33.8	Yes	NA	0.2	2.1	0.4	4.3	7
Twin11	MZ	45	37	F	23.7	No	NA	0.1	1.4	0.4	3.2	5
Twin11	MZ	45	45	F	33.5	Yes	NA	0.2	1.6	0.4	4.6	6.8
Twin12	MZ	66	66	F	26.9	No	0.1	0.1	2.4	0.5	5.2	8.3
Twin12	MZ	66	66	F	35.2	Yes	0.1	0.1	1.6	0.4	3.5	5.6
Twin13	MZ	42	37	F	37.6	No	0.1	0.1	2.4	0.5	6.4	9.4
Twin13	MZ	42	42	F	39.8	Yes	0.1	0.1	2	0.3	4.2	6.8
Twin14	MZ	61	59	F	34.5	No	NA	0.1	2.6	0.7	6.3	9.7
Twin14	MZ	61	61	F	40.8	Yes	NA	0.1	2.9	0.6	6.6	10.2
Twin15	MZ	73	70	F	38.5	No	0.1	0.4	1.9	0.7	5.7	8.7
Twin15	MZ	73	72	F	44.2	Yes	0.1	0.3	1.5	0.6	4.4	6.9
Twin16	MZ	61	58	F	24.1	No	NA	0.1	1.8	0.3	3.5	5.7
Twin16	MZ	61	61	F	29.3	Yes	NA	NA	1.7	0.4	6.8	8.9
Twin17	MZ	67	56	F	23.8	No	0.1	0.1	1.5	0.4	3.6	5.7
Twin17	MZ	67	67	F	31.4	Yes	0.1	0.1	2.2	0.4	3.7	6.4
Twin18	MZ	54	54	M	27.2	Yes	NA	NA	NA	NA	NA	NA
Twin18	MZ	54	54	M	24.5	Yes	NA	NA	NA	NA	NA	NA
Twin19	MZ	70	73	F	28	Yes	NA	0.1	3	0.6	6	9.6
Twin19	MZ	70	73	F	29.1	Yes	NA	0.2	3.8	0.6	5.7	10.4
Twin20	MZ	59	58	F	33.3	Yes	NA	0.1	2.7	0.5	4.5	7.7
Twin20	MZ	59	58	F	33.8	Yes	0.1	0.1	2.3	0.4	4.4	7.2
Twin21	MZ	73	73	M	37.9	No	NA	NA	NA	NA	NA	NA
Twin21	MZ	73	73	M	30.6	No	NA	NA	NA	NA	NA	NA
Twin22	MZ	56	56	M	23	No	NA	NA	NA	NA	NA	NA
Twin22	MZ	56	56	M	28.8	No	NA	NA	NA	NA	NA	NA
Twin23	MZ	59	55	F	38	No	NA	0.2	2.8	0.6	5.6	9.2
Twin23	MZ	59	55	F	33.1	No	NA	0.1	1.9	0.5	6	8.6
Twin24	MZ	63	67	F	33.8	No	NA	NA	NA	NA	NA	NA
Twin24	MZ	63	66	F	30.5	No	NA	NA	NA	NA	NA	NA
Twin25	MZ	75	80	F	31.2	No	NA	NA	NA	NA	NA	NA
Twin25	MZ	76	80	F	29.5	No	NA	NA	NA	NA	NA	NA
Twin26	MZ	74	74	F	26.2	No	NA	NA	NA	NA	NA	NA
Twin26	MZ	74	74	F	20.5	No	NA	NA	NA	NA	NA	NA
Twin27	MZ	53	53	M	22.4	No	NA	NA	NA	NA	NA	NA
Twin27	MZ	53	53	M	25.7	No	NA	NA	NA	NA	NA	NA

## Sheet: data2
Supplementary data 2. List of DMR which mapped to genes
DMR.chr	DMR.start	DMR.end	Estimated.Beta..AMS.	Estimated.delta..AMS	Standard.Error..AMS.	FDR	P.value	Ensembl.name	Gene.name	Gene.chr	Gene.start	Gene.end	Gene.strand	Validation.Beta	Validation.Pvalue
chr1	100276501	100277000	0.0347402	0.0314066	0.00774683	0.205375	2.19e-05	ENSG00000252226	AL451051.1	1	100295021	100295093	1	0.301986	0.0725894
chr1	100795501	100796000	0.115894	0.0874451	0.0254019	0.247418	0.0001	ENSG00000223906	RP5-837M10.2	1	100810033	100810798	1	0.303673	0.070997
chr1	100795501	100796000	0.115894	0.0874451	0.0254019	0.247418	0.0001	ENSG00000079335	CDC14A	1	100810584	100985833	1	0.303673	0.070997
chr1	100949001	100949500	0.0254778	0.02104	0.00580554	0.214778	2.94e-05	ENSG00000079335	CDC14A	1	100810584	100985833	1	0.111465	0.508659
chr1	100949001	100949500	0.0254778	0.02104	0.00580554	0.214778	2.94e-05	ENSG00000228086	RP5-837M10.4	1	100927955	100951553	-1	0.111465	0.508659
chr1	101167501	101168000	0.0395675	0.0309786	0.00804029	0.141161	1.33e-06	ENSG00000162692	VCAM1	1	101185305	101204601	1	0.252674	0.133399
chr1	101176751	101177250	-0.0139063	-0.0134764	0.00497342	0.24734	9.9e-05	ENSG00000162692	VCAM1	1	101185305	101204601	1	0.10224	0.544389
chr1	103556501	103557000	0.0168946	0.0138685	0.00438444	0.226656	6.1e-05	ENSG00000060718	COL11A1	1	103342023	103574052	-1	0.175056	0.298979
chr1	103556501	103557000	0.0168946	0.0138685	0.00438444	0.226656	6.1e-05	ENSG00000060718	COL11A1	1	103342023	103574052	-1	0.175056	0.298979
chr1	104695751	104696250	-0.135183	-0.0980567	0.0471506	0.247418	9.97e-05	ENSG00000228347	FTLP17	1	104695928	104696452	-1	-0.250166	0.137313
chr1	109334001	109334500	-0.0401193	-0.0452391	0.00981785	0.199412	1.91e-05	ENSG00000116266	STXBP3	1	109289296	109352148	1	-0.0131293	0.937973
chr1	109334001	109334500	-0.0401193	-0.0452391	0.00981785	0.199412	1.91e-05	ENSG00000116266	STXBP3	1	109289296	109352148	1	-0.0131293	0.937973
chr1	110064751	110065250	0.0449909	0.0325198	0.00741533	0.169382	3.78e-06	ENSG00000156097	GPR61	1	110082494	110091028	1	0.420993	0.012062
chr1	110064751	110065250	0.0449909	0.0325198	0.00741533	0.169382	3.78e-06	ENSG00000181754	AMIGO1	1	110046797	110052360	-1	0.420993	0.012062
chr1	110184251	110184750	0.0638536	0.0566909	0.0142791	0.215765	3.38e-05	ENSG00000168765	GSTM4	1	110198703	110208118	1	0.321267	0.0560282
chr1	110184251	110184750	0.0638536	0.0566909	0.0142791	0.215765	3.38e-05	ENSG00000235045	RP5-1160K1.1	1	110193992	110194715	1	0.321267	0.0560282
chr1	110184251	110184750	0.0638536	0.0566909	0.0142791	0.215765	3.38e-05	ENSG00000228703	RP5-1160K1.6	1	110171039	110172927	-1	0.321267	0.0560282
chr1	110184501	110185000	0.0560962	0.0514435	0.0123481	0.215765	3.39e-05	ENSG00000168765	GSTM4	1	110198703	110208118	1	0.285688	0.0895162
chr1	110184501	110185000	0.0560962	0.0514435	0.0123481	0.215765	3.39e-05	ENSG00000228703	RP5-1160K1.6	1	110171039	110172927	-1	0.285688	0.0895162
chr1	110184501	110185000	0.0560962	0.0514435	0.0123481	0.215765	3.39e-05	ENSG00000235045	RP5-1160K1.1	1	110193992	110194715	1	0.285688	0.0895162
chr1	110539751	110540250	0.0705238	0.0521973	0.0120843	0.117798	5.77e-07	ENSG00000168710	AHCYL1	1	110527308	110566357	1	0.597976	0.000333122
chr1	110539751	110540250	0.0705238	0.0521973	0.0120843	0.117798	5.77e-07	ENSG00000168710	AHCYL1	1	110527308	110566357	1	0.597976	0.000333122
chr1	110540001	110540500	0.113844	0.088107	0.0256286	0.215765	3.2e-05	ENSG00000168710	AHCYL1	1	110527308	110566357	1	0.635528	0.00013365
chr1	110540001	110540500	0.113844	0.088107	0.0256286	0.215765	3.2e-05	ENSG00000168710	AHCYL1	1	110527308	110566357	1	0.635528	0.00013365
chr1	110809751	110810250	0.156432	0.152638	0.0365992	0.223437	5.46e-05	ENSG00000200536	SNORA25	1	110815106	110815229	1	0.00447487	0.978841
chr1	110809751	110810250	0.156432	0.152638	0.0365992	0.223437	5.46e-05	ENSG00000116396	KCNC4	1	110753965	110825722	1	0.00447487	0.978841
chr1	111673251	111673750	-0.123104	-0.0709025	0.0394206	0.235825	7.83e-05	ENSG00000156171	DRAM2	1	111659955	111682838	-1	-0.575353	0.00056242
chr1	111673251	111673750	-0.123104	-0.0709025	0.0394206	0.235825	7.83e-05	ENSG00000134255	CEPT1	1	111682249	111727724	1	-0.575353	0.00056242
chr1	111673251	111673750	-0.123104	-0.0709025	0.0394206	0.235825	7.83e-05	ENSG00000156171	DRAM2	1	111659955	111682838	-1	-0.575353	0.00056242
chr1	111673501	111674000	-0.0895733	-0.0563178	0.0271391	0.219718	4.3e-05	ENSG00000134255	CEPT1	1	111682249	111727724	1	-0.458045	0.00625084
chr1	111673501	111674000	-0.0895733	-0.0563178	0.0271391	0.219718	4.3e-05	ENSG00000156171	DRAM2	1	111659955	111682838	-1	-0.458045	0.00625084
chr1	111673501	111674000	-0.0895733	-0.0563178	0.0271391	0.219718	4.3e-05	ENSG00000156171	DRAM2	1	111659955	111682838	-1	-0.458045	0.00625084
chr1	112758501	112759000	0.0162478	0.0147662	0.00340432	0.217234	3.98e-05	ENSG00000231246	RP5-965F6.2	1	112719856	112903150	-1	-0.075778	0.653272
chr1	112802501	112803000	-0.0102588	-0.0105157	0.00392161	0.240599	8.46e-05	ENSG00000231246	RP5-965F6.2	1	112719856	112903150	-1	0.0616156	0.714932
chr1	112853501	112854000	-0.0109604	-0.012969	0.00399818	0.192466	1.14e-05	ENSG00000231246	RP5-965F6.2	1	112719856	112903150	-1	-0.171592	0.308663
chr1	113517251	113517750	-0.0225927	-0.0208049	0.00591898	0.242885	8.8e-05	ENSG00000155380	SLC16A1	1	113454469	113499635	-1	0.0805956	0.632798
chr1	113517251	113517750	-0.0225927	-0.0208049	0.00591898	0.242885	8.8e-05	ENSG00000226419	RP11-31F15.1	1	113499037	113544813	1	0.0805956	0.632798
chr1	114060501	114061000	-0.0226682	-0.0199678	0.00565583	0.205375	2.15e-05	ENSG00000081026	MAGI3	1	113933371	114228545	1	0.124393	0.460723
chr1	114789251	114789750	0.035968	0.0366655	0.00888215	0.222526	5.13e-05	ENSG00000232895	RP4-543J13.1	1	114749049	114804900	1	-0.190496	0.258287
chr1	116287751	116288250	0.0303063	0.0273319	0.00692137	0.226501	6.07e-05	ENSG00000118729	CASQ2	1	116242628	116311435	-1	0.160003	0.342543
chr1	116287751	116288250	0.0303063	0.0273319	0.00692137	0.226501	6.07e-05	ENSG00000118729	CASQ2	1	116242628	116311435	-1	0.160003	0.342543
chr1	11657251	11657750	-0.0529663	-0.0352244	0.0162134	0.231607	7e-05	ENSG00000235643	RP1-69M21.2	1	11669588	11673412	1	-0.0227941	0.892531
chr1	117998751	117999250	0.0540983	0.0475806	0.00954434	0.140279	8.15e-07	ENSG00000198162	MAN1A2	1	117910071	118071494	1	0.356289	0.0339354
chr1	119613501	119614000	0.0648972	0.0562156	0.0133962	0.199189	1.82e-05	ENSG00000116874	WARS2	1	119573839	119683294	-1	0.135958	0.420056
chr1	119613501	119614000	0.0648972	0.0562156	0.0133962	0.199189	1.82e-05	ENSG00000224238	WARS2-IT1	1	119590028	119607408	-1	0.135958	0.420056
chr1	119834001	119834500	0.0323365	0.0292277	0.00866136	0.231607	7.03e-05	ENSG00000227712	RP11-418J17.3	1	119802888	119869926	-1	0.373621	0.026083
chr1	119925501	119926000	-0.0770066	-0.0749205	0.0251732	0.242007	8.65e-05	ENSG00000116882	HAO2	1	119911402	119936753	1	-0.0629379	0.709088
chr1	119925501	119926000	-0.0770066	-0.0749205	0.0251732	0.242007	8.65e-05	ENSG00000116882	HAO2	1	119911402	119936753	1	-0.0629379	0.709088
chr1	12346751	12347250	0.0328845	0.0306094	0.00676455	0.197307	1.62e-05	ENSG00000048707	VPS13D	1	12290124	12572099	1	0.268273	0.110952
chr1	12346751	12347250	0.0328845	0.0306094	0.00676455	0.197307	1.62e-05	ENSG00000048707	VPS13D	1	12290124	12572099	1	0.268273	0.110952
chr1	143425501	143426000	0.0209421	0.021134	0.00482301	0.210477	2.56e-05	ENSG00000185044	BX004987.4	1	143354963	143467658	-1	0.232385	0.16763
chr1	146732501	146733000	0.0371932	0.0352199	0.010596	0.220904	4.67e-05	ENSG00000131781	FMO5	1	146646930	146714700	-1	0.378807	0.0240608
chr1	146732501	146733000	0.0371932	0.0352199	0.010596	0.220904	4.67e-05	ENSG00000131778	CHD1L	1	146714291	146767443	1	0.378807	0.0240608
chr1	146732501	146733000	0.0371932	0.0352199	0.010596	0.220904	4.67e-05	ENSG00000131778	CHD1L	1	146714291	146767443	1	0.378807	0.0240608
chr1	147248251	147248750	0.0370765	0.0295415	0.00899389	0.21883	4.17e-05	ENSG00000143140	GJA5	1	147228332	147245484	-1	0.12685	0.451903
chr1	147248251	147248750	0.0370765	0.0295415	0.00899389	0.21883	4.17e-05	ENSG00000234190	RP11-433J22.3	1	147249700	147261065	1	0.12685	0.451903
chr1	147811001	147811500	0.203415	0.142795	0.0434251	0.180866	4.92e-06	ENSG00000244591	TRNAQ51P	1	147825689	147825760	1	0.447385	0.00758954
chr1	147811001	147811500	0.203415	0.142795	0.0434251	0.180866	4.92e-06	ENSG00000224481	RP11-495P10.3	1	147801124	147816764	1	0.447385	0.00758954
chr1	147811001	147811500	0.203415	0.142795	0.0434251	0.180866	4.92e-06	ENSG00000202408	U1	1	147806736	147806886	-1	0.447385	0.00758954
chr1	14913251	14913750	0.0662468	0.0589286	0.018416	0.246912	9.7e-05	ENSG00000189337	KAZN	1	14925200	15444539	1	0.460703	0.00595181
chr1	149900001	149900500	-0.0139901	-0.0144038	0.00438537	0.235902	7.88e-05	ENSG00000143368	SF3B4	1	149895209	149900236	-1	0.0162992	0.92304
chr1	149900001	149900500	-0.0139901	-0.0144038	0.00438537	0.235902	7.88e-05	ENSG00000159164	SV2A	1	149874870	149889434	-1	0.0162992	0.92304
chr1	149900001	149900500	-0.0139901	-0.0144038	0.00438537	0.235902	7.88e-05	ENSG00000143368	SF3B4	1	149895209	149900236	-1	0.0162992	0.92304
chr1	150008001	150008500	-0.106575	-0.0751607	0.0331233	0.243661	8.96e-05	ENSG00000223945	RP11-458I7.1	1	150025846	150027016	1	-0.166227	0.324064
chr1	150025251	150025750	-0.065105	-0.0656015	0.0168057	0.248841	0.000103976	ENSG00000136631	VPS45	1	150039369	150117505	1	-0.312298	0.0632954
chr1	150025251	150025750	-0.065105	-0.0656015	0.0168057	0.248841	0.000103976	ENSG00000223945	RP11-458I7.1	1	150025846	150027016	1	-0.312298	0.0632954
chr1	150608001	150608500	0.124822	0.114449	0.0281948	0.224077	5.67e-05	ENSG00000143420	ENSA	1	150573327	150602088	-1	0.159863	0.342965
chr1	150782501	150783000	0.0597458	0.0480349	0.0136528	0.205375	2.23e-05	ENSG00000143437	ARNT	1	150782181	150849244	-1	0.0931865	0.580623
chr1	150782501	150783000	0.0597458	0.0480349	0.0136528	0.205375	2.23e-05	ENSG00000143387	CTSK	1	150768684	150780799	-1	0.0931865	0.580623
chr1	151028251	151028750	-0.0232279	-0.0178305	0.00695909	0.233301	7.42e-05	ENSG00000143458	GABPB2	1	151043054	151098018	1	-0.102211	0.544505
chr1	151028251	151028750	-0.0232279	-0.0178305	0.00695909	0.233301	7.42e-05	ENSG00000213190	MLLT11	1	151030234	151040970	1	-0.102211	0.544505
chr1	151028251	151028750	-0.0232279	-0.0178305	0.00695909	0.233301	7.42e-05	ENSG00000197622	CDC42SE1	1	151023447	151032249	-1	-0.102211	0.544505
chr1	152475001	152475500	0.0810079	0.0781415	0.0164273	0.189291	8.83e-06	ENSG00000169509	CRCT1	1	152486978	152488486	1	0.433823	0.00965904
chr1	152475001	152475500	0.0810079	0.0781415	0.0164273	0.189291	8.83e-06	ENSG00000186207	LCE5A	1	152483320	152484653	1	0.433823	0.00965904
chr1	153085251	153085750	0.0251235	0.0231624	0.0067894	0.239137	8.22e-05	ENSG00000244094	SPRR2F	1	153084590	153085991	-1	-0.129944	0.440935
chr1	153085251	153085750	0.0251235	0.0231624	0.0067894	0.239137	8.22e-05	ENSG00000203785	SPRR2E	1	153065611	153078660	-1	-0.129944	0.440935
chr1	153085251	153085750	0.0251235	0.0231624	0.0067894	0.239137	8.22e-05	ENSG00000196805	SPRR2B	1	153042704	153113927	-1	-0.129944	0.440935
chr1	153427501	153428000	-0.0152976	-0.0137722	0.00470793	0.215765	3.39e-05	ENSG00000197364	S100A7L2	1	153409471	153412503	-1	-0.081537	0.628829
chr1	153868751	153869250	0.0394784	0.0370124	0.00801604	0.215765	3.18e-05	ENSG00000143614	GATAD2B	1	153777201	153895451	-1	0.0342955	0.838919
chr1	154832751	154833250	-0.0568605	-0.0460265	0.0129487	0.215794	3.77e-05	ENSG00000143603	KCNN3	1	154679902	154842756	-1	-0.127266	0.45042
chr1	154832751	154833250	-0.0568605	-0.0460265	0.0129487	0.215794	3.77e-05	ENSG00000143603	KCNN3	1	154679902	154842756	-1	-0.127266	0.45042
chr1	155170501	155171000	-0.0449717	-0.036473	0.0175279	0.220904	4.78e-05	ENSG00000231064	RP11-263K19.4	1	155166659	155175286	1	-0.35022	0.0371231
chr1	155170501	155171000	-0.0449717	-0.036473	0.0175279	0.220904	4.78e-05	ENSG00000185499	MUC1	1	155158300	155162707	-1	-0.35022	0.0371231
chr1	155170501	155171000	-0.0449717	-0.036473	0.0175279	0.220904	4.78e-05	ENSG00000163463	KRTCAP2	1	155141884	155159747	-1	-0.35022	0.0371231
chr1	155170501	155171000	-0.0449717	-0.036473	0.0175279	0.220904	4.78e-05	ENSG00000173171	MTX1	1	155178490	155183614	1	-0.35022	0.0371231
chr1	155170501	155171000	-0.0449717	-0.036473	0.0175279	0.220904	4.78e-05	ENSG00000231064	RP11-263K19.4	1	155166659	155175286	1	-0.35022	0.0371231
chr1	155170501	155171000	-0.0449717	-0.036473	0.0175279	0.220904	4.78e-05	ENSG00000169231	THBS3	1	155165379	155178842	-1	-0.35022	0.0371231
chr1	155170501	155171000	-0.0449717	-0.036473	0.0175279	0.220904	4.78e-05	ENSG00000169231	THBS3	1	155165379	155178842	-1	-0.35022	0.0371231
chr1	15526751	15527250	0.0959568	0.0811395	0.0196964	0.161072	2.81e-06	ENSG00000171729	TMEM51	1	15479028	15546974	1	0.199614	0.236135
chr1	15526751	15527250	0.0959568	0.0811395	0.0196964	0.161072	2.81e-06	ENSG00000215720	RP1-21O18.3	1	15518324	15519341	-1	0.199614	0.236135
chr1	155273751	155274250	-0.160129	-0.108144	0.0437866	0.222526	5.03e-05	ENSG00000160753	RUSC1	1	155290687	155300905	1	-0.450371	0.00719092
chr1	155273751	155274250	-0.160129	-0.108144	0.0437866	0.222526	5.03e-05	ENSG00000143627	PKLR	1	155259086	155271225	-1	-0.450371	0.00719092
chr1	155273751	155274250	-0.160129	-0.108144	0.0437866	0.222526	5.03e-05	ENSG00000160752	FDPS	1	155278539	155290457	1	-0.450371	0.00719092
chr1	155470501	155471000	0.0399286	0.0366696	0.0106652	0.224077	5.63e-05	ENSG00000116539	ASH1L	1	155305059	155532598	-1	0.42751	0.0107825
chr1	156275501	156276000	-0.0598361	-0.0517744	0.018424	0.215765	3.45e-05	ENSG00000198715	C1orf85	1	156259880	156265463	-1	-0.312624	0.0630177
chr1	156275501	156276000	-0.0598361	-0.0517744	0.018424	0.215765	3.45e-05	ENSG00000189030	VHLL	1	156268415	156269428	-1	-0.312624	0.0630177
chr1	156275501	156276000	-0.0598361	-0.0517744	0.018424	0.215765	3.45e-05	ENSG00000228155	AL589685.1	1	156293302	156293487	1	-0.312624	0.0630177
chr1	157735251	157735750	-0.0194444	-0.0138703	0.00495205	0.242301	8.71e-05	ENSG00000132704	FCRL2	1	157715521	157746922	-1	0.0427957	0.799755
chr1	157947501	157948000	-0.0620611	-0.0743782	0.0188726	0.199412	1.9e-05	ENSG00000183853	KIRREL	1	157963063	158070052	1	-0.276403	0.100492
chr1	158990251	158990750	0.0682135	0.0576962	0.0144086	0.233241	7.34e-05	ENSG00000163565	IFI16	1	158969758	159024945	1	0.213215	0.205633
chr1	158990251	158990750	0.0682135	0.0576962	0.0144086	0.233241	7.34e-05	ENSG00000163565	IFI16	1	158969758	159024945	1	0.213215	0.205633
chr1	159130001	159130500	0.0380418	0.0316732	0.00890575	0.219718	4.25e-05	ENSG00000162706	CADM3	1	159141399	159173103	1	0.331026	0.0489196
chr1	159130001	159130500	0.0380418	0.0316732	0.00890575	0.219718	4.25e-05	ENSG00000222552	RN5S60	1	159148263	159148349	1	0.331026	0.0489196
chr1	159130001	159130500	0.0380418	0.0316732	0.00890575	0.219718	4.25e-05	ENSG00000163568	AIM2	1	159032274	159116886	-1	0.331026	0.0489196
chr1	159724001	159724500	0.0700106	0.0558828	0.0152314	0.249861	0.00010613	ENSG00000235226	RP11-419N10.5	1	159728960	159729379	1	0.239504	0.154941
chr1	160396001	160396500	0.0709481	0.0761349	0.0145946	0.215765	3.22e-05	ENSG00000162738	VANGL2	1	160370376	160398468	1	0.322234	0.0552875
chr1	162025751	162026250	-0.0175178	-0.0129752	0.00589347	0.233241	7.34e-05	ENSG00000198929	NOS1AP	1	162039564	162353321	1	-0.0830533	0.622458
chr1	162030751	162031250	-0.0484451	-0.0363157	0.0188587	0.196621	1.51e-05	ENSG00000198929	NOS1AP	1	162039564	162353321	1	-0.158912	0.345849
chr1	163247501	163248000	-0.0260118	-0.0270432	0.00600643	0.205375	2.29e-05	ENSG00000232995	RP11-267N12.3	1	163117264	163291684	-1	0.00204173	0.990345
chr1	163247501	163248000	-0.0260118	-0.0270432	0.00600643	0.205375	2.29e-05	ENSG00000143228	NUF2	1	163236366	163325554	1	0.00204173	0.990345
chr1	166005501	166006000	0.075886	0.0684328	0.0160889	0.192523	1.34e-05	ENSG00000207341	RN5S64	1	166011481	166011587	1	0.272692	0.105165
chr1	166301251	166301750	0.0166684	0.0156474	0.00294284	0.106071	4.43e-07	ENSG00000229588	RP11-479J7.2	1	166304121	166304999	1	0.194489	0.248416
chr1	166871751	166872250	0.0520758	0.0484443	0.0107766	0.210392	2.49e-05	ENSG00000237096	RP4-782G3.1	1	166864948	166877317	-1	0.381042	0.0232318
chr1	166961501	166962000	0.0353192	0.0274215	0.0065959	0.174294	3.96e-06	ENSG00000143195	ILDR2	1	166887996	166944719	-1	0.306105	0.0687519
chr1	166961501	166962000	0.0353192	0.0274215	0.0065959	0.174294	3.96e-06	ENSG00000143194	MAEL	1	166958346	166991451	1	0.306105	0.0687519
chr1	166961501	166962000	0.0353192	0.0274215	0.0065959	0.174294	3.96e-06	ENSG00000200036	RN5S65	1	166975196	166975314	1	0.306105	0.0687519
chr1	166961501	166962000	0.0353192	0.0274215	0.0065959	0.174294	3.96e-06	ENSG00000143194	MAEL	1	166958346	166991451	1	0.306105	0.0687519
chr1	167183501	167184000	0.143196	0.131063	0.0313644	0.215765	3.09e-05	ENSG00000143190	POU2F1	1	167190066	167396582	1	0.360855	0.0316933
chr1	167183501	167184000	0.143196	0.131063	0.0313644	0.215765	3.09e-05	ENSG00000231605	RP11-277B15.2	1	167145154	167165029	-1	0.360855	0.0316933
chr1	167999751	168000250	0.114517	0.0941835	0.024662	0.235825	7.81e-05	ENSG00000143164	DCAF6	1	167905021	168045081	1	0.373567	0.0261049
chr1	167999751	168000250	0.114517	0.0941835	0.024662	0.235825	7.81e-05	ENSG00000143164	DCAF6	1	167905021	168045081	1	0.373567	0.0261049
chr1	168238001	168238500	-0.114319	-0.0817208	0.0541137	0.23261	7.2e-05	ENSG00000143178	TBX19	1	168250278	168283664	1	0.00920375	0.956497
chr1	168238001	168238500	-0.114319	-0.0817208	0.0541137	0.23261	7.2e-05	ENSG00000206880	U6	1	168232613	168232719	-1	0.00920375	0.956497
chr1	168238251	168238750	-0.132627	-0.0838418	0.044792	0.236882	7.98e-05	ENSG00000143178	TBX19	1	168250278	168283664	1	0.000227585	0.998924
chr1	168238251	168238750	-0.132627	-0.0838418	0.044792	0.236882	7.98e-05	ENSG00000206880	U6	1	168232613	168232719	-1	0.000227585	0.998924
chr1	168431251	168431750	0.0216698	0.0233826	0.00659572	0.215765	3.37e-05	ENSG00000215833	QRSL1P1	1	168418899	168420449	-1	0.509488	0.00231394
chr1	169382251	169382750	-0.0379456	-0.0281008	0.00880562	0.205375	2.19e-05	ENSG00000117477	C1orf114	1	169364108	169429907	-1	-0.140137	0.405895
chr1	170199501	170200000	0.0308542	0.0264617	0.00623183	0.242301	8.72e-05	ENSG00000233985	RP11-297H3.3	1	170143544	170210428	1	0.0792517	0.638482
chr1	170199501	170200000	0.0308542	0.0264617	0.00623183	0.242301	8.72e-05	ENSG00000238051	ISCUP1	1	170180151	170180598	-1	0.0792517	0.638482
chr1	171492501	171493000	0.0517274	0.0505563	0.0122287	0.22932	6.48e-05	ENSG00000117523	PRRC2C	1	171454651	171562650	1	0.170583	0.311523
chr1	171492501	171493000	0.0517274	0.0505563	0.0122287	0.22932	6.48e-05	ENSG00000201126	U6	1	171488955	171489052	-1	0.170583	0.311523
chr1	171492501	171493000	0.0517274	0.0505563	0.0122287	0.22932	6.48e-05	ENSG00000117523	PRRC2C	1	171454651	171562650	1	0.170583	0.311523
chr1	171506501	171507000	0.0328018	0.0309324	0.00803252	0.220904	4.81e-05	ENSG00000117523	PRRC2C	1	171454651	171562650	1	0.280024	0.0960909
chr1	171506501	171507000	0.0328018	0.0309324	0.00803252	0.220904	4.81e-05	ENSG00000117523	PRRC2C	1	171454651	171562650	1	0.280024	0.0960909
chr1	171506501	171507000	0.0328018	0.0309324	0.00803252	0.220904	4.81e-05	ENSG00000201126	U6	1	171488955	171489052	-1	0.280024	0.0960909
chr1	172574501	172575000	0.04608	0.0497935	0.0119638	0.219718	4.35e-05	ENSG00000094975	C1orf9	1	172501489	172580971	1	0.413743	0.0136411
chr1	172815501	172816000	0.0804321	0.0595741	0.0216923	0.24734	9.84e-05	ENSG00000224228	RP1-15D23.2	1	172745045	173033155	1	0.353064	0.0355993
chr1	173934251	173934750	-0.126857	-0.0810793	0.0469994	0.240357	8.37e-05	ENSG00000135870	RC3H1	1	173900352	173991435	-1	-0.352957	0.0356556
chr1	173934251	173934750	-0.126857	-0.0810793	0.0469994	0.240357	8.37e-05	ENSG00000135870	RC3H1	1	173900352	173991435	-1	-0.352957	0.0356556
chr1	174552751	174553250	-0.0198795	-0.0226329	0.00618492	0.222526	5.3e-05	ENSG00000152061	RABGAP1L	1	174128548	174964445	1	-0.288157	0.086766
chr1	176026251	176026750	0.0669883	0.0659335	0.0162308	0.224077	5.66e-05	ENSG00000143207	RFWD2	1	175911248	176176629	-1	0.00430027	0.979666
chr1	1768751	1769250	-0.131448	-0.0838959	0.0433306	0.243834	9.05e-05	ENSG00000078369	GNB1	1	1716725	1822502	-1	-0.276375	0.100526
chr1	1768751	1769250	-0.131448	-0.0838959	0.0433306	0.243834	9.05e-05	ENSG00000078369	GNB1	1	1716725	1822502	-1	-0.276375	0.100526
chr1	177520001	177520500	-0.0375475	-0.0359473	0.00853921	0.233241	7.35e-05	ENSG00000227579	RP1-35C21.2	1	177362423	177566844	-1	0.018783	0.911357
chr1	178426251	178426750	0.0370465	0.0314366	0.0091685	0.220565	4.5e-05	ENSG00000075391	RASAL2	1	178062864	178448644	1	0.31135	0.0641068
chr1	179460501	179461000	0.137854	0.0972535	0.0275967	0.197307	1.66e-05	ENSG00000162779	AXDND1	1	179334855	179523870	1	0.353974	0.0351226
chr1	179460501	179461000	0.137854	0.0972535	0.0275967	0.197307	1.66e-05	ENSG00000162779	AXDND1	1	179334855	179523870	1	0.353974	0.0351226
chr1	179460751	179461250	0.146929	0.111213	0.0321806	0.222526	5.13e-05	ENSG00000162779	AXDND1	1	179334855	179523870	1	0.427551	0.0107749
chr1	179460751	179461250	0.146929	0.111213	0.0321806	0.222526	5.13e-05	ENSG00000162779	AXDND1	1	179334855	179523870	1	0.427551	0.0107749
chr1	180021501	180022000	0.0159862	0.0135209	0.00424828	0.224266	5.71e-05	ENSG00000135837	CEP350	1	179923873	180084015	1	0.0724952	0.667375
chr1	180620751	180621250	-0.0332288	-0.0383084	0.0102227	0.248419	0.000102866	ENSG00000143324	XPR1	1	180601140	180859387	1	-0.183269	0.276832
chr1	18419001	18419500	-0.017097	-0.0167276	0.00507206	0.222526	5.2e-05	ENSG00000117154	IGSF21	1	18434240	18704977	1	0.0215641	0.898298
chr1	18419251	18419750	-0.0232393	-0.0217893	0.00594276	0.219937	4.42e-05	ENSG00000117154	IGSF21	1	18434240	18704977	1	-0.0369341	0.826715
chr1	185794501	185795000	0.048736	0.0343383	0.0111663	0.237225	8e-05	ENSG00000143341	HMCN1	1	185703683	186160085	1	0.540317	0.00121787
chr1	188919251	188919750	-0.0138686	-0.012099	0.00405223	0.220904	4.78e-05	ENSG00000226486	RP11-373J16.1	1	188874819	189006393	1	-0.00936083	0.955755
chr1	191879001	191879500	-0.0103541	-0.00752829	0.00334724	0.192466	1.15e-05	ENSG00000228215	RP11-541F9.2	1	191844625	191980390	1	-0.0279386	0.868475
chr1	191879001	191879500	-0.0103541	-0.00752829	0.00334724	0.192466	1.15e-05	ENSG00000223344	RP11-541F9.1	1	191827837	191859359	-1	-0.0279386	0.868475
chr1	19231751	19232250	0.0466147	0.0423716	0.0113512	0.225276	5.84e-05	ENSG00000255275	RP13-279N23.2	1	19180707	19247615	-1	0.22747	0.176834
chr1	19231751	19232250	0.0466147	0.0423716	0.0113512	0.225276	5.84e-05	ENSG00000159423	ALDH4A1	1	19197926	19229275	-1	0.22747	0.176834
chr1	19231751	19232250	0.0466147	0.0423716	0.0113512	0.225276	5.84e-05	ENSG00000221662	MIR1290	1	19223565	19223642	-1	0.22747	0.176834
chr1	19231751	19232250	0.0466147	0.0423716	0.0113512	0.225276	5.84e-05	ENSG00000169991	IFFO2	1	19230774	19283180	-1	0.22747	0.176834
chr1	193675751	193676250	-0.00964333	-0.00696159	0.00253259	0.230886	6.73e-05	ENSG00000226640	RP11-21J7.1	1	193648024	193696313	1	-0.145545	0.387994
chr1	193675751	193676250	-0.00964333	-0.00696159	0.00253259	0.230886	6.73e-05	ENSG00000237011	RP11-98G13.1	1	193653376	193657559	-1	-0.145545	0.387994
chr1	197169251	197169750	-0.0275376	-0.0187286	0.00580322	0.184267	5.22e-06	ENSG00000177888	ZBTB41	1	197127572	197169672	-1	-0.0084827	0.959902
chr1	197169251	197169750	-0.0275376	-0.0187286	0.00580322	0.184267	5.22e-06	ENSG00000177888	ZBTB41	1	197127572	197169672	-1	-0.0084827	0.959902
chr1	197169251	197169750	-0.0275376	-0.0187286	0.00580322	0.184267	5.22e-06	ENSG00000134376	CRB1	1	197170592	197447585	1	-0.0084827	0.959902
chr1	197401751	197402250	0.110013	0.0829606	0.0234041	0.204087	2.05e-05	ENSG00000134376	CRB1	1	197170592	197447585	1	0.484045	0.00382813
chr1	197401751	197402250	0.110013	0.0829606	0.0234041	0.204087	2.05e-05	ENSG00000134376	CRB1	1	197170592	197447585	1	0.484045	0.00382813
chr1	1980501	1981000	-0.116713	-0.0920604	0.030216	0.249818	0.000105466	ENSG00000067606	PRKCZ	1	1981909	2116834	1	-0.330377	0.0493683
chr1	1980501	1981000	-0.116713	-0.0920604	0.030216	0.249818	0.000105466	ENSG00000226969	RP11-547D24.3	1	1980642	1981509	-1	-0.330377	0.0493683
chr1	1980751	1981250	-0.0461731	-0.0387129	0.0131133	0.232451	7.16e-05	ENSG00000067606	PRKCZ	1	1981909	2116834	1	-0.512024	0.00219785
chr1	1980751	1981250	-0.0461731	-0.0387129	0.0131133	0.232451	7.16e-05	ENSG00000226969	RP11-547D24.3	1	1980642	1981509	-1	-0.512024	0.00219785
chr1	1980751	1981250	-0.0461731	-0.0387129	0.0131133	0.232451	7.16e-05	ENSG00000226969	RP11-547D24.3	1	1980642	1981509	-1	-0.512024	0.00219785
chr1	19828001	19828500	0.100645	0.0873589	0.0233433	0.234047	7.58e-05	ENSG00000077549	CAPZB	1	19665267	19812066	-1	0.538233	0.0012733
chr1	19828001	19828500	0.100645	0.0873589	0.0233433	0.234047	7.58e-05	ENSG00000201609	U4	1	19837087	19837227	1	0.538233	0.0012733
chr1	19995501	19996000	0.057465	0.0596211	0.0119292	0.189291	9.88e-06	ENSG00000158748	HTR6	1	19991780	20006055	1	0.33074	0.0491172
chr1	200816251	200816750	-0.0389525	-0.0313307	0.0117739	0.215765	3.35e-05	ENSG00000118200	CAMSAP2	1	200708686	200829832	1	-0.0524913	0.755692
chr1	200816251	200816750	-0.0389525	-0.0313307	0.0117739	0.215765	3.35e-05	ENSG00000231333	RPL34P1	1	200832936	200833277	1	-0.0524913	0.755692
chr1	200816251	200816750	-0.0389525	-0.0313307	0.0117739	0.215765	3.35e-05	ENSG00000118200	CAMSAP2	1	200708686	200829832	1	-0.0524913	0.755692
chr1	200867001	200867500	-0.0352539	-0.0283181	0.00895352	0.229118	6.29e-05	ENSG00000163362	C1orf106	1	200860176	200884863	1	-0.250672	0.136517
chr1	200867001	200867500	-0.0352539	-0.0283181	0.00895352	0.229118	6.29e-05	ENSG00000163362	C1orf106	1	200860176	200884863	1	-0.250672	0.136517
chr1	202472501	202473000	0.0583711	0.0476533	0.0129737	0.222526	5.34e-05	ENSG00000077157	PPP1R12B	1	202317827	202557697	1	0.246087	0.143866
chr1	203304251	203304750	-0.0761801	-0.0693002	0.0292848	0.22932	6.43e-05	ENSG00000202300	U6	1	203288124	203288227	-1	-0.354157	0.0350275
chr1	203322001	203322500	0.0426802	0.0294733	0.0106737	0.242657	8.75e-05	ENSG00000229652	RP11-435P24.2	1	203322493	203322779	-1	0.12999	0.440773
chr1	203322001	203322500	0.0426802	0.0294733	0.0106737	0.242657	8.75e-05	ENSG00000122176	FMOD	1	203309753	203320617	-1	0.12999	0.440773
chr1	204864251	204864750	0.0491959	0.0424614	0.0147926	0.215765	3.59e-05	ENSG00000163531	NFASC	1	204797779	204991950	1	0.106074	0.529393
chr1	206810001	206810500	0.030061	0.0231812	0.00618017	0.220904	4.78e-05	ENSG00000237605	RP11-343H5.6	1	206807994	206808967	-1	0.0374854	0.82417
chr1	206810001	206810500	0.030061	0.0231812	0.00618017	0.220904	4.78e-05	ENSG00000143479	DYRK3	1	206808881	206857764	1	0.0374854	0.82417
chr1	207611501	207612000	-0.0448962	-0.0353607	0.012262	0.228335	6.2e-05	ENSG00000117322	CR2	1	207627575	207663240	1	0.105352	0.532198
chr1	207611751	207612250	-0.07243	-0.0574849	0.0180708	0.192466	1.21e-05	ENSG00000117322	CR2	1	207627575	207663240	1	-0.180395	0.284452
chr1	208329751	208330250	-0.0405466	-0.0375082	0.00892818	0.208701	2.45e-05	ENSG00000076356	PLXNA2	1	208195587	208417665	-1	0.127515	0.449534
chr1	20898251	20898750	-0.027748	-0.0259435	0.00670813	0.249586	0.000105174	ENSG00000158825	CDA	1	20915441	20945401	1	-0.184921	0.272515
chr1	209954501	209955000	0.0510078	0.0467255	0.0126249	0.2473	9.78e-05	ENSG00000009790	TRAF3IP3	1	209929377	209955668	1	0.1559	0.355085
chr1	210190751	210191250	-0.0134784	-0.013386	0.00382183	0.225551	5.95e-05	ENSG00000143469	SYT14	1	210111538	210337636	1	-0.200735	0.233509
chr1	210190751	210191250	-0.0134784	-0.013386	0.00382183	0.225551	5.95e-05	ENSG00000143469	SYT14	1	210111538	210337636	1	-0.200735	0.233509
chr1	21082501	21083000	0.0345606	0.0253945	0.00737846	0.222526	5e-05	ENSG00000127483	HP1BP3	1	21069154	21113816	-1	0.53809	0.00127718
chr1	21082501	21083000	0.0345606	0.0253945	0.00737846	0.222526	5e-05	ENSG00000127483	HP1BP3	1	21069154	21113816	-1	0.53809	0.00127718
chr1	211561751	211562250	0.028896	0.0254928	0.00695691	0.221748	4.93e-05	ENSG00000153363	LINC00467	1	211556145	211605878	1	0.336437	0.0453142
chr1	211562001	211562500	0.0309856	0.0262145	0.00776846	0.233301	7.38e-05	ENSG00000153363	LINC00467	1	211556145	211605878	1	0.409928	0.0145427
chr1	211574751	211575250	0.0381137	0.030013	0.00905116	0.240599	8.48e-05	ENSG00000236809	SNX25P1	1	211590367	211591276	1	0.197587	0.240942
chr1	211574751	211575250	0.0381137	0.030013	0.00905116	0.240599	8.48e-05	ENSG00000153363	LINC00467	1	211556145	211605878	1	0.197587	0.240942
chr1	212407501	212408000	-0.0503214	-0.0460757	0.0148063	0.222526	5.02e-05	ENSG00000226251	RP11-15I11.3	1	212398620	212412319	-1	-0.0427062	0.800165
chr1	212407501	212408000	-0.0503214	-0.0460757	0.0148063	0.222526	5.02e-05	ENSG00000226251	RP11-15I11.3	1	212398620	212412319	-1	-0.0427062	0.800165
chr1	213242251	213242750	0.0394838	0.0312891	0.00913134	0.225276	5.81e-05	ENSG00000136643	RPS6KC1	1	213224589	213448116	1	0.436343	0.00924039
chr1	213242251	213242750	0.0394838	0.0312891	0.00913134	0.225276	5.81e-05	ENSG00000136643	RPS6KC1	1	213224589	213448116	1	0.436343	0.00924039
chr1	214003501	214004000	0.0991433	0.0884717	0.0224384	0.230886	6.72e-05	ENSG00000230461	PROX1-AS1	1	213992978	214159496	-1	0.375899	0.0251773
chr1	214014501	214015000	0.0290773	0.0251875	0.00719154	0.230016	6.58e-05	ENSG00000230461	PROX1-AS1	1	213992978	214159496	-1	0.0830359	0.622531
chr1	214498001	214498500	-0.028226	-0.0265267	0.00565558	0.140279	9.42e-07	ENSG00000143499	SMYD2	1	214454445	214510474	1	-0.035364	0.833972
chr1	214498001	214498500	-0.028226	-0.0265267	0.00565558	0.140279	9.42e-07	ENSG00000143499	SMYD2	1	214454445	214510474	1	-0.035364	0.833972
chr1	215159501	215160000	0.0248782	0.0184149	0.00703911	0.231607	7.03e-05	ENSG00000082482	KCNK2	1	215179118	215410436	1	0.106084	0.529351
chr1	215195251	215195750	-0.0167048	-0.0179375	0.00443142	0.228553	6.23e-05	ENSG00000082482	KCNK2	1	215179118	215410436	1	-0.320473	0.0566418
chr1	215307001	215307500	0.0418196	0.0341984	0.00954176	0.242654	8.74e-05	ENSG00000082482	KCNK2	1	215179118	215410436	1	0.25517	0.12959
chr1	215544251	215544750	0.0734926	0.0598686	0.0140187	0.176085	4.18e-06	ENSG00000232809	VDAC1P10	1	215549827	215550717	1	0.137564	0.414582
chr1	215841001	215841500	-0.0817311	-0.0636789	0.0236517	0.233301	7.41e-05	ENSG00000042781	USH2A	1	215796236	216596738	-1	-0.267032	0.112622
chr1	215994251	215994750	0.0214726	0.0196736	0.0049304	0.218443	4.11e-05	ENSG00000042781	USH2A	1	215796236	216596738	-1	0.388514	0.0206367
chr1	21602501	21603000	-0.133981	-0.104838	0.0401319	0.199189	1.82e-05	ENSG00000117298	ECE1	1	21543740	21671997	-1	-0.059387	0.724818
chr1	21602501	21603000	-0.133981	-0.104838	0.0401319	0.199189	1.82e-05	ENSG00000117298	ECE1	1	21543740	21671997	-1	-0.059387	0.724818
chr1	21602501	21603000	-0.133981	-0.104838	0.0401319	0.199189	1.82e-05	ENSG00000231105	RP5-1071N3.1	1	21619783	21626267	1	-0.059387	0.724818
chr1	216052251	216052750	0.0642959	0.0607654	0.0162996	0.246099	9.54e-05	ENSG00000229242	RP5-1111A8.3	1	216059924	216074806	1	0.539049	0.00125131
chr1	216052251	216052750	0.0642959	0.0607654	0.0162996	0.246099	9.54e-05	ENSG00000042781	USH2A	1	215796236	216596738	-1	0.539049	0.00125131
chr1	216529751	216530250	0.0386898	0.032496	0.00853796	0.205375	2.16e-05	ENSG00000042781	USH2A	1	215796236	216596738	-1	0.398252	0.0176348
chr1	216782251	216782750	-0.0172455	-0.0163711	0.00605199	0.205375	2.3e-05	ENSG00000196482	ESRRG	1	216676588	217311097	-1	0.0363725	0.829309
chr1	216859001	216859500	-0.0136032	-0.0121787	0.00461977	0.237971	8.08e-05	ENSG00000196482	ESRRG	1	216676588	217311097	-1	0.260692	0.12146
chr1	217821251	217821750	-0.0509792	-0.0356953	0.0242922	0.228711	6.26e-05	ENSG00000092978	GPATCH2	1	217600334	217804424	-1	-0.277582	0.0990417
chr1	217821251	217821750	-0.0509792	-0.0356953	0.0242922	0.228711	6.26e-05	ENSG00000162814	SPATA17	1	217804666	218045038	1	-0.277582	0.0990417
chr1	21969751	21970250	-0.150955	-0.0877392	0.0478071	0.220649	4.53e-05	ENSG00000076864	RAP1GAP	1	21922708	21995856	-1	-0.451399	0.00705809
chr1	21969751	21970250	-0.150955	-0.0877392	0.0478071	0.220649	4.53e-05	ENSG00000076864	RAP1GAP	1	21922708	21995856	-1	-0.451399	0.00705809
chr1	21970001	21970500	-0.0747607	-0.04954	0.0245235	0.231607	7.05e-05	ENSG00000076864	RAP1GAP	1	21922708	21995856	-1	-0.258639	0.124435
chr1	21970001	21970500	-0.0747607	-0.04954	0.0245235	0.231607	7.05e-05	ENSG00000076864	RAP1GAP	1	21922708	21995856	-1	-0.258639	0.124435
chr1	22033751	22034250	0.0394402	0.0303809	0.00856822	0.240599	8.45e-05	ENSG00000090686	USP48	1	22004791	22110099	-1	0.183075	0.277341
chr1	22033751	22034250	0.0394402	0.0303809	0.00856822	0.240599	8.45e-05	ENSG00000090686	USP48	1	22004791	22110099	-1	0.183075	0.277341
chr1	220452501	220453000	0.0714876	0.0588698	0.0152006	0.219718	4.33e-05	ENSG00000213033	AURKAPS1	1	220440053	220441259	-1	0.195083	0.246971
chr1	220452501	220453000	0.0714876	0.0588698	0.0152006	0.219718	4.33e-05	ENSG00000118873	RAB3GAP2	1	220321635	220445796	-1	0.195083	0.246971
chr1	220452751	220453250	0.0915924	0.0715928	0.0183082	0.203824	2.04e-05	ENSG00000118873	RAB3GAP2	1	220321635	220445796	-1	0.346147	0.0394016
chr1	220452751	220453250	0.0915924	0.0715928	0.0183082	0.203824	2.04e-05	ENSG00000213033	AURKAPS1	1	220440053	220441259	-1	0.346147	0.0394016
chr1	22070001	22070500	0.0437341	0.0355863	0.0101389	0.230886	6.86e-05	ENSG00000090686	USP48	1	22004791	22110099	-1	0.303954	0.0707346
chr1	22070001	22070500	0.0437341	0.0355863	0.0101389	0.230886	6.86e-05	ENSG00000090686	USP48	1	22004791	22110099	-1	0.303954	0.0707346
chr1	220756501	220757000	-0.0270209	-0.0213563	0.00863923	0.243661	8.98e-05	ENSG00000116141	MARK1	1	220701568	220837803	1	-0.196061	0.244604
chr1	220756501	220757000	-0.0270209	-0.0213563	0.00863923	0.243661	8.98e-05	ENSG00000243872	AC096640.1	1	220745081	220745377	-1	-0.196061	0.244604
chr1	222446001	222446500	-0.0145597	-0.0118642	0.00441503	0.245298	9.43e-05	ENSG00000227613	QRSL1P2	1	222435175	222436138	-1	0.0971465	0.564637
chr1	222446001	222446500	-0.0145597	-0.0118642	0.00441503	0.245298	9.43e-05	ENSG00000236230	RP11-400N13.1	1	222262511	222560776	-1	0.0971465	0.564637
chr1	222979251	222979750	-0.0867483	-0.0769672	0.0234223	0.214887	2.98e-05	ENSG00000154309	DISP1	1	222988406	223179337	1	-0.297795	0.0766717
chr1	222979251	222979750	-0.0867483	-0.0769672	0.0234223	0.214887	2.98e-05	ENSG00000228106	RP11-452F19.3	1	222988364	223010726	1	-0.297795	0.0766717
chr1	224348501	224349000	0.0621219	0.0456298	0.017967	0.213971	2.91e-05	ENSG00000143799	PARP1	1	224102741	226595780	-1	0.646887	0.000100282
chr1	224348501	224349000	0.0621219	0.0456298	0.017967	0.213971	2.91e-05	ENSG00000143756	FBXO28	1	224301789	224349749	1	0.646887	0.000100282
chr1	224348501	224349000	0.0621219	0.0456298	0.017967	0.213971	2.91e-05	ENSG00000143753	DEGS1	1	224363458	224381143	1	0.646887	0.000100282
chr1	224348501	224349000	0.0621219	0.0456298	0.017967	0.213971	2.91e-05	ENSG00000201898	SNORA72	1	224367343	224367469	1	0.646887	0.000100282
chr1	225283751	225284250	-0.0603676	-0.0440041	0.014788	0.216868	3.91e-05	ENSG00000185842	DNAH14	1	225083964	225586996	1	-0.0895787	0.595368
chr1	225283751	225284250	-0.0603676	-0.0440041	0.014788	0.216868	3.91e-05	ENSG00000143799	PARP1	1	224102741	226595780	-1	-0.0895787	0.595368
chr1	225677001	225677500	0.113574	0.10243	0.0268696	0.226211	6.03e-05	ENSG00000143799	PARP1	1	224102741	226595780	-1	0.529945	0.00151736
chr1	225739751	225740250	-0.0745195	-0.0604099	0.0176354	0.215765	3.18e-05	ENSG00000154380	ENAH	1	225677502	225840844	-1	-0.499259	0.00284109
chr1	225739751	225740250	-0.0745195	-0.0604099	0.0176354	0.215765	3.18e-05	ENSG00000143799	PARP1	1	224102741	226595780	-1	-0.499259	0.00284109
chr1	228367501	228368000	0.14021	0.114456	0.0311899	0.230886	6.69e-05	ENSG00000203684	C1orf148	1	228351787	228353213	-1	0.241012	0.15235
chr1	228367501	228368000	0.14021	0.114456	0.0311899	0.230886	6.69e-05	ENSG00000181873	IBA57	1	228353516	228369958	1	0.241012	0.15235
chr1	228808501	228809000	0.0731272	0.0601434	0.0176455	0.225594	5.96e-05	ENSG00000234975	FTH1P2	1	228823162	228823574	1	0.267684	0.111743
chr1	229446001	229446500	-0.0993016	-0.0715823	0.0275193	0.214778	2.94e-05	ENSG00000237481	RP4-803J11.2	1	229455150	229458834	1	-0.630905	0.000150002
chr1	230121751	230122250	0.041945	0.0360639	0.00838123	0.222526	5.32e-05	ENSG00000228058	RP11-552D4.1	1	230138477	230142909	1	0.354051	0.0350829
chr1	231969751	231970250	0.176424	0.137825	0.0441854	0.233241	7.3e-05	ENSG00000162946	DISC1	1	231762561	232177018	1	-0.134422	0.425334
chr1	232701751	232702250	0.0402234	0.032456	0.00967475	0.241373	8.53e-05	ENSG00000116991	SIPA1L2	1	232533711	232697304	-1	0.0520131	0.757848
chr1	232702001	232702500	0.0863301	0.0673956	0.0182445	0.211237	2.7e-05	ENSG00000116991	SIPA1L2	1	232533711	232697304	-1	0.14577	0.387262
chr1	233808251	233808750	-0.0528828	-0.0452592	0.0141612	0.192523	1.25e-05	ENSG00000135750	KCNK1	1	233749750	233808258	1	-0.392154	0.0194663
chr1	234311251	234311750	-0.0389746	-0.0292966	0.00961699	0.232984	7.26e-05	ENSG00000183780	SLC35F3	1	234040679	234460262	1	-0.234736	0.163357
chr1	234755001	234755500	0.0478948	0.0426101	0.011549	0.230395	6.64e-05	ENSG00000168264	IRF2BP2	1	234740015	234745271	-1	0.36457	0.0299635
chr1	234755001	234755500	0.0478948	0.0426101	0.011549	0.230395	6.64e-05	ENSG00000224939	LINC00184	1	234765057	234770526	1	0.36457	0.0299635
chr1	235022751	235023250	0.0838288	0.0670291	0.0214169	0.215765	3.05e-05	ENSG00000239690	AL391832.1	1	235039934	235040235	1	0.371745	0.0268499
chr1	235533751	235534250	-0.122778	-0.07586	0.0527049	0.24734	9.92e-05	ENSG00000116957	TBCE	1	235530675	235612283	1	-0.470771	0.00493199
chr1	235580001	235580500	0.0148523	0.0144332	0.00400203	0.223665	5.47e-05	ENSG00000229795	RP11-293G6__A.3	1	235596300	235596539	1	0.204188	0.225543
chr1	235580001	235580500	0.0148523	0.0144332	0.00400203	0.223665	5.47e-05	ENSG00000243533	RP11-293G6__A.2	1	235582830	235590298	1	0.204188	0.225543
chr1	235580001	235580500	0.0148523	0.0144332	0.00400203	0.223665	5.47e-05	ENSG00000116957	TBCE	1	235530675	235612283	1	0.204188	0.225543
chr1	235580001	235580500	0.0148523	0.0144332	0.00400203	0.223665	5.47e-05	ENSG00000116957	TBCE	1	235530675	235612283	1	0.204188	0.225543
chr1	235704751	235705250	0.154261	0.13265	0.0351308	0.192523	1.35e-05	ENSG00000232714	MTND3P8	1	235705059	235705397	-1	0.543634	0.0011342
chr1	235704751	235705250	0.154261	0.13265	0.0351308	0.192523	1.35e-05	ENSG00000242323	AL672238.2	1	235703146	235703212	-1	0.543634	0.0011342
chr1	235704751	235705250	0.154261	0.13265	0.0351308	0.192523	1.35e-05	ENSG00000231199	MTND5P19	1	235701349	235703145	-1	0.543634	0.0011342
chr1	235704751	235705250	0.154261	0.13265	0.0351308	0.192523	1.35e-05	ENSG00000231582	RP11-293G6__B.4	1	235704720	235705006	-1	0.543634	0.0011342
chr1	235704751	235705250	0.154261	0.13265	0.0351308	0.192523	1.35e-05	ENSG00000226663	MTND4P10	1	235703351	235704718	-1	0.543634	0.0011342
chr1	235704751	235705250	0.154261	0.13265	0.0351308	0.192523	1.35e-05	ENSG00000231582	RP11-293G6__B.4	1	235704720	235705006	-1	0.543634	0.0011342
chr1	235704751	235705250	0.154261	0.13265	0.0351308	0.192523	1.35e-05	ENSG00000243458	AL672238.3	1	235703273	235703340	-1	0.543634	0.0011342
chr1	235704751	235705250	0.154261	0.13265	0.0351308	0.192523	1.35e-05	ENSG00000240986	AL672238.1	1	235703213	235703271	-1	0.543634	0.0011342
chr1	235705001	235705500	0.20578	0.180221	0.0497574	0.192466	1.19e-05	ENSG00000226663	MTND4P10	1	235703351	235704718	-1	0.679621	4.26e-05
chr1	235705001	235705500	0.20578	0.180221	0.0497574	0.192466	1.19e-05	ENSG00000235761	RP11-293G6__B.2	1	235705444	235705690	-1	0.679621	4.26e-05
chr1	235705001	235705500	0.20578	0.180221	0.0497574	0.192466	1.19e-05	ENSG00000242323	AL672238.2	1	235703146	235703212	-1	0.679621	4.26e-05
chr1	235705001	235705500	0.20578	0.180221	0.0497574	0.192466	1.19e-05	ENSG00000231582	RP11-293G6__B.4	1	235704720	235705006	-1	0.679621	4.26e-05
chr1	235705001	235705500	0.20578	0.180221	0.0497574	0.192466	1.19e-05	ENSG00000232714	MTND3P8	1	235705059	235705397	-1	0.679621	4.26e-05
chr1	235705001	235705500	0.20578	0.180221	0.0497574	0.192466	1.19e-05	ENSG00000231199	MTND5P19	1	235701349	235703145	-1	0.679621	4.26e-05
chr1	235705001	235705500	0.20578	0.180221	0.0497574	0.192466	1.19e-05	ENSG00000231582	RP11-293G6__B.4	1	235704720	235705006	-1	0.679621	4.26e-05
chr1	235705001	235705500	0.20578	0.180221	0.0497574	0.192466	1.19e-05	ENSG00000243458	AL672238.3	1	235703273	235703340	-1	0.679621	4.26e-05
chr1	235705001	235705500	0.20578	0.180221	0.0497574	0.192466	1.19e-05	ENSG00000240986	AL672238.1	1	235703213	235703271	-1	0.679621	4.26e-05
chr1	236146501	236147000	0.0720187	0.0534602	0.0141512	0.215765	3.7e-05	ENSG00000116962	NID1	1	236139130	236228462	-1	0.452651	0.00689919
chr1	236146501	236147000	0.0720187	0.0534602	0.0141512	0.215765	3.7e-05	ENSG00000229291	RP4-580N22.2	1	236121179	236135125	-1	0.452651	0.00689919
chr1	236146751	236147250	0.0697708	0.0431287	0.0182491	0.22932	6.39e-05	ENSG00000229291	RP4-580N22.2	1	236121179	236135125	-1	0.303911	0.0707746
chr1	236146751	236147250	0.0697708	0.0431287	0.0182491	0.22932	6.39e-05	ENSG00000116962	NID1	1	236139130	236228462	-1	0.303911	0.0707746
chr1	238101251	238101750	0.15049	0.10037	0.0343407	0.215765	3.57e-05	ENSG00000239621	AL590396.1	1	238104611	238104679	1	0.215905	0.199954
chr1	238101251	238101750	0.15049	0.10037	0.0343407	0.215765	3.57e-05	ENSG00000241040	AL590396.5	1	238112449	238112513	1	0.215905	0.199954
chr1	238101251	238101750	0.15049	0.10037	0.0343407	0.215765	3.57e-05	ENSG00000241799	TRNAP23P	1	238105862	238105933	1	0.215905	0.199954
chr1	238101251	238101750	0.15049	0.10037	0.0343407	0.215765	3.57e-05	ENSG00000225723	MTND6P15	1	238112514	238113034	1	0.215905	0.199954
chr1	238101251	238101750	0.15049	0.10037	0.0343407	0.215765	3.57e-05	ENSG00000240741	AL590396.3	1	238104374	238104439	1	0.215905	0.199954
chr1	238101251	238101750	0.15049	0.10037	0.0343407	0.215765	3.57e-05	ENSG00000244046	AL590396.9	1	238104537	238104609	1	0.215905	0.199954
chr1	238101251	238101750	0.15049	0.10037	0.0343407	0.215765	3.57e-05	ENSG00000198626	RYR2	1	237205505	238129359	1	0.215905	0.199954
chr1	238664501	238665000	0.0682402	0.0586095	0.0138352	0.189291	8.07e-06	ENSG00000231877	RP11-177F15.1	1	238648745	238701605	1	0.246587	0.143051
chr1	238664501	238665000	0.0682402	0.0586095	0.0138352	0.189291	8.07e-06	ENSG00000215808	RP11-371I1.2	1	238643684	238649323	-1	0.246587	0.143051
chr1	239957751	239958250	0.0617189	0.0448483	0.0131146	0.214887	2.96e-05	ENSG00000133019	CHRM3	1	239549865	240078750	1	0.502403	0.00266849
chr1	240432001	240432500	-0.0328855	-0.0258421	0.00785306	0.216868	3.88e-05	ENSG00000155816	FMN2	1	240177648	240655529	1	0.185368	0.271354
chr1	240432001	240432500	-0.0328855	-0.0258421	0.00785306	0.216868	3.88e-05	ENSG00000155816	FMN2	1	240177648	240655529	1	0.185368	0.271354
chr1	240625251	240625750	0.0119661	0.00857248	0.00387337	0.226211	6.05e-05	ENSG00000155816	FMN2	1	240177648	240655529	1	-0.00941087	0.955519
chr1	240625251	240625750	0.0119661	0.00857248	0.00387337	0.226211	6.05e-05	ENSG00000155816	FMN2	1	240177648	240655529	1	-0.00941087	0.955519
chr1	240654751	240655250	0.0898271	0.0664714	0.0212675	0.222526	5.29e-05	ENSG00000180875	GREM2	1	240652873	240775449	-1	0.357573	0.0332917
chr1	240654751	240655250	0.0898271	0.0664714	0.0212675	0.222526	5.29e-05	ENSG00000155816	FMN2	1	240177648	240655529	1	0.357573	0.0332917
chr1	240655001	240655500	0.126154	0.108772	0.0281147	0.190277	1.07e-05	ENSG00000155816	FMN2	1	240177648	240655529	1	0.396389	0.0181777
chr1	240655001	240655500	0.126154	0.108772	0.0281147	0.190277	1.07e-05	ENSG00000180875	GREM2	1	240652873	240775449	-1	0.396389	0.0181777
chr1	242417501	242418000	-0.103151	-0.0916332	0.0282478	0.213188	2.89e-05	ENSG00000180287	PLD5	1	242251689	242687998	-1	-0.254197	0.131065
chr1	24242251	24242750	-0.0373259	-0.0369079	0.0105682	0.198423	1.7e-05	ENSG00000188822	CNR2	1	24197016	24285549	-1	0.11467	0.49654
chr1	24242251	24242750	-0.0373259	-0.0369079	0.0105682	0.198423	1.7e-05	ENSG00000188822	CNR2	1	24197016	24285549	-1	0.11467	0.49654
chr1	24242251	24242750	-0.0373259	-0.0369079	0.0105682	0.198423	1.7e-05	ENSG00000232557	RP11-4M23.3	1	24233601	24234375	-1	0.11467	0.49654
chr1	24242251	24242750	-0.0373259	-0.0369079	0.0105682	0.198423	1.7e-05	ENSG00000229106	RP11-4M23.2	1	24227961	24229227	-1	0.11467	0.49654
chr1	243776501	243777000	0.0289648	0.0275191	0.00648198	0.247578	0.000101251	ENSG00000117020	AKT3	1	243651535	244014381	-1	0.0721544	0.668846
chr1	245319001	245319500	-0.0101237	-0.00932485	0.00282717	0.239808	8.31e-05	ENSG00000162849	KIF26B	1	245318287	245872733	1	-0.12808	0.447526
chr1	246164001	246164500	0.123514	0.0855203	0.0267195	0.219937	4.43e-05	ENSG00000185420	SMYD3	1	245912642	246670614	-1	0.404305	0.0159667
chr1	246164001	246164500	0.123514	0.0855203	0.0267195	0.219937	4.43e-05	ENSG00000185420	SMYD3	1	245912642	246670614	-1	0.404305	0.0159667
chr1	247995001	247995500	-0.0803981	-0.0610297	0.019507	0.225276	5.86e-05	ENSG00000196772	OR14A16	1	247978102	247979031	-1	-0.329561	0.0499365
chr1	248120501	248121000	0.0511034	0.0409	0.0121961	0.219875	4.36e-05	ENSG00000196071	OR2L13	1	248100493	248264224	1	0.101474	0.547412
chr1	248120501	248121000	0.0511034	0.0409	0.0121961	0.219875	4.36e-05	ENSG00000226191	RP11-438H8.8	1	248099318	248100815	-1	0.101474	0.547412
chr1	248120501	248121000	0.0511034	0.0409	0.0121961	0.219875	4.36e-05	ENSG00000237492	RP11-430I15.2	1	248138043	248138955	1	0.101474	0.547412
chr1	248120501	248121000	0.0511034	0.0409	0.0121961	0.219875	4.36e-05	ENSG00000187080	OR2AK2	1	248128535	248129641	1	0.101474	0.547412
chr1	248359751	248360250	-0.0322284	-0.033073	0.010606	0.189291	6.97e-06	ENSG00000228198	OR2M3	1	248366332	248367392	1	-0.0339649	0.840451
chr1	25619501	25620000	-0.0575564	-0.0522256	0.0120768	0.161072	2.95e-06	ENSG00000117616	C1orf63	1	25568728	25664704	-1	0.251272	0.135577
chr1	25619501	25620000	-0.0575564	-0.0522256	0.0120768	0.161072	2.95e-06	ENSG00000187010	RHD	1	25598884	25656936	1	0.251272	0.135577
chr1	25619751	25620250	-0.0297453	-0.0247713	0.00685909	0.184955	5.58e-06	ENSG00000187010	RHD	1	25598884	25656936	1	0.0876916	0.603147
chr1	25619751	25620250	-0.0297453	-0.0247713	0.00685909	0.184955	5.58e-06	ENSG00000117616	C1orf63	1	25568728	25664704	-1	0.0876916	0.603147
chr1	26749251	26749750	-0.110962	-0.0978063	0.0312406	0.192523	1.26e-05	ENSG00000117682	DHDDS	1	26758773	26797785	1	-0.241467	0.151574
chr1	26749251	26749750	-0.110962	-0.0978063	0.0312406	0.192523	1.26e-05	ENSG00000131914	LIN28A	1	26737269	26756213	1	-0.241467	0.151574
chr1	27904751	27905250	-0.0792212	-0.0668448	0.0223962	0.229396	6.53e-05	ENSG00000126705	AHDC1	1	27860546	27930942	-1	-0.169017	0.315994
chr1	28546001	28546500	0.0620374	0.064782	0.013649	0.226501	6.08e-05	ENSG00000130770	ATPIF1	1	28562620	28573417	1	0.233374	0.165823
chr1	28546001	28546500	0.0620374	0.064782	0.013649	0.226501	6.08e-05	ENSG00000126698	DNAJC8	1	28527068	28559536	-1	0.233374	0.165823
chr1	28546001	28546500	0.0620374	0.064782	0.013649	0.226501	6.08e-05	ENSG00000215902	AL353354.1	1	28527013	28527152	-1	0.233374	0.165823
chr1	28546001	28546500	0.0620374	0.064782	0.013649	0.226501	6.08e-05	ENSG00000126698	DNAJC8	1	28527068	28559536	-1	0.233374	0.165823
chr1	28546251	28546750	0.0772253	0.0767585	0.0170949	0.205375	2.16e-05	ENSG00000126698	DNAJC8	1	28527068	28559536	-1	0.402349	0.0164901
chr1	28546251	28546750	0.0772253	0.0767585	0.0170949	0.205375	2.16e-05	ENSG00000126698	DNAJC8	1	28527068	28559536	-1	0.402349	0.0164901
chr1	28546251	28546750	0.0772253	0.0767585	0.0170949	0.205375	2.16e-05	ENSG00000130770	ATPIF1	1	28562620	28573417	1	0.402349	0.0164901
chr1	28546251	28546750	0.0772253	0.0767585	0.0170949	0.205375	2.16e-05	ENSG00000215902	AL353354.1	1	28527013	28527152	-1	0.402349	0.0164901
chr1	29123001	29123500	-0.125737	-0.0777952	0.0427054	0.234178	7.61e-05	ENSG00000116329	OPRD1	1	29138654	29190208	1	-0.198823	0.238004
chr1	29483251	29483750	0.0961431	0.0824545	0.0209929	0.243219	8.89e-05	ENSG00000225750	RP11-242O24.3	1	29471006	29473506	-1	0.361061	0.0315951
chr1	29483251	29483750	0.0961431	0.0824545	0.0209929	0.243219	8.89e-05	ENSG00000116350	SRSF4	1	29474255	29508499	-1	0.361061	0.0315951
chr1	29614751	29615250	-0.072768	-0.048549	0.0208691	0.215765	3.73e-05	ENSG00000060656	PTPRU	1	29563028	29653325	1	0.0808694	0.631643
chr1	3096001	3096500	-0.049864	-0.0346784	0.0118914	0.230212	6.61e-05	ENSG00000142611	PRDM16	1	2985732	3355185	1	-0.382312	0.0227717
chr1	31716501	31717000	0.0393455	0.0351381	0.00811859	0.192523	1.26e-05	ENSG00000084628	NKAIN1	1	31652592	31712401	-1	0.0854883	0.612287
chr1	31768751	31769250	0.0333929	0.0252111	0.00892711	0.237531	8.03e-05	ENSG00000121766	ZCCHC17	1	31769842	31837783	1	0.359075	0.0325517
chr1	31768751	31769250	0.0333929	0.0252111	0.00892711	0.237531	8.03e-05	ENSG00000060688	SNRNP40	1	31732417	31769662	-1	0.359075	0.0325517
chr1	31768751	31769250	0.0333929	0.0252111	0.00892711	0.237531	8.03e-05	ENSG00000060688	SNRNP40	1	31732417	31769662	-1	0.359075	0.0325517
chr1	32590501	32591000	-0.0931877	-0.0671689	0.0385397	0.218443	4.07e-05	ENSG00000025800	KPNA6	1	32573639	32642169	1	-0.48985	0.00341983
chr1	32590501	32591000	-0.0931877	-0.0671689	0.0385397	0.218443	4.07e-05	ENSG00000025800	KPNA6	1	32573639	32642169	1	-0.48985	0.00341983
chr1	33522251	33522750	-0.0159622	-0.015848	0.00576145	0.219937	4.39e-05	ENSG00000004455	AK2	1	33473585	33546597	-1	-0.188336	0.263736
chr1	33522251	33522750	-0.0159622	-0.015848	0.00576145	0.219937	4.39e-05	ENSG00000004455	AK2	1	33473585	33546597	-1	-0.188336	0.263736
chr1	33580251	33580750	-0.129605	-0.0785718	0.0525188	0.22932	6.52e-05	ENSG00000142920	ADC	1	33546705	33586131	1	-0.480826	0.0040731
chr1	33633501	33634000	0.0653133	0.0514992	0.0149873	0.224573	5.73e-05	ENSG00000116525	TRIM62	1	33611003	33647671	-1	0.304058	0.0706375
chr1	3367751	3368250	-0.0737336	-0.0555993	0.0215852	0.205375	2.21e-05	ENSG00000130762	ARHGEF16	1	3370990	3397677	1	-0.231586	0.169102
chr1	33902001	33902500	-0.0409797	-0.0367733	0.00993973	0.192523	1.35e-05	ENSG00000134686	PHC2	1	33789224	33896653	-1	0.109957	0.514415
chr1	34640001	34640500	-0.025799	-0.0268975	0.00737974	0.210477	2.6e-05	ENSG00000142698	C1orf94	1	34632484	34684732	1	-0.0252396	0.881082
chr1	34640001	34640500	-0.025799	-0.0268975	0.00737974	0.210477	2.6e-05	ENSG00000121904	CSMD2	1	33979609	34631443	-1	-0.0252396	0.881082
chr1	34640001	34640500	-0.025799	-0.0268975	0.00737974	0.210477	2.6e-05	ENSG00000142698	C1orf94	1	34632484	34684732	1	-0.0252396	0.881082
chr1	36122501	36123000	0.0485399	0.0399522	0.0127215	0.208965	2.46e-05	ENSG00000126067	PSMB2	1	36067185	36107445	-1	0.146389	0.385245
chr1	36521501	36522000	0.0421774	0.0342734	0.00821214	0.197307	1.66e-05	ENSG00000126070	EIF2C3	1	36396319	36522063	1	0.192859	0.252414
chr1	37357501	37358000	-0.0580819	-0.0332085	0.0167965	0.192523	1.27e-05	ENSG00000163873	GRIK3	1	37261128	37499730	-1	-0.206341	0.220674
chr1	40702501	40703000	0.0368169	0.0284746	0.00748174	0.215765	3.19e-05	ENSG00000188800	TMCO2	1	40711619	40717363	1	0.116106	0.491157
chr1	40702501	40703000	0.0368169	0.0284746	0.00748174	0.215765	3.19e-05	ENSG00000117000	RLF	1	40627045	40706593	1	0.116106	0.491157
chr1	41124501	41125000	-0.178553	-0.139864	0.0518222	0.222526	5.06e-05	ENSG00000117016	RIMS3	1	41086351	41131329	-1	-0.15363	0.362145
chr1	42274001	42274500	0.00920514	0.00737523	0.00211512	0.197307	1.57e-05	ENSG00000127124	HIVEP3	1	41972036	42501596	-1	0.0700459	0.677975
chr1	43778251	43778750	-0.14321	-0.115162	0.0371606	0.189291	8.63e-06	ENSG00000066056	TIE1	1	43766664	43788779	1	-0.471009	0.00490984
chr1	43778251	43778750	-0.14321	-0.115162	0.0371606	0.189291	8.63e-06	ENSG00000066056	TIE1	1	43766664	43788779	1	-0.471009	0.00490984
chr1	43778501	43779000	-0.0859802	-0.0693581	0.0229177	0.211598	2.76e-05	ENSG00000066056	TIE1	1	43766664	43788779	1	-0.606302	0.00027336
chr1	43778501	43779000	-0.0859802	-0.0693581	0.0229177	0.211598	2.76e-05	ENSG00000066056	TIE1	1	43766664	43788779	1	-0.606302	0.00027336
chr1	44899501	44900000	0.0536803	0.0430185	0.0128277	0.242657	8.77e-05	ENSG00000187147	RNF220	1	44870866	45117396	1	0.0467878	0.781526
chr1	45907001	45907500	-0.111279	-0.0691591	0.0518754	0.222526	5.22e-05	ENSG00000070759	TESK2	1	45809555	45956872	-1	-0.365039	0.0297508
chr1	49468501	49469000	-0.0939712	-0.0700317	0.0321592	0.215765	3.57e-05	ENSG00000186094	AGBL4	1	48998527	50489585	-1	-0.27936	0.0968864
chr1	49468751	49469250	-0.12991	-0.111523	0.0410984	0.240357	8.37e-05	ENSG00000186094	AGBL4	1	48998527	50489585	-1	-0.395809	0.0183495
chr1	49998501	49999000	0.063354	0.0346649	0.012184	0.219937	4.42e-05	ENSG00000186094	AGBL4	1	48998527	50489585	-1	0.136345	0.418734
chr1	49998751	49999250	0.0734508	0.047732	0.0142527	0.210477	2.59e-05	ENSG00000186094	AGBL4	1	48998527	50489585	-1	0.147796	0.380688
chr1	51018751	51019250	0.0553969	0.049794	0.0128958	0.243661	9.01e-05	ENSG00000185104	FAF1	1	50905150	51425935	-1	0.269616	0.109168
chr1	52604001	52604500	-0.0397204	-0.035641	0.0101168	0.247578	0.000100894	ENSG00000157077	ZFYVE9	1	52608046	52812358	1	-0.214963	0.20193
chr1	52604001	52604500	-0.0397204	-0.035641	0.0101168	0.247578	0.000100894	ENSG00000241745	AL139156.1	1	52615776	52616091	1	-0.214963	0.20193
chr1	52831251	52831750	0.0116554	0.0101837	0.00209967	0.159913	2.35e-06	ENSG00000154222	CC2D1B	1	52811395	52831865	-1	0.157517	0.350106
chr1	52831251	52831750	0.0116554	0.0101837	0.00209967	0.159913	2.35e-06	ENSG00000224680	PLA2G12AP1	1	52834347	52834911	1	0.157517	0.350106
chr1	52831251	52831750	0.0116554	0.0101837	0.00209967	0.159913	2.35e-06	ENSG00000154222	CC2D1B	1	52811395	52831865	-1	0.157517	0.350106
chr1	57803001	57803500	0.0499247	0.0442818	0.0123616	0.230886	6.81e-05	ENSG00000173406	DAB1	1	57460451	59012406	-1	0.358769	0.0327013
chr1	58041501	58042000	-0.0233958	-0.0239439	0.00601913	0.215765	3.15e-05	ENSG00000173406	DAB1	1	57460451	59012406	-1	-0.0223485	0.89462
chr1	59627251	59627750	0.019386	0.0187261	0.0040701	0.197307	1.62e-05	ENSG00000224609	RP11-470E16.1	1	59597608	59664293	-1	0.407146	0.0152328
chr1	59627251	59627750	0.019386	0.0187261	0.0040701	0.197307	1.62e-05	ENSG00000224609	RP11-470E16.1	1	59597608	59664293	-1	0.407146	0.0152328
chr1	61194751	61195250	-0.040982	-0.0397843	0.00956276	0.192523	1.36e-05	ENSG00000231252	RP11-436K8.1	1	61125303	61291256	-1	-0.275966	0.101033
chr1	61218751	61219250	0.030685	0.022357	0.00779616	0.228029	6.18e-05	ENSG00000231252	RP11-436K8.1	1	61125303	61291256	-1	0.281628	0.0941915
chr1	61790501	61791000	-0.0119943	-0.00992113	0.0048641	0.235031	7.72e-05	ENSG00000162599	NFIA	1	61330931	61928465	1	0.0551697	0.743651
chr1	61857001	61857500	-0.0534456	-0.0565633	0.0137526	0.216391	3.83e-05	ENSG00000162599	NFIA	1	61330931	61928465	1	0.197704	0.240662
chr1	61857001	61857500	-0.0534456	-0.0565633	0.0137526	0.216391	3.83e-05	ENSG00000162599	NFIA	1	61330931	61928465	1	0.197704	0.240662
chr1	61919251	61919750	0.0348022	0.0274882	0.00843639	0.232345	7.13e-05	ENSG00000162599	NFIA	1	61330931	61928465	1	0.215866	0.200036
chr1	62743251	62743750	0.0225192	0.0246262	0.00653666	0.233798	7.53e-05	ENSG00000132854	KANK4	1	62702651	62785085	-1	0.181098	0.282576
chr1	62743251	62743750	0.0225192	0.0246262	0.00653666	0.233798	7.53e-05	ENSG00000132854	KANK4	1	62702651	62785085	-1	0.181098	0.282576
chr1	64336001	64336500	0.0149183	0.0127963	0.00343576	0.219718	4.35e-05	ENSG00000185483	ROR1	1	64239693	64647181	1	-0.0606841	0.719059
chr1	64572251	64572750	0.113596	0.0841806	0.0246322	0.200206	1.93e-05	ENSG00000185483	ROR1	1	64239693	64647181	1	0.216259	0.199217
chr1	64572251	64572750	0.113596	0.0841806	0.0246322	0.200206	1.93e-05	ENSG00000223949	RP11-24J23.2	1	64560125	64636980	-1	0.216259	0.199217
chr1	64572251	64572750	0.113596	0.0841806	0.0246322	0.200206	1.93e-05	ENSG00000185483	ROR1	1	64239693	64647181	1	0.216259	0.199217
chr1	65080251	65080750	0.0965207	0.0698101	0.0225994	0.215765	3.64e-05	ENSG00000158966	CACHD1	1	64936428	65158741	1	0.440707	0.00855318
chr1	65080501	65081000	0.171452	0.119509	0.0380674	0.205375	2.27e-05	ENSG00000158966	CACHD1	1	64936428	65158741	1	0.215491	0.20082
chr1	65092751	65093250	0.0325849	0.0317198	0.00738797	0.220904	4.65e-05	ENSG00000158966	CACHD1	1	64936428	65158741	1	0.0271819	0.872006
chr1	65887501	65888000	0.0395019	0.0343158	0.00853899	0.18838	6.03e-06	ENSG00000116678	LEPR	1	65886248	66107242	1	0.136931	0.416735
chr1	65887501	65888000	0.0395019	0.0343158	0.00853899	0.18838	6.03e-06	ENSG00000213625	LEPROT	1	65886270	65901690	1	0.136931	0.416735
chr1	65887751	65888250	0.0464143	0.0436083	0.00945425	0.158967	2.16e-06	ENSG00000116678	LEPR	1	65886248	66107242	1	0.197546	0.241038
chr1	65887751	65888250	0.0464143	0.0436083	0.00945425	0.158967	2.16e-06	ENSG00000213625	LEPROT	1	65886270	65901690	1	0.197546	0.241038
chr1	66249001	66249500	0.0512227	0.0406862	0.011951	0.2473	9.78e-05	ENSG00000184588	PDE4B	1	66258197	66840259	1	0.294471	0.0800391
chr1	6632251	6632750	-0.0662412	-0.0549675	0.0202579	0.210477	2.56e-05	ENSG00000204859	ZBTB48	1	6640061	6649340	1	-0.173761	0.302575
chr1	6632251	6632750	-0.0662412	-0.0549675	0.0202579	0.210477	2.56e-05	ENSG00000173662	TAS1R1	1	6615241	6639817	1	-0.173761	0.302575
chr1	6632251	6632750	-0.0662412	-0.0549675	0.0202579	0.210477	2.56e-05	ENSG00000162408	NOL9	1	6581407	6614595	-1	-0.173761	0.302575
chr1	66776251	66776750	0.0262354	0.0260024	0.00627498	0.247578	0.000100656	ENSG00000184588	PDE4B	1	66258197	66840259	1	0.124391	0.46073
chr1	66776251	66776750	0.0262354	0.0260024	0.00627498	0.247578	0.000100656	ENSG00000184588	PDE4B	1	66258197	66840259	1	0.124391	0.46073
chr1	68336501	68337000	0.0192081	0.0131018	0.00483104	0.239887	8.34e-05	ENSG00000232284	RP11-518D3.1	1	68297986	68668670	1	-0.183221	0.276958
chr1	68406501	68407000	0.0263665	0.0239494	0.00558171	0.218836	4.17e-05	ENSG00000232284	RP11-518D3.1	1	68297986	68668670	1	0.349522	0.0375056
chr1	68406501	68407000	0.0263665	0.0239494	0.00558171	0.218836	4.17e-05	ENSG00000232284	RP11-518D3.1	1	68297986	68668670	1	0.349522	0.0375056
chr1	68701751	68702250	-0.0744536	-0.0626843	0.0255872	0.22932	6.45e-05	ENSG00000116729	WLS	1	68564142	68698803	-1	-0.0644591	0.702387
chr1	69512501	69513000	0.0993182	0.0826208	0.0259191	0.243834	9.13e-05	ENSG00000223883	RP11-424D14.1	1	69521581	69650686	1	0.193846	0.249988
chr1	7186001	7186500	0.02661	0.0262397	0.00673335	0.215765	3.46e-05	ENSG00000171735	CAMTA1	1	6845384	7827916	1	0.506124	0.00247656
chr1	72310001	72310500	0.0103909	0.00501418	0.00441961	0.229135	6.31e-05	ENSG00000172260	NEGR1	1	71868625	72748417	-1	0.0115429	0.945456
chr1	72310001	72310500	0.0103909	0.00501418	0.00441961	0.229135	6.31e-05	ENSG00000228853	NEGR1-IT1	1	72259915	72302695	-1	0.0115429	0.945456
chr1	72527501	72528000	0.0370791	0.0301011	0.00888736	0.247448	0.000100342	ENSG00000172260	NEGR1	1	71868625	72748417	-1	0.266273	0.113653
chr1	72707501	72708000	-0.0149654	-0.0168943	0.00447176	0.211598	2.8e-05	ENSG00000172260	NEGR1	1	71868625	72748417	-1	0.00205844	0.990266
chr1	73290501	73291000	0.0234602	0.0231111	0.00730957	0.230886	6.78e-05	ENSG00000225087	RP4-660H19.1	1	73214604	73364823	-1	0.5581	0.000827574
chr1	74654001	74654500	-0.0257316	-0.0239448	0.00552743	0.199189	1.76e-05	ENSG00000254685	FPGT	1	74663922	74699770	1	-0.0462003	0.784202
chr1	74654001	74654500	-0.0257316	-0.0239448	0.00552743	0.199189	1.76e-05	ENSG00000162620	LRRIQ3	1	74491699	74663871	-1	-0.0462003	0.784202
chr1	74654001	74654500	-0.0257316	-0.0239448	0.00552743	0.199189	1.76e-05	ENSG00000162620	LRRIQ3	1	74491699	74663871	-1	-0.0462003	0.784202
chr1	74654001	74654500	-0.0257316	-0.0239448	0.00552743	0.199189	1.76e-05	ENSG00000259030	FPGT-TNNI3K	1	74663926	75009666	1	-0.0462003	0.784202
chr1	74654001	74654500	-0.0257316	-0.0239448	0.00552743	0.199189	1.76e-05	ENSG00000116783	FPGT-TNNI3K	1	74663937	75010112	1	-0.0462003	0.784202
chr1	74962001	74962500	-0.0134119	-0.0163363	0.00538686	0.206153	2.35e-05	ENSG00000162621	LRRC53	1	74937776	74978298	-1	-0.267258	0.112317
chr1	74962001	74962500	-0.0134119	-0.0163363	0.00538686	0.206153	2.35e-05	ENSG00000162621	LRRC53	1	74937776	74978298	-1	-0.267258	0.112317
chr1	74962001	74962500	-0.0134119	-0.0163363	0.00538686	0.206153	2.35e-05	ENSG00000116783	FPGT-TNNI3K	1	74663937	75010112	1	-0.267258	0.112317
chr1	74962001	74962500	-0.0134119	-0.0163363	0.00538686	0.206153	2.35e-05	ENSG00000259030	FPGT-TNNI3K	1	74663926	75009666	1	-0.267258	0.112317
chr1	74992501	74993000	0.0148022	0.0139644	0.00401436	0.224077	5.51e-05	ENSG00000116783	FPGT-TNNI3K	1	74663937	75010112	1	0.34342	0.0409928
chr1	74992501	74993000	0.0148022	0.0139644	0.00401436	0.224077	5.51e-05	ENSG00000116783	FPGT-TNNI3K	1	74663937	75010112	1	0.34342	0.0409928
chr1	74992501	74993000	0.0148022	0.0139644	0.00401436	0.224077	5.51e-05	ENSG00000259030	FPGT-TNNI3K	1	74663926	75009666	1	0.34342	0.0409928
chr1	74992501	74993000	0.0148022	0.0139644	0.00401436	0.224077	5.51e-05	ENSG00000162621	LRRC53	1	74937776	74978298	-1	0.34342	0.0409928
chr1	75754501	75755000	0.0263604	0.0247475	0.00585281	0.210995	2.68e-05	ENSG00000137968	SLC44A5	1	75667816	76076801	-1	0.0962099	0.568399
chr1	75854501	75855000	0.0630303	0.0528757	0.0141962	0.231607	6.95e-05	ENSG00000137968	SLC44A5	1	75667816	76076801	-1	0.110777	0.51128
chr1	76940751	76941250	-0.0199457	-0.0185299	0.00470883	0.171042	3.85e-06	ENSG00000184005	ST6GALNAC3	1	76540389	77100286	1	-0.0573184	0.734036
chr1	77401751	77402250	-0.0182205	-0.0165321	0.00521162	0.23562	7.76e-05	ENSG00000117069	ST6GALNAC5	1	77333126	77531396	1	-0.108996	0.5181
chr1	78339251	78339750	0.0475056	0.0364996	0.00983714	0.158501	1.91e-06	ENSG00000162614	NEXN	1	78354198	78409580	1	0.385601	0.0216169
chr1	78339251	78339750	0.0475056	0.0364996	0.00983714	0.158501	1.91e-06	ENSG00000180488	FAM73A	1	78245309	78344106	1	0.385601	0.0216169
chr1	78339501	78340000	0.051475	0.0389976	0.0129945	0.189291	1e-05	ENSG00000180488	FAM73A	1	78245309	78344106	1	0.400974	0.0168668
chr1	78339501	78340000	0.051475	0.0389976	0.0129945	0.189291	1e-05	ENSG00000162614	NEXN	1	78354198	78409580	1	0.400974	0.0168668
chr1	78914751	78915250	0.0416326	0.0377408	0.0110065	0.248848	0.000104002	ENSG00000122420	PTGFR	1	78769568	79005434	1	0.154811	0.358461
chr1	79454501	79455000	-0.0186449	-0.0168271	0.00540654	0.243834	9.06e-05	ENSG00000162618	ELTD1	1	79355449	79472403	-1	-0.0714637	0.671831
chr1	80851001	80851500	0.0875497	0.0637873	0.0204736	0.231607	7e-05	ENSG00000225598	RP11-339D23.1	1	80839049	80840306	-1	0.60047	0.000314059
chr1	8154251	8154750	0.127747	0.0929463	0.0275355	0.220565	4.48e-05	ENSG00000238290	RP11-431K24.1	1	8086798	8182762	1	0.480144	0.00412677
chr1	84062001	84062500	0.0165413	0.01525	0.00390629	0.225276	5.82e-05	ENSG00000233008	RP11-475O6.1	1	84041459	84326706	-1	0.404439	0.0159315
chr1	84065751	84066250	0.0387894	0.036498	0.00887889	0.217234	3.98e-05	ENSG00000233008	RP11-475O6.1	1	84041459	84326706	-1	0.517926	0.00194793
chr1	84380001	84380500	-0.092357	-0.0729217	0.0383315	0.238062	8.09e-05	ENSG00000137941	TTLL7	1	84330711	84464833	-1	-0.115397	0.49381
chr1	84380001	84380500	-0.092357	-0.0729217	0.0383315	0.238062	8.09e-05	ENSG00000137941	TTLL7	1	84330711	84464833	-1	-0.115397	0.49381
chr1	85991001	85991500	0.0539892	0.0433014	0.0113636	0.211598	2.72e-05	ENSG00000153904	DDAH1	1	85784168	86044046	-1	0.125146	0.45801
chr1	85991001	85991500	0.0539892	0.0433014	0.0113636	0.211598	2.72e-05	ENSG00000153904	DDAH1	1	85784168	86044046	-1	0.125146	0.45801
chr1	85991251	85991750	0.0436664	0.0381897	0.00972393	0.191753	1.09e-05	ENSG00000153904	DDAH1	1	85784168	86044046	-1	0.163809	0.331165
chr1	85991251	85991750	0.0436664	0.0381897	0.00972393	0.191753	1.09e-05	ENSG00000153904	DDAH1	1	85784168	86044046	-1	0.163809	0.331165
chr1	86159751	86160250	-0.0907543	-0.086931	0.0341098	0.223437	5.45e-05	ENSG00000117174	ZNHIT6	1	86115106	86174116	-1	-0.164358	0.329542
chr1	86940501	86941000	0.0433528	0.0349101	0.0102821	0.233907	7.54e-05	ENSG00000016490	CLCA1	1	86934051	86965972	1	0.214091	0.203772
chr1	87055501	87056000	0.0418328	0.0336009	0.00872583	0.18838	5.98e-06	ENSG00000236915	RP4-651E10.4	1	87036864	87158886	-1	0.299977	0.0745236
chr1	87055501	87056000	0.0418328	0.0336009	0.00872583	0.18838	5.98e-06	ENSG00000221702	AL356270.1	1	87071953	87072040	1	0.299977	0.0745236
chr1	89091251	89091750	0.0610204	0.0596194	0.0116697	0.184267	5.21e-06	ENSG00000237505	RP11-76N22.2	1	89003196	89150887	-1	0.484479	0.0037962
chr1	8936751	8937250	-0.0363556	-0.0255124	0.00949815	0.246571	9.64e-05	ENSG00000074800	ENO1	1	8921061	8939308	-1	-0.377513	0.0245523
chr1	8936751	8937250	-0.0363556	-0.0255124	0.00949815	0.246571	9.64e-05	ENSG00000238249	HMGN2P17	1	8953468	8954210	1	-0.377513	0.0245523
chr1	8936751	8937250	-0.0363556	-0.0255124	0.00949815	0.246571	9.64e-05	ENSG00000230679	ENO1-AS1	1	8938894	8939953	1	-0.377513	0.0245523
chr1	8936751	8937250	-0.0363556	-0.0255124	0.00949815	0.246571	9.64e-05	ENSG00000074800	ENO1	1	8921061	8939308	-1	-0.377513	0.0245523
chr1	8936751	8937250	-0.0363556	-0.0255124	0.00949815	0.246571	9.64e-05	ENSG00000236269	ENO1-IT1	1	8935847	8938066	-1	-0.377513	0.0245523
chr1	89506751	89507250	0.0494231	0.0292293	0.0115465	0.249843	0.000105645	ENSG00000117226	GBP3	1	89472349	89488577	-1	0.136369	0.418653
chr1	90480751	90481250	-0.0676863	-0.0522894	0.018362	0.141161	1.09e-06	ENSG00000232236	RP11-302M6.4	1	90467706	90468748	-1	-0.195688	0.245505
chr1	90480751	90481250	-0.0676863	-0.0522894	0.018362	0.141161	1.09e-06	ENSG00000162664	ZNF326	1	90457722	90494097	1	-0.195688	0.245505
chr1	9064251	9064750	-0.0222083	-0.0076901	0.0156972	0.215765	3.71e-05	ENSG00000197241	SLC2A7	1	9063359	9086404	-1	-0.287509	0.0874812
chr1	92433751	92434250	-0.0222381	-0.021608	0.00653655	0.222526	5.34e-05	ENSG00000137948	BRDT	1	92414928	92479983	1	0.206847	0.219541
chr1	92433751	92434250	-0.0222381	-0.021608	0.00653655	0.222526	5.34e-05	ENSG00000137948	BRDT	1	92414928	92479983	1	0.206847	0.219541
chr1	93032001	93032500	-0.0547169	-0.0425502	0.0159472	0.232345	7.13e-05	ENSG00000067208	EVI5	1	92974253	93257961	-1	-0.132451	0.432161
chr1	93485501	93486000	0.0483797	0.0412096	0.0103865	0.232672	7.21e-05	ENSG00000222664	7SK	1	93491809	93492099	1	0.155488	0.35636
chr1	93485501	93486000	0.0483797	0.0412096	0.0103865	0.232672	7.21e-05	ENSG00000239361	AC093577.2	1	93492438	93492560	1	0.155488	0.35636
chr1	95487751	95488250	0.0944397	0.074192	0.0209683	0.239887	8.33e-05	ENSG00000250094	RP4-639F20.3	1	95448745	95492759	-1	0.12095	0.473236
chr1	95487751	95488250	0.0944397	0.074192	0.0209683	0.239887	8.33e-05	ENSG00000172339	ALG14	1	95448297	95538501	-1	0.12095	0.473236
chr1	96473001	96473500	0.0163381	0.0135754	0.00395925	0.222526	5.14e-05	ENSG00000237435	RP11-147C23.1	1	96403457	96488436	1	0.068108	0.686406
chr10	100145251	100145750	-0.0519621	-0.0360727	0.0184311	0.246912	9.7e-05	ENSG00000119943	PYROXD2	10	100143322	100174941	-1	-0.299307	0.0751773
chr10	100552251	100552750	0.0412847	0.0363164	0.00994861	0.222526	5.2e-05	ENSG00000172987	HPSE2	10	100218875	100995619	-1	0.268363	0.110832
chr10	100796251	100796750	0.0227325	0.0210914	0.00501883	0.210477	2.57e-05	ENSG00000234109	RP11-379D21.3	10	100807396	100808076	1	0.151113	0.370076
chr10	100796251	100796750	0.0227325	0.0210914	0.00501883	0.210477	2.57e-05	ENSG00000172987	HPSE2	10	100218875	100995619	-1	0.151113	0.370076
chr10	101495501	101496000	-0.0201816	-0.0177844	0.00592985	0.215765	3.3e-05	ENSG00000014919	COX15	10	101471601	101491866	-1	-0.291418	0.0832369
chr10	101495501	101496000	-0.0201816	-0.0177844	0.00592985	0.215765	3.3e-05	ENSG00000119929	CUTC	10	101462315	101515891	1	-0.291418	0.0832369
chr10	10211501	10212000	-0.0157596	-0.0150986	0.00576275	0.230016	6.58e-05	ENSG00000229919	TCEB1P3	10	10216193	10216540	1	0.111039	0.510282
chr10	105217001	105217500	-0.0266915	-0.0197279	0.00660926	0.221748	4.94e-05	ENSG00000138172	CALHM2	10	105206543	105212660	-1	-0.105048	0.533384
chr10	105217001	105217500	-0.0266915	-0.0197279	0.00660926	0.221748	4.94e-05	ENSG00000234699	RP11-225H22.4	10	105212603	105222452	1	-0.105048	0.533384
chr10	105217001	105217500	-0.0266915	-0.0197279	0.00660926	0.221748	4.94e-05	ENSG00000185933	CALHM1	10	105213144	105218645	-1	-0.105048	0.533384
chr10	108818001	108818500	-0.041068	-0.0262665	0.0164714	0.242301	8.71e-05	ENSG00000108018	SORCS1	10	108336940	108924292	-1	-0.113913	0.499385
chr10	112225751	112226250	-0.0551524	-0.0337171	0.0112044	0.215765	3.47e-05	ENSG00000235874	RP11-525A16.1	10	112188598	112255954	-1	-0.00340967	0.983877
chr10	112598501	112599000	0.0764016	0.0695131	0.0160846	0.192523	1.32e-05	ENSG00000203867	RBM20	10	112404155	112599227	1	0.374908	0.0255681
chr10	114276251	114276750	0.0541308	0.0436773	0.0113171	0.189291	6.29e-06	ENSG00000151532	VTI1A	10	114206756	114578503	1	0.298556	0.0759164
chr10	115337001	115337500	0.0494481	0.0468881	0.0110616	0.225122	5.78e-05	ENSG00000148702	HABP2	10	115310596	115349361	1	0.375185	0.0254584
chr10	115483251	115483750	-0.0849132	-0.0554644	0.0384069	0.219718	4.29e-05	ENSG00000242481	AL592546.1	10	115463415	115463578	-1	-0.570726	0.000624499
chr10	115483251	115483750	-0.0849132	-0.0554644	0.0384069	0.219718	4.29e-05	ENSG00000234393	RP11-211N11.5	10	115470440	115479091	-1	-0.570726	0.000624499
chr10	115483251	115483750	-0.0849132	-0.0554644	0.0384069	0.219718	4.29e-05	ENSG00000165806	CASP7	10	115438942	115490662	1	-0.570726	0.000624499
chr10	116146501	116147000	0.0170866	0.0145997	0.00475621	0.232345	7.14e-05	ENSG00000169129	AFAP1L2	10	116054583	116164515	-1	0.0444475	0.792199
chr10	117198751	117199250	0.0276093	0.0267352	0.006209	0.247578	0.000101139	ENSG00000107518	ATRNL1	10	116853124	117708503	1	0.630031	0.000153297
chr10	12027001	12027500	-0.0914452	-0.0692298	0.0238212	0.22932	6.41e-05	ENSG00000151461	UPF2	10	11962021	12085169	-1	-0.565563	0.000701209
chr10	12027251	12027750	-0.0870493	-0.0687155	0.0203512	0.199189	1.8e-05	ENSG00000151461	UPF2	10	11962021	12085169	-1	-0.480657	0.00408632
chr10	120708001	120708500	-0.101414	-0.0799118	0.0243506	0.180866	4.94e-06	ENSG00000213574	LDHAP5	10	120692186	120692807	-1	-0.235031	0.162827
chr10	120708251	120708750	-0.0384552	-0.02981	0.0102933	0.160881	2.51e-06	ENSG00000213574	LDHAP5	10	120692186	120692807	-1	-0.185517	0.270969
chr10	120858501	120859000	-0.0674469	-0.0559321	0.0199165	0.220904	4.76e-05	ENSG00000119979	FAM45A	10	120863598	120897496	1	-0.279445	0.0967836
chr10	120858501	120859000	-0.0674469	-0.0559321	0.0199165	0.220904	4.76e-05	ENSG00000107581	EIF3A	10	120794356	120840396	-1	-0.279445	0.0967836
chr10	121424251	121424750	0.0594348	0.061994	0.0145839	0.199412	1.9e-05	ENSG00000151929	BAG3	10	121410882	121437331	1	-0.30349	0.071168
chr10	12212751	12213250	0.0948597	0.069887	0.0232367	0.239137	8.21e-05	ENSG00000165609	NUDT5	10	12207324	12238143	-1	0.399012	0.0174171
chr10	124809501	124810000	0.0461379	0.0453365	0.00911436	0.205375	2.2e-05	ENSG00000196177	ACADSB	10	124768495	124817827	1	0.231536	0.169193
chr10	124809501	124810000	0.0461379	0.0453365	0.00911436	0.205375	2.2e-05	ENSG00000196177	ACADSB	10	124768495	124817827	1	0.231536	0.169193
chr10	12490751	12491250	-0.0361666	-0.0252553	0.0149746	0.189291	7.18e-06	ENSG00000252118	U6atac	10	12498482	12498630	1	-0.406826	0.0153139
chr10	12490751	12491250	-0.0361666	-0.0252553	0.0149746	0.189291	7.18e-06	ENSG00000183049	CAMK1D	10	12391481	12877545	1	-0.406826	0.0153139
chr10	125578501	125579000	0.0284052	0.0253916	0.00599696	0.235825	7.86e-05	ENSG00000121898	CPXM2	10	125465729	125699783	-1	0.00382288	0.981923
chr10	125820751	125821250	0.108452	0.104595	0.0210761	0.199412	1.9e-05	ENSG00000182022	CHST15	10	125767184	125853206	-1	0.495455	0.00306341
chr10	125820751	125821250	0.108452	0.104595	0.0210761	0.199412	1.9e-05	ENSG00000182022	CHST15	10	125767184	125853206	-1	0.495455	0.00306341
chr10	126458501	126459000	-0.104059	-0.0806155	0.0323746	0.210392	2.5e-05	ENSG00000203791	METTL10	10	126436721	126480446	-1	-0.281522	0.094316
chr10	126458501	126459000	-0.104059	-0.0806155	0.0323746	0.210392	2.5e-05	ENSG00000258539	RP11-12J10.3	10	126305649	126480296	-1	-0.281522	0.094316
chr10	126458501	126459000	-0.104059	-0.0806155	0.0323746	0.210392	2.5e-05	ENSG00000203791	METTL10	10	126436721	126480446	-1	-0.281522	0.094316
chr10	126458751	126459250	-0.0645905	-0.0417361	0.0267521	0.246912	9.69e-05	ENSG00000203791	METTL10	10	126436721	126480446	-1	-0.0456315	0.786795
chr10	126458751	126459250	-0.0645905	-0.0417361	0.0267521	0.246912	9.69e-05	ENSG00000258539	RP11-12J10.3	10	126305649	126480296	-1	-0.0456315	0.786795
chr10	126458751	126459250	-0.0645905	-0.0417361	0.0267521	0.246912	9.69e-05	ENSG00000203791	METTL10	10	126436721	126480446	-1	-0.0456315	0.786795
chr10	126585751	126586250	-0.0568008	-0.0473554	0.0287967	0.24358	8.95e-05	ENSG00000249456	RP11-298J20.4	10	126605712	126631450	1	-0.270655	0.107803
chr10	12659501	12660000	0.0859176	0.0633543	0.0169441	0.189291	7.01e-06	ENSG00000183049	CAMK1D	10	12391481	12877545	1	0.288271	0.0866404
chr10	128850251	128850750	-0.0985672	-0.0862663	0.0330155	0.222526	5.31e-05	ENSG00000150760	DOCK1	10	128593978	129250781	1	-0.113328	0.501594
chr10	13024751	13025250	0.054009	0.0574386	0.013989	0.248494	0.000103082	ENSG00000151468	CCDC3	10	12938627	13141652	-1	0.141455	0.401489
chr10	130693001	130693500	0.0270572	0.0192569	0.00591422	0.189291	8.66e-06	ENSG00000224190	RP11-442O18.2	10	130711143	130714535	1	0.257417	0.126232
chr10	131479501	131480000	0.0424029	0.0324978	0.00974491	0.249298	0.000104673	ENSG00000170430	MGMT	10	131265448	131566271	1	0.12319	0.465073
chr10	131479501	131480000	0.0424029	0.0324978	0.00974491	0.249298	0.000104673	ENSG00000170430	MGMT	10	131265448	131566271	1	0.12319	0.465073
chr10	134706001	134706500	0.124417	0.110471	0.0285968	0.216868	3.92e-05	ENSG00000171811	TTC40	10	134621896	134756327	-1	0.232529	0.167366
chr10	134706001	134706500	0.124417	0.110471	0.0285968	0.216868	3.92e-05	ENSG00000171811	TTC40	10	134621896	134756327	-1	0.232529	0.167366
chr10	1432001	1432500	0.0733547	0.0568231	0.0167217	0.240516	8.39e-05	ENSG00000185736	ADARB2	10	1228073	1779670	-1	0.206422	0.220492
chr10	14877251	14877750	0.0392376	0.0334222	0.00956018	0.216496	3.85e-05	ENSG00000187522	HSPA14	10	14880163	14913740	1	0.0452837	0.788381
chr10	14877251	14877750	0.0392376	0.0334222	0.00956018	0.216496	3.85e-05	ENSG00000185267	CDNF	10	14861249	14880574	-1	0.0452837	0.788381
chr10	14877251	14877750	0.0392376	0.0334222	0.00956018	0.216496	3.85e-05	ENSG00000185267	CDNF	10	14861249	14880574	-1	0.0452837	0.788381
chr10	15729001	15729500	0.0220505	0.0234992	0.00540949	0.205375	2.26e-05	ENSG00000077943	ITGA8	10	15555948	15762124	-1	0.206589	0.220118
chr10	15729251	15729750	0.0259649	0.0240424	0.00571267	0.22932	6.51e-05	ENSG00000077943	ITGA8	10	15555948	15762124	-1	0.281074	0.0948434
chr10	15744251	15744750	-0.170574	-0.149297	0.0617834	0.220098	4.44e-05	ENSG00000077943	ITGA8	10	15555948	15762124	-1	-0.453297	0.00681848
chr10	16873001	16873500	0.0486868	0.0379872	0.0115636	0.236034	7.91e-05	ENSG00000148484	RSU1	10	16632610	16859527	-1	0.337706	0.0445016
chr10	16873001	16873500	0.0486868	0.0379872	0.0115636	0.236034	7.91e-05	ENSG00000107611	CUBN	10	16865963	17171830	-1	0.337706	0.0445016
chr10	16916001	16916500	0.162185	0.128657	0.0358657	0.220904	4.63e-05	ENSG00000107611	CUBN	10	16865963	17171830	-1	0.386065	0.0214583
chr10	17204251	17204750	-0.121511	-0.115772	0.0484057	0.226475	6.06e-05	ENSG00000107614	TRDMT1	10	17184253	17244053	-1	-0.429894	0.0103454
chr10	17613001	17613500	0.0354856	0.0370972	0.00873226	0.238062	8.09e-05	ENSG00000236582	RP11-390B4.4	10	17619361	17620211	1	0.26491	0.115522
chr10	20470251	20470750	0.0543746	0.0440423	0.0132522	0.246004	9.53e-05	ENSG00000120594	PLXDC2	10	20105168	20569286	1	0.312407	0.0632026
chr10	21533001	21533500	0.0631105	0.0547573	0.01538	0.232984	7.26e-05	ENSG00000232853	RP11-565H13.4	10	21536681	21537024	1	0.139838	0.4069
chr10	21677251	21677750	0.169571	0.136045	0.0358633	0.199189	1.83e-05	ENSG00000231553	RP11-275N1.2	10	21682962	21683521	1	0.510583	0.00226312
chr10	21677251	21677750	0.169571	0.136045	0.0358633	0.199189	1.83e-05	ENSG00000230109	RP11-275N1.1	10	21629162	21661879	-1	0.510583	0.00226312
chr10	21677501	21678000	0.175826	0.134388	0.0423605	0.22932	6.49e-05	ENSG00000231553	RP11-275N1.2	10	21682962	21683521	1	0.511542	0.00221949
chr10	21677501	21678000	0.175826	0.134388	0.0423605	0.22932	6.49e-05	ENSG00000230109	RP11-275N1.1	10	21629162	21661879	-1	0.511542	0.00221949
chr10	22921501	22922000	0.0364368	0.0234813	0.00714431	0.189291	6.8e-06	ENSG00000150867	PIP4K2A	10	22823778	23003503	-1	0.446566	0.00770229
chr10	22962001	22962500	0.0245117	0.0227716	0.00543217	0.212957	2.86e-05	ENSG00000150867	PIP4K2A	10	22823778	23003503	-1	0.0455191	0.787307
chr10	24376001	24376500	0.0205225	0.0187901	0.00459059	0.219718	4.26e-05	ENSG00000120549	KIAA1217	10	23983675	24836772	1	-0.0840891	0.618123
chr10	26782501	26783000	0.0821471	0.0649102	0.0187176	0.230212	6.63e-05	ENSG00000199733	RN5S307	10	26798518	26798633	1	0.204409	0.225039
chr10	26782501	26783000	0.0821471	0.0649102	0.0187176	0.230212	6.63e-05	ENSG00000077420	APBB1IP	10	26726706	26856732	1	0.204409	0.225039
chr10	28009751	28010250	0.0615734	0.0453086	0.014865	0.242301	8.72e-05	ENSG00000150051	MKX	10	27961803	28034989	-1	0.250673	0.136515
chr10	28436251	28436750	0.0936652	0.0799583	0.0193316	0.220904	4.85e-05	ENSG00000150054	MPP7	10	28339922	28591995	-1	0.295464	0.0790206
chr10	28969001	28969500	-0.0412702	-0.0397736	0.0108916	0.207642	2.4e-05	ENSG00000095739	BAMBI	10	28966271	28971868	1	-0.0998038	0.554029
chr10	29080501	29081000	-0.0793207	-0.0582364	0.0345086	0.219371	4.21e-05	ENSG00000232624	RP11-478H13.3	10	29095876	29097148	1	-0.34128	0.0422782
chr10	29080501	29081000	-0.0793207	-0.0582364	0.0345086	0.219371	4.21e-05	ENSG00000235824	RP11-478H13.2	10	29078117	29085042	-1	-0.34128	0.0422782
chr10	30406501	30407000	0.0395765	0.0351062	0.00982571	0.233241	7.36e-05	ENSG00000165757	KIAA1462	10	30301729	30404423	-1	0.543447	0.00113877
chr10	31335251	31335750	0.0878309	0.0694599	0.0186105	0.220565	4.51e-05	ENSG00000183621	ZNF438	10	31133563	31320866	-1	0.372553	0.0265174
chr10	32702001	32702500	0.0618746	0.0573886	0.0146138	0.243563	8.94e-05	ENSG00000244221	AL391839.2	10	32699227	32699626	-1	0.263933	0.116878
chr10	32702001	32702500	0.0618746	0.0573886	0.0146138	0.243563	8.94e-05	ENSG00000200484	U6	10	32683486	32683593	-1	0.263933	0.116878
chr10	32870501	32871000	-0.0188302	-0.0127103	0.00526927	0.225122	5.78e-05	ENSG00000150076	C10orf68	10	32832297	33171802	1	0.424066	0.011443
chr10	32870501	32871000	-0.0188302	-0.0127103	0.00526927	0.225122	5.78e-05	ENSG00000150076	C10orf68	10	32832297	33171802	1	0.424066	0.011443
chr10	33365251	33365750	-0.023846	-0.0224713	0.00688242	0.220904	4.85e-05	ENSG00000235962	RP11-462L8.2	10	33346543	33347343	-1	0.259064	0.123815
chr10	33365251	33365750	-0.023846	-0.0224713	0.00688242	0.220904	4.85e-05	ENSG00000229656	RP11-462L8.1	10	33247773	33371030	1	0.259064	0.123815
chr10	34576001	34576500	0.0549961	0.0480122	0.0117146	0.199189	1.82e-05	ENSG00000148498	PARD3	10	34398488	35104253	-1	0.602294	0.000300759
chr10	35437751	35438250	0.0361147	0.0317143	0.00834627	0.215765	3.18e-05	ENSG00000095794	CREM	10	35415719	35501886	1	0.402622	0.016416
chr10	35437751	35438250	0.0361147	0.0317143	0.00834627	0.215765	3.18e-05	ENSG00000095794	CREM	10	35415719	35501886	1	0.402622	0.016416
chr10	35437751	35438250	0.0361147	0.0317143	0.00834627	0.215765	3.18e-05	ENSG00000233343	ATP6V1G1P4	10	35447234	35447568	1	0.402622	0.016416
chr10	35896001	35896500	-0.0347358	-0.031208	0.00939677	0.246466	9.57e-05	ENSG00000177291	GJD4	10	35894338	35897863	1	-0.208839	0.215121
chr10	36812001	36812500	0.071443	0.0540154	0.0159636	0.223437	5.44e-05	ENSG00000229644	NAMPTL	10	36810649	36813162	-1	0.319463	0.0574314
chr10	36812001	36812500	0.071443	0.0540154	0.0159636	0.223437	5.44e-05	ENSG00000229644	NAMPTL	10	36810649	36813162	-1	0.319463	0.0574314
chr10	37566251	37566750	0.165542	0.123336	0.0393281	0.225707	5.98e-05	ENSG00000244402	AL157387.1	10	37586368	37586617	1	-0.0354182	0.833721
chr10	37566251	37566750	0.165542	0.123336	0.0393281	0.225707	5.98e-05	ENSG00000240800	ATP8A2P1	10	37537046	37604729	1	-0.0354182	0.833721
chr10	43820751	43821250	0.0551336	0.0413206	0.0115931	0.189291	8.01e-06	ENSG00000224265	RP11-168L22.2	10	43819113	43823380	1	0.0978475	0.561829
chr10	43820751	43821250	0.0551336	0.0413206	0.0115931	0.189291	8.01e-06	ENSG00000221468	U6atac	10	43837234	43837358	1	0.0978475	0.561829
chr10	43821001	43821500	0.0853516	0.0691117	0.0179395	0.189291	9.13e-06	ENSG00000221468	U6atac	10	43837234	43837358	1	0.305597	0.0692163
chr10	43821001	43821500	0.0853516	0.0691117	0.0179395	0.189291	9.13e-06	ENSG00000224265	RP11-168L22.2	10	43819113	43823380	1	0.305597	0.0692163
chr10	44514751	44515250	-0.037743	-0.0338143	0.00723998	0.195214	1.48e-05	ENSG00000238957	AL512640.1	10	44529988	44530059	1	-0.120023	0.476638
chr10	46036001	46036500	-0.0114653	-0.00992371	0.00358896	0.229135	6.33e-05	ENSG00000165406	38046	10	45950035	46090354	-1	-0.0349083	0.836081
chr10	46036001	46036500	-0.0114653	-0.00992371	0.00358896	0.229135	6.33e-05	ENSG00000165406	38046	10	45950035	46090354	-1	-0.0349083	0.836081
chr10	46148251	46148750	0.022039	0.0219853	0.00563569	0.192523	1.3e-05	ENSG00000172671	ZFAND4	10	46111043	46168228	-1	0.158861	0.346006
chr10	46148251	46148750	0.022039	0.0219853	0.00563569	0.192523	1.3e-05	ENSG00000172671	ZFAND4	10	46111043	46168228	-1	0.158861	0.346006
chr10	4701001	4701500	-0.0705501	-0.0753913	0.0195168	0.217709	4e-05	ENSG00000225269	RP11-117P22.2	10	4697619	4704611	1	-0.10967	0.515517
chr10	4701001	4701500	-0.0705501	-0.0753913	0.0195168	0.217709	4e-05	ENSG00000231298	RP11-117P22.1	10	4693009	4720346	-1	-0.10967	0.515517
chr10	4701001	4701500	-0.0705501	-0.0753913	0.0195168	0.217709	4e-05	ENSG00000231298	RP11-117P22.1	10	4693009	4720346	-1	-0.10967	0.515517
chr10	475751	476250	0.0518034	0.0487555	0.0133732	0.224266	5.7e-05	ENSG00000239822	AL603831.1	10	476179	476444	-1	0.00795543	0.962392
chr10	475751	476250	0.0518034	0.0487555	0.0133732	0.224266	5.7e-05	ENSG00000233021	RP11-490E15.2	10	483501	487110	1	0.00795543	0.962392
chr10	475751	476250	0.0518034	0.0487555	0.0133732	0.224266	5.7e-05	ENSG00000151240	DIP2C	10	320130	735683	-1	0.00795543	0.962392
chr10	48370501	48371000	-0.0156508	-0.0129843	0.00426252	0.190314	1.07e-05	ENSG00000165388	ZNF488	10	48355024	48373866	1	-0.2928	0.0817776
chr10	49662751	49663250	-0.0125937	-0.0103409	0.00398507	0.247578	0.000100583	ENSG00000128805	ARHGAP22	10	49654077	49864310	-1	-0.4605	0.00597419
chr10	49662751	49663250	-0.0125937	-0.0103409	0.00398507	0.247578	0.000100583	ENSG00000128805	ARHGAP22	10	49654077	49864310	-1	-0.4605	0.00597419
chr10	50055501	50056000	0.126194	0.103277	0.0283796	0.211237	2.69e-05	ENSG00000237241	RP11-563N6.4	10	50042957	50044714	-1	0.377769	0.0244544
chr10	50055501	50056000	0.126194	0.103277	0.0283796	0.211237	2.69e-05	ENSG00000128815	WDFY4	10	49892921	50191001	1	0.377769	0.0244544
chr10	50129751	50130250	-0.0197001	-0.0221528	0.00519466	0.160881	2.51e-06	ENSG00000128815	WDFY4	10	49892921	50191001	1	0.11278	0.503666
chr10	50129751	50130250	-0.0197001	-0.0221528	0.00519466	0.160881	2.51e-06	ENSG00000241577	RP11-523O18.7	10	50092000	50143258	-1	0.11278	0.503666
chr10	50129751	50130250	-0.0197001	-0.0221528	0.00519466	0.160881	2.51e-06	ENSG00000165383	LRRC18	10	50117528	50143242	-1	0.11278	0.503666
chr10	50129751	50130250	-0.0197001	-0.0221528	0.00519466	0.160881	2.51e-06	ENSG00000128815	WDFY4	10	49892921	50191001	1	0.11278	0.503666
chr10	50129751	50130250	-0.0197001	-0.0221528	0.00519466	0.160881	2.51e-06	ENSG00000165383	LRRC18	10	50117528	50143242	-1	0.11278	0.503666
chr10	50279251	50279750	-0.0138299	-0.00971807	0.00423519	0.207642	2.4e-05	ENSG00000165633	VSTM4	10	50226490	50323554	-1	0.274004	0.103493
chr10	50748751	50749250	0.0455774	0.0433215	0.01149	0.220904	4.85e-05	ENSG00000258838	RP11-123B3.6	10	50723247	50747584	-1	0.103947	0.537686
chr10	50748751	50749250	0.0455774	0.0433215	0.01149	0.220904	4.85e-05	ENSG00000225830	ERCC6	10	50663414	50747584	-1	0.103947	0.537686
chr10	50748751	50749250	0.0455774	0.0433215	0.01149	0.220904	4.85e-05	ENSG00000243251	PGBD3	10	50723151	50732273	-1	0.103947	0.537686
chr10	50749001	50749500	0.0281341	0.028146	0.00773824	0.231077	6.89e-05	ENSG00000225830	ERCC6	10	50663414	50747584	-1	0.234822	0.163203
chr10	50749001	50749500	0.0281341	0.028146	0.00773824	0.231077	6.89e-05	ENSG00000243251	PGBD3	10	50723151	50732273	-1	0.234822	0.163203
chr10	50749001	50749500	0.0281341	0.028146	0.00773824	0.231077	6.89e-05	ENSG00000258838	RP11-123B3.6	10	50723247	50747584	-1	0.234822	0.163203
chr10	50801751	50802250	-0.0234732	-0.0245217	0.00641552	0.215765	3.11e-05	ENSG00000070748	CHAT	10	50817141	50901925	1	-0.281125	0.0947837
chr10	50801751	50802250	-0.0234732	-0.0245217	0.00641552	0.215765	3.11e-05	ENSG00000187714	SLC18A3	10	50818347	50820765	1	-0.281125	0.0947837
chr10	5109001	5109500	-0.0172782	-0.0116536	0.00383559	0.24587	9.51e-05	ENSG00000196139	AKR1C3	10	5077549	5149878	1	0.456079	0.00648054
chr10	5109001	5109500	-0.0172782	-0.0116536	0.00383559	0.24587	9.51e-05	ENSG00000251740	U8	10	5090055	5090173	-1	0.456079	0.00648054
chr10	5109001	5109500	-0.0172782	-0.0116536	0.00383559	0.24587	9.51e-05	ENSG00000196139	AKR1C3	10	5077549	5149878	1	0.456079	0.00648054
chr10	5171001	5171500	0.0349013	0.0242183	0.0085073	0.248458	0.000103033	ENSG00000225418	RP11-499O7.5	10	5164279	5177418	-1	0.198686	0.238328
chr10	54415251	54415750	0.0216615	0.0193634	0.00493207	0.210477	2.61e-05	ENSG00000228651	RP11-556E13.1	10	54316462	54515169	-1	0.168766	0.316714
chr10	54750001	54750500	-0.0167235	-0.0171992	0.00513908	0.210477	2.64e-05	ENSG00000227121	RP11-319F12.2	10	54733248	54735575	-1	0.192398	0.253551
chr10	56676251	56676750	0.0468677	0.0375988	0.012992	0.24734	9.84e-05	ENSG00000150275	PCDH15	10	55562531	57387702	-1	0.284366	0.091018
chr10	57137251	57137750	0.0677228	0.0519114	0.0142735	0.192523	1.28e-05	ENSG00000150275	PCDH15	10	55562531	57387702	-1	0.375663	0.02527
chr10	57137251	57137750	0.0677228	0.0519114	0.0142735	0.192523	1.28e-05	ENSG00000236744	RP11-168O22.1	10	57007508	57356993	-1	0.375663	0.02527
chr10	57430251	57430750	0.0337295	0.0285556	0.00765843	0.233241	7.34e-05	ENSG00000236993	GAPDHP21	10	57427101	57428110	-1	0.508076	0.00238096
chr10	59882001	59882500	0.0446606	0.0415338	0.0118626	0.214887	2.99e-05	ENSG00000232115	RP11-123G9.1	10	59866184	59866640	-1	0.237188	0.158988
chr10	59882251	59882750	0.0477148	0.046957	0.0132125	0.243834	9.14e-05	ENSG00000232115	RP11-123G9.1	10	59866184	59866640	-1	0.369261	0.0278946
chr10	60456251	60456750	0.0156874	0.0112572	0.00376875	0.221282	4.86e-05	ENSG00000122870	BICC1	10	60272900	60591195	1	0.254664	0.130355
chr10	60456251	60456750	0.0156874	0.0112572	0.00376875	0.221282	4.86e-05	ENSG00000183055	RP11-79I23.2	10	60475314	60476017	1	0.254664	0.130355
chr10	62020751	62021250	0.0124903	0.0089148	0.00443727	0.232984	7.26e-05	ENSG00000151150	ANK3	10	61788159	62493248	-1	0.197204	0.241856
chr10	62036501	62037000	-0.0259149	-0.0218124	0.00550073	0.181019	4.96e-06	ENSG00000151150	ANK3	10	61788159	62493248	-1	0.285885	0.0892942
chr10	62280251	62280750	0.0269733	0.0254207	0.00650544	0.233301	7.45e-05	ENSG00000151150	ANK3	10	61788159	62493248	-1	0.131547	0.435315
chr10	63479001	63479500	-0.0463768	-0.0407052	0.0122008	0.184955	5.6e-06	ENSG00000183346	C10orf107	10	63422719	63526524	1	0.230488	0.171139
chr10	64992251	64992750	0.0115238	0.00981632	0.00445098	0.230886	6.72e-05	ENSG00000171988	JMJD1C	10	64926981	65225722	-1	0.0554835	0.742244
chr10	65512001	65512500	0.0570684	0.0514981	0.0129037	0.245234	9.35e-05	ENSG00000228566	RP11-170M17.1	10	65424424	65750328	1	0.40307	0.0162955
chr10	68420001	68420500	0.0171591	0.0149578	0.00451135	0.249861	0.000106125	ENSG00000183230	CTNNA3	10	67679719	69455927	-1	0.169073	0.315833
chr10	69251751	69252250	0.0704968	0.0578836	0.0167979	0.231607	7e-05	ENSG00000183230	CTNNA3	10	67679719	69455927	-1	0.364162	0.0301493
chr10	70264251	70264750	-0.112208	-0.0796068	0.0279018	0.227494	6.15e-05	ENSG00000122912	SLC25A16	10	70242521	70287231	-1	-0.430005	0.0103253
chr10	70278751	70279250	-0.115136	-0.0925818	0.043139	0.21731	3.99e-05	ENSG00000122912	SLC25A16	10	70242521	70287231	-1	-0.416515	0.0130172
chr10	70278751	70279250	-0.115136	-0.0925818	0.043139	0.21731	3.99e-05	ENSG00000122912	SLC25A16	10	70242521	70287231	-1	-0.416515	0.0130172
chr10	70546001	70546500	0.0290804	0.019385	0.00669084	0.203609	2.02e-05	ENSG00000060339	CCAR1	10	70480769	70552134	1	0.307765	0.0672524
chr10	70546001	70546500	0.0290804	0.019385	0.00669084	0.203609	2.02e-05	ENSG00000060339	CCAR1	10	70480769	70552134	1	0.307765	0.0672524
chr10	75185001	75185500	-0.105131	-0.0822625	0.0281283	0.249151	0.000104411	ENSG00000138279	ANXA7	10	75135203	75173834	-1	-0.517963	0.00194645
chr10	75185001	75185500	-0.105131	-0.0822625	0.0281283	0.249151	0.000104411	ENSG00000229659	RP11-345K20.2	10	75182017	75182454	-1	-0.517963	0.00194645
chr10	75185001	75185500	-0.105131	-0.0822625	0.0281283	0.249151	0.000104411	ENSG00000166343	MSS51	10	75183339	75193319	-1	-0.517963	0.00194645
chr10	7535001	7535500	0.0825851	0.0658647	0.0214364	0.215765	3.51e-05	ENSG00000207453	U6	10	7528665	7528771	-1	0.441031	0.00850416
chr10	76217251	76217750	0.0313292	0.0274337	0.00708917	0.215765	3.33e-05	ENSG00000156110	ADK	10	75910960	76469061	1	0.0834705	0.62071
chr10	76401251	76401750	-0.0147162	-0.0127511	0.00357273	0.236034	7.92e-05	ENSG00000214626	RP11-312P12.2	10	76414714	76415889	1	-0.0470248	0.780448
chr10	76401251	76401750	-0.0147162	-0.0127511	0.00357273	0.236034	7.92e-05	ENSG00000156110	ADK	10	75910960	76469061	1	-0.0470248	0.780448
chr10	76981001	76981500	-0.0982369	-0.0878586	0.0228367	0.211598	2.73e-05	ENSG00000165637	VDAC2	10	76969912	76991206	1	-0.0820539	0.626654
chr10	76981001	76981500	-0.0982369	-0.0878586	0.0228367	0.211598	2.73e-05	ENSG00000165637	VDAC2	10	76969912	76991206	1	-0.0820539	0.626654
chr10	77514001	77514500	0.0535452	0.0492039	0.0111098	0.219718	4.34e-05	ENSG00000148655	C10orf11	10	77191211	78318978	1	0.372191	0.0266659
chr10	7759501	7760000	0.0482977	0.0501031	0.0111075	0.215765	3.21e-05	ENSG00000151655	ITIH2	10	7745232	7791483	1	0.549495	0.000999182
chr10	7759501	7760000	0.0482977	0.0501031	0.0111075	0.215765	3.21e-05	ENSG00000227546	ITIH2-AS1	10	7757565	7758692	-1	0.549495	0.000999182
chr10	7759501	7760000	0.0482977	0.0501031	0.0111075	0.215765	3.21e-05	ENSG00000151655	ITIH2	10	7745232	7791483	1	0.549495	0.000999182
chr10	777751	778250	-0.136473	-0.125547	0.051109	0.220904	4.63e-05	ENSG00000231601	RP11-164C1.2	10	789932	790898	1	0.0723315	0.668082
chr10	77935751	77936250	0.0454408	0.039235	0.0116655	0.24734	9.92e-05	ENSG00000148655	C10orf11	10	77191211	78318978	1	0.213524	0.204976
chr10	78844751	78845250	-0.0330145	-0.0311881	0.00684566	0.141161	1.34e-06	ENSG00000156113	KCNMA1	10	78637355	79398353	-1	-0.063395	0.707072
chr10	78844751	78845250	-0.0330145	-0.0311881	0.00684566	0.141161	1.34e-06	ENSG00000156113	KCNMA1	10	78637355	79398353	-1	-0.063395	0.707072
chr10	79015001	79015500	-0.0465847	-0.0454962	0.013457	0.235825	7.83e-05	ENSG00000156113	KCNMA1	10	78637355	79398353	-1	0.0398502	0.813275
chr10	79084251	79084750	-0.0272358	-0.0278745	0.00822378	0.242301	8.7e-05	ENSG00000156113	KCNMA1	10	78637355	79398353	-1	-0.034143	0.839625
chr10	79478251	79478750	-0.0346379	-0.027684	0.0140757	0.215765	3.48e-05	ENSG00000213514	RP11-428P16.2	10	79490524	79494527	1	-0.176754	0.294305
chr10	82094001	82094500	-0.0137583	-0.0111837	0.00378305	0.224077	5.54e-05	ENSG00000235858	RP11-36D19.8	10	82093527	82094182	1	0.00652338	0.969158
chr10	82094001	82094500	-0.0137583	-0.0111837	0.00378305	0.224077	5.54e-05	ENSG00000133665	DYDC2	10	82104501	82127829	1	0.00652338	0.969158
chr10	82183751	82184250	0.0651678	0.0560086	0.0145267	0.230016	6.58e-05	ENSG00000122378	FAM213A	10	82167585	82192753	1	0.268011	0.111303
chr10	82340251	82340750	0.0463885	0.0427055	0.00801137	0.105336	3.58e-07	ENSG00000178217	SH2D4B	10	82297658	82406316	1	0.151058	0.370248
chr10	82371501	82372000	-0.033913	-0.0303518	0.00942087	0.246912	9.66e-05	ENSG00000178217	SH2D4B	10	82297658	82406316	1	-0.350116	0.0371798
chr10	84050751	84051250	-0.0651288	-0.0523485	0.0179263	0.230886	6.86e-05	ENSG00000185737	NRG3	10	83635070	84746723	1	0.0518001	0.758809
chr10	85925251	85925750	-0.0365435	-0.0275751	0.0190517	0.247578	0.000100781	ENSG00000188373	C10orf99	10	85933494	85945050	1	-0.528069	0.00157826
chr10	86301001	86301500	-0.0208758	-0.0192793	0.0046417	0.158967	2.19e-06	ENSG00000178429	RPS3AP5	10	86320199	86321019	1	-0.260174	0.122205
chr10	87544501	87545000	0.0532966	0.0448738	0.0109021	0.199412	1.88e-05	ENSG00000182771	GRID1	10	87359312	88126250	-1	0.207226	0.218695
chr10	89768251	89768750	0.0429807	0.040645	0.00956962	0.230212	6.6e-05	ENSG00000200891	SNORD74	10	89754375	89754452	-1	0.338385	0.044072
chr10	907501	908000	0.0383408	0.0375505	0.00910134	0.245298	9.41e-05	ENSG00000107929	LARP4B	10	855484	977564	-1	0.503011	0.00263621
chr10	91118501	91119000	0.0471696	0.0388274	0.00900398	0.141161	1.53e-06	ENSG00000107798	LIPA	10	90973326	91174382	-1	0.488742	0.00349461
chr10	91118501	91119000	0.0471696	0.0388274	0.00900398	0.141161	1.53e-06	ENSG00000204010	IFIT1B	10	91137813	91144962	1	0.488742	0.00349461
chr10	91118501	91119000	0.0471696	0.0388274	0.00900398	0.141161	1.53e-06	ENSG00000107798	LIPA	10	90973326	91174382	-1	0.488742	0.00349461
chr10	91118501	91119000	0.0471696	0.0388274	0.00900398	0.141161	1.53e-06	ENSG00000224289	IFIT6P	10	91122051	91123244	1	0.488742	0.00349461
chr10	91511501	91512000	-0.018021	-0.0153401	0.00448924	0.215765	3.58e-05	ENSG00000138182	KIF20B	10	91461367	91534700	1	0.112757	0.503756
chr10	927501	928000	0.146654	0.11385	0.0324643	0.230886	6.73e-05	ENSG00000107929	LARP4B	10	855484	977564	-1	0.441409	0.00844712
chr10	94583251	94583750	-0.0524715	-0.0416183	0.0123791	0.230886	6.84e-05	ENSG00000138190	EXOC6	10	94590935	94819250	1	-0.438412	0.00890869
chr10	96097751	96098250	-0.0147698	-0.012532	0.00394547	0.215765	3.6e-05	ENSG00000173145	NOC3L	10	96075004	96122716	-1	-0.0516808	0.759347
chr10	96762251	96762750	0.0418186	0.0395938	0.00831585	0.192466	1.2e-05	ENSG00000260863	RP11-208C17.7	10	96769431	96769569	1	0.38509	0.0217929
chr10	97199751	97200250	0.0754835	0.0779765	0.0161406	0.189291	7.12e-06	ENSG00000095637	SORBS1	10	97071528	97321171	-1	0.231005	0.170178
chr10	97199751	97200250	0.0754835	0.0779765	0.0161406	0.189291	7.12e-06	ENSG00000095637	SORBS1	10	97071528	97321171	-1	0.231005	0.170178
chr10	97481001	97481500	0.0563961	0.039179	0.00991905	0.177811	4.4e-06	ENSG00000138185	ENTPD1	10	97454774	97637023	1	0.0512542	0.761274
chr10	98174501	98175000	0.129821	0.104107	0.0311104	0.225276	5.84e-05	ENSG00000095587	TLL2	10	98124363	98273675	-1	0.346608	0.0391382
chr10	98217251	98217750	0.104554	0.0759964	0.0228149	0.179503	4.78e-06	ENSG00000095587	TLL2	10	98124363	98273675	-1	0.384743	0.0219133
chr10	99424001	99424500	-0.0176174	-0.0181856	0.00452559	0.205375	2.22e-05	ENSG00000155252	PI4K2A	10	99344131	99436191	1	-0.108131	0.52143
chr10	99424001	99424500	-0.0176174	-0.0181856	0.00452559	0.205375	2.22e-05	ENSG00000249967	RP11-548K23.11	10	99344131	99433667	1	-0.108131	0.52143
chr10	99692001	99692500	0.166952	0.131595	0.0353288	0.215765	3.61e-05	ENSG00000095713	CRTAC1	10	99624757	99790585	-1	0.200916	0.233086
chr11	100187001	100187500	-0.0249317	-0.0189133	0.00644703	0.215765	3.4e-05	ENSG00000149972	CNTN5	11	98891683	100229616	1	-0.0602266	0.721088
chr11	10072001	10072500	0.0140581	0.0120861	0.00382312	0.222526	5.26e-05	ENSG00000133812	SBF2	11	9800214	10315754	-1	0.0956454	0.570672
chr11	10072001	10072500	0.0140581	0.0120861	0.00382312	0.222526	5.26e-05	ENSG00000133812	SBF2	11	9800214	10315754	-1	0.0956454	0.570672
chr11	100791251	100791750	0.0332727	0.0235089	0.00744776	0.225551	5.92e-05	ENSG00000238388	snoU13	11	100805005	100805109	1	0.186088	0.269494
chr11	100791251	100791750	0.0332727	0.0235089	0.00744776	0.225551	5.92e-05	ENSG00000165895	ARHGAP42	11	100558384	100861656	1	0.186088	0.269494
chr11	101035501	101036000	0.0610243	0.0595602	0.0137582	0.192466	1.13e-05	ENSG00000255504	RP11-788M5.3	11	101018881	101080322	1	0.305529	0.0692779
chr11	101655751	101656250	0.0702872	0.0611194	0.0150879	0.189291	9.25e-06	ENSG00000254534	RP11-748H22.2	11	101636666	101640692	-1	0.180571	0.283981
chr11	101655751	101656250	0.0702872	0.0611194	0.0150879	0.189291	9.25e-06	ENSG00000137672	TRPC6	11	101322295	101743293	-1	0.180571	0.283981
chr11	102164251	102164750	0.0501761	0.0467417	0.00910659	0.152962	1.8e-06	ENSG00000243777	RP11-864G5.1	11	102165791	102166537	1	0.132856	0.430752
chr11	102164251	102164750	0.0501761	0.0467417	0.00910659	0.152962	1.8e-06	ENSG00000212466	U6	11	102184453	102184560	1	0.132856	0.430752
chr11	102464501	102465000	0.0316903	0.025964	0.00696405	0.196965	1.53e-05	ENSG00000256916	RP11-817J15.2	11	102477647	102498801	1	0.394568	0.0187224
chr11	102464501	102465000	0.0316903	0.025964	0.00696405	0.196965	1.53e-05	ENSG00000137674	MMP20	11	102447566	102496063	-1	0.394568	0.0187224
chr11	102464501	102465000	0.0316903	0.025964	0.00696405	0.196965	1.53e-05	ENSG00000137674	MMP20	11	102447566	102496063	-1	0.394568	0.0187224
chr11	103028001	103028500	0.0281335	0.0235851	0.00681073	0.192523	1.23e-05	ENSG00000187240	DYNC2H1	11	102980160	103350591	1	0.149395	0.375548
chr11	103854001	103854500	0.0575194	0.0499869	0.0134719	0.222526	5.34e-05	ENSG00000170962	PDGFD	11	103777914	104035107	-1	0.0856724	0.611521
chr11	104033751	104034250	0.01813	0.0178671	0.00425677	0.192523	1.37e-05	ENSG00000170962	PDGFD	11	103777914	104035107	-1	0.433764	0.009669
chr11	105164251	105164750	0.039818	0.0441357	0.00831921	0.205375	2.28e-05	ENSG00000254998	RP11-94P11.4	11	105028654	105402424	-1	0.259867	0.12265
chr11	105854501	105855000	0.0634976	0.0398574	0.0123059	0.215765	3.24e-05	ENSG00000252081	U6	11	105845553	105845658	-1	0.373022	0.026326
chr11	105879751	105880250	0.0379071	0.0340999	0.0106935	0.215765	3.76e-05	ENSG00000170903	MSANTD4	11	105866350	105893130	-1	0.359803	0.0321981
chr11	107473751	107474250	-0.0433727	-0.0302769	0.0151979	0.245234	9.35e-05	ENSG00000255483	AP000889.2	11	107471105	107471594	-1	-0.0822916	0.625655
chr11	107473751	107474250	-0.0433727	-0.0302769	0.0151979	0.245234	9.35e-05	ENSG00000110675	ELMOD1	11	107461817	107537505	1	-0.0822916	0.625655
chr11	1095251	1095750	-0.0283606	-0.0202922	0.006728	0.229135	6.3e-05	ENSG00000198788	MUC2	11	1074875	1104419	1	-0.351092	0.0366502
chr11	109684251	109684750	0.0457949	0.0349412	0.0101622	0.213513	2.9e-05	ENSG00000254659	RP11-262A12.1	11	109622172	109694573	-1	0.368119	0.0283867
chr11	111706751	111707250	0.0262775	0.0245198	0.00596341	0.211598	2.71e-05	ENSG00000254450	ALG9-IT1	11	111687938	111699936	-1	0.26225	0.11924
chr11	111706751	111707250	0.0262775	0.0245198	0.00596341	0.211598	2.71e-05	ENSG00000086848	ALG9	11	111652919	111750145	-1	0.26225	0.11924
chr11	111706751	111707250	0.0262775	0.0245198	0.00596341	0.211598	2.71e-05	ENSG00000252304	AP001781.1	11	111692163	111692236	-1	0.26225	0.11924
chr11	111706751	111707250	0.0262775	0.0245198	0.00596341	0.211598	2.71e-05	ENSG00000258529	RP11-108O10.8	11	111657010	111750149	-1	0.26225	0.11924
chr11	111873001	111873500	0.0624497	0.0475934	0.0159003	0.242007	8.66e-05	ENSG00000255334	RP11-708L7.6	11	111886031	111886848	1	0.403328	0.0162263
chr11	111873001	111873500	0.0624497	0.0475934	0.0159003	0.242007	8.66e-05	ENSG00000150764	DIXDC1	11	111797868	111893308	1	0.403328	0.0162263
chr11	111873001	111873500	0.0624497	0.0475934	0.0159003	0.242007	8.66e-05	ENSG00000150764	DIXDC1	11	111797868	111893308	1	0.403328	0.0162263
chr11	112303751	112304250	0.04216	0.0310628	0.00977813	0.247616	0.000101789	ENSG00000254968	RP11-65M17.3	11	112263841	112492452	1	0.079297	0.63829
chr11	113761751	113762250	-0.143286	-0.110499	0.0490786	0.211598	2.72e-05	ENSG00000048028	USP28	11	113668596	113746292	-1	-0.429866	0.0103503
chr11	113761751	113762250	-0.143286	-0.110499	0.0490786	0.211598	2.72e-05	ENSG00000149305	HTR3B	11	113775399	113817287	1	-0.429866	0.0103503
chr11	113762001	113762500	-0.101492	-0.0857938	0.0373184	0.220277	4.45e-05	ENSG00000048028	USP28	11	113668596	113746292	-1	-0.322183	0.0553265
chr11	113762001	113762500	-0.101492	-0.0857938	0.0373184	0.220277	4.45e-05	ENSG00000149305	HTR3B	11	113775399	113817287	1	-0.322183	0.0553265
chr11	116910001	116910500	0.0540386	0.0430249	0.0130631	0.211598	2.8e-05	ENSG00000160584	SIK3	11	116714118	116969153	-1	0.25266	0.133421
chr11	116910001	116910500	0.0540386	0.0430249	0.0130631	0.211598	2.8e-05	ENSG00000234268	AP000936.1	11	116906513	116906767	-1	0.25266	0.133421
chr11	117040251	117040750	0.0456143	0.0420076	0.00932202	0.215765	3.2e-05	ENSG00000149577	SIDT2	11	117049449	117068160	1	0.162091	0.33627
chr11	117040251	117040750	0.0456143	0.0420076	0.00932202	0.215765	3.2e-05	ENSG00000168092	PAFAH1B2	11	117014983	117047610	1	0.162091	0.33627
chr11	117260501	117261000	-0.0673043	-0.0614622	0.0220101	0.243834	9.16e-05	ENSG00000110274	CEP164	11	117185273	117283984	1	-0.481891	0.00399052
chr11	117260501	117261000	-0.0673043	-0.0614622	0.0220101	0.243834	9.16e-05	ENSG00000110274	CEP164	11	117185273	117283984	1	-0.481891	0.00399052
chr11	118088251	118088750	0.0575914	0.0536668	0.0102879	0.0813613	2.14e-07	ENSG00000160593	AMICA1	11	118064455	118095809	-1	0.450657	0.00715376
chr11	118088251	118088750	0.0575914	0.0536668	0.0102879	0.0813613	2.14e-07	ENSG00000160593	AMICA1	11	118064455	118095809	-1	0.450657	0.00715376
chr11	118088251	118088750	0.0575914	0.0536668	0.0102879	0.0813613	2.14e-07	ENSG00000255163	RP11-832A4.5	11	118079647	118079926	-1	0.450657	0.00715376
chr11	120122501	120123000	-0.0671102	-0.06287	0.0241187	0.234465	7.67e-05	ENSG00000259541	RP11-778O17.4	11	120120468	120136641	-1	-0.0667574	0.692305
chr11	120122501	120123000	-0.0671102	-0.06287	0.0241187	0.234465	7.67e-05	ENSG00000137709	POU2F3	11	120107349	120190653	1	-0.0667574	0.692305
chr11	120285751	120286250	0.0258253	0.0221397	0.00619784	0.249325	0.000104788	ENSG00000196914	ARHGEF12	11	120207787	120360645	1	0.182577	0.278654
chr11	120815001	120815500	0.0822912	0.0680999	0.0185478	0.22932	6.51e-05	ENSG00000254735	TCEB1P22	11	120806811	120807363	-1	0.657232	7.69e-05
chr11	120815001	120815500	0.0822912	0.0680999	0.0185478	0.22932	6.51e-05	ENSG00000149403	GRIK4	11	120382468	120859101	1	0.657232	7.69e-05
chr11	120857251	120857750	-0.0432938	-0.0445465	0.0108222	0.208736	2.45e-05	ENSG00000149403	GRIK4	11	120382468	120859101	1	0.379893	0.0236548
chr11	120906501	120907000	0.0470037	0.0438268	0.0110147	0.222526	5.13e-05	ENSG00000154114	TBCEL	11	120894781	120961484	1	0.540046	0.00122493
chr11	120906501	120907000	0.0470037	0.0438268	0.0110147	0.222526	5.13e-05	ENSG00000154114	TBCEL	11	120894781	120961484	1	0.540046	0.00122493
chr11	120910001	120910500	0.0418977	0.0432644	0.00966728	0.211598	2.77e-05	ENSG00000154114	TBCEL	11	120894781	120961484	1	0.287316	0.0876949
chr11	120910001	120910500	0.0418977	0.0432644	0.00966728	0.211598	2.77e-05	ENSG00000154114	TBCEL	11	120894781	120961484	1	0.287316	0.0876949
chr11	121931751	121932250	-0.0145196	-0.0127444	0.00371214	0.189291	1e-05	ENSG00000255248	RP11-166D19.1	11	121899063	121987031	-1	-0.245389	0.145012
chr11	122233501	122234000	-0.0891009	-0.0593168	0.0334916	0.249298	0.00010473	ENSG00000255090	RP11-820L6.1	11	122026130	122293579	-1	-0.427874	0.0107148
chr11	122594251	122594750	-0.0377614	-0.0413051	0.00985373	0.230886	6.69e-05	ENSG00000154127	UBASH3B	11	122526383	122685181	1	0.00367883	0.982604
chr11	123081251	123081750	-0.0474868	-0.0375499	0.0146929	0.205414	2.33e-05	ENSG00000254710	CTD-2216M2.1	11	123059510	123098985	1	-0.322538	0.0550563
chr11	123081251	123081750	-0.0474868	-0.0375499	0.0146929	0.205414	2.33e-05	ENSG00000166250	CLMP	11	122943035	123065989	-1	-0.322538	0.0550563
chr11	12473251	12473750	-0.0281682	-0.0295953	0.00840904	0.222526	5.12e-05	ENSG00000197702	PARVA	11	12398732	12552348	1	0.193992	0.24963
chr11	12473251	12473750	-0.0281682	-0.0295953	0.00840904	0.222526	5.12e-05	ENSG00000197702	PARVA	11	12398732	12552348	1	0.193992	0.24963
chr11	125136251	125136750	-0.0817278	-0.0682939	0.023735	0.233301	7.44e-05	ENSG00000165495	PKNOX2	11	125034583	125303285	1	-0.123124	0.465315
chr11	125136251	125136750	-0.0817278	-0.0682939	0.023735	0.233301	7.44e-05	ENSG00000254932	RP11-687M24.8	11	125128522	125136694	-1	-0.123124	0.465315
chr11	125136251	125136750	-0.0817278	-0.0682939	0.023735	0.233301	7.44e-05	ENSG00000222844	U6	11	125147448	125147553	1	-0.123124	0.465315
chr11	125136251	125136750	-0.0817278	-0.0682939	0.023735	0.233301	7.44e-05	ENSG00000254932	RP11-687M24.8	11	125128522	125136694	-1	-0.123124	0.465315
chr11	125903501	125904000	0.0226286	0.0219363	0.00663973	0.215765	3.7e-05	ENSG00000064309	CDON	11	125825691	125933230	-1	0.129518	0.442436
chr11	125903501	125904000	0.0226286	0.0219363	0.00663973	0.215765	3.7e-05	ENSG00000064309	CDON	11	125825691	125933230	-1	0.129518	0.442436
chr11	125903751	125904250	0.0394685	0.0336577	0.00912241	0.234197	7.63e-05	ENSG00000064309	CDON	11	125825691	125933230	-1	0.304011	0.0706811
chr11	125903751	125904250	0.0394685	0.0336577	0.00912241	0.234197	7.63e-05	ENSG00000064309	CDON	11	125825691	125933230	-1	0.304011	0.0706811
chr11	125980001	125980500	-0.0356689	-0.0305826	0.0073337	0.141161	1.39e-06	ENSG00000261257	RP11-673E11.2	11	125970400	125972308	-1	-0.260385	0.121902
chr11	129689751	129690250	-0.071911	-0.0371577	0.0384239	0.220904	4.6e-05	ENSG00000151715	TMEM45B	11	129685714	129729898	1	-0.265713	0.114418
chr11	130210251	130210750	0.0268399	0.0225289	0.00655584	0.242654	8.74e-05	ENSG00000175773	RP11-121M22.1	11	130184419	130273133	1	0.540924	0.00120214
chr11	13032501	13033000	-0.00759089	-0.00578318	0.00266477	0.248236	0.000102671	ENSG00000189431	RASSF10	11	13030696	13032647	1	0.183123	0.277217
chr11	13032501	13033000	-0.00759089	-0.00578318	0.00266477	0.248236	0.000102671	ENSG00000254670	CTC-497E21.3	11	13022637	13030706	-1	0.183123	0.277217
chr11	13032751	13033250	-0.0161423	-0.0126435	0.00457406	0.212796	2.85e-05	ENSG00000254670	CTC-497E21.3	11	13022637	13030706	-1	0.0925169	0.583347
chr11	130561501	130562000	0.0294457	0.0253933	0.00692593	0.235902	7.89e-05	ENSG00000175728	C11orf44	11	130542851	130587247	1	0.544034	0.00112448
chr11	130570001	130570500	0.0422935	0.0366097	0.00864915	0.215765	3.47e-05	ENSG00000175728	C11orf44	11	130542851	130587247	1	0.385633	0.021606
chr11	131108251	131108750	0.0548952	0.049032	0.0120827	0.205375	2.32e-05	ENSG00000231698	AP002856.5	11	131123317	131170666	1	0.491729	0.00329634
chr11	131108251	131108750	0.0548952	0.049032	0.0120827	0.205375	2.32e-05	ENSG00000237612	AP002856.7	11	131104433	131121711	1	0.491729	0.00329634
chr11	131261751	131262250	0.0466841	0.0370289	0.0102433	0.215765	3.69e-05	ENSG00000182667	NTM	11	131240373	132206716	1	0.475188	0.0045364
chr11	133136751	133137250	0.0347105	0.0271055	0.00814312	0.238062	8.09e-05	ENSG00000183715	OPCML	11	132284871	133402414	-1	0.399409	0.0173045
chr11	133137001	133137500	0.0368101	0.0285583	0.00782148	0.215765	3.07e-05	ENSG00000183715	OPCML	11	132284871	133402414	-1	0.349577	0.0374752
chr11	134359501	134360000	-0.0428424	-0.0364406	0.0167674	0.220904	4.57e-05	ENSG00000255545	RP11-627G23.1	11	134306367	134375507	1	-0.347675	0.0385336
chr11	134359751	134360250	-0.0553861	-0.0470094	0.0152587	0.215765	3.5e-05	ENSG00000255545	RP11-627G23.1	11	134306367	134375507	1	-0.39575	0.0183673
chr11	134360001	134360500	-0.0188176	-0.0156414	0.00456316	0.16016	2.4e-06	ENSG00000255545	RP11-627G23.1	11	134306367	134375507	1	-0.494385	0.00312871
chr11	14044501	14045000	0.0836543	0.0661511	0.0201514	0.220904	4.64e-05	ENSG00000152268	SPON1	11	13983914	14289646	1	0.267622	0.111826
chr11	17859001	17859500	-0.044652	-0.0382034	0.0155311	0.249966	0.0001069	ENSG00000129158	SERGEF	11	17809595	18034709	-1	-0.129991	0.440769
chr11	18978501	18979000	-0.114374	-0.0908128	0.0324898	0.246491	9.63e-05	ENSG00000254738	RP11-583F24.4	11	18977602	18978562	-1	-0.405849	0.0155641
chr11	18978501	18979000	-0.114374	-0.0908128	0.0324898	0.246491	9.63e-05	ENSG00000170255	MRGPRX1	11	18955360	18961054	-1	-0.405849	0.0155641
chr11	18978501	18979000	-0.114374	-0.0908128	0.0324898	0.246491	9.63e-05	ENSG00000254738	RP11-583F24.4	11	18977602	18978562	-1	-0.405849	0.0155641
chr11	19459751	19460250	0.0319187	0.0288827	0.00771045	0.245298	9.42e-05	ENSG00000166833	NAV2	11	19372271	20143144	1	0.55818	0.000826117
chr11	19774251	19774750	-0.0146294	-0.0131552	0.0040778	0.233798	7.53e-05	ENSG00000166833	NAV2	11	19372271	20143144	1	-0.217767	0.196091
chr11	22126751	22127250	0.0230314	0.0221479	0.00499149	0.215765	3.31e-05	ENSG00000254820	CTD-2019O4.1	11	22134994	22138547	1	0.359526	0.0323321
chr11	24549251	24549750	0.0274856	0.0253241	0.00668658	0.248839	0.000103326	ENSG00000187398	LUZP2	11	24518516	25104150	1	0.433024	0.00979517
chr11	25738001	25738500	0.0367918	0.0318287	0.0109265	0.220904	4.68e-05	ENSG00000254456	RP11-405K6.1	11	25756317	25803305	1	0.370398	0.027412
chr11	25925501	25926000	0.0387639	0.0350812	0.00783949	0.192466	1.21e-05	ENSG00000254754	RP11-20J1.1	11	25945735	25948355	1	0.335194	0.0461223
chr11	26204001	26204500	0.080801	0.0645283	0.0124267	0.0725216	1.37e-07	ENSG00000134343	ANO3	11	26210829	26684835	1	0.25976	0.122804
chr11	26204001	26204500	0.080801	0.0645283	0.0124267	0.0725216	1.37e-07	ENSG00000255243	CTD-2507G9.1	11	26210670	26229894	1	0.25976	0.122804
chr11	26204251	26204750	0.0787323	0.0644276	0.0156916	0.199412	1.85e-05	ENSG00000134343	ANO3	11	26210829	26684835	1	0.248068	0.140654
chr11	26204251	26204750	0.0787323	0.0644276	0.0156916	0.199412	1.85e-05	ENSG00000255243	CTD-2507G9.1	11	26210670	26229894	1	0.248068	0.140654
chr11	26482501	26483000	0.140047	0.117826	0.0294207	0.215765	3.03e-05	ENSG00000134343	ANO3	11	26210829	26684835	1	0.679224	4.3e-05
chr11	26482501	26483000	0.140047	0.117826	0.0294207	0.215765	3.03e-05	ENSG00000134343	ANO3	11	26210829	26684835	1	0.679224	4.3e-05
chr11	26482751	26483250	0.0838389	0.0693453	0.0157754	0.141161	1.17e-06	ENSG00000134343	ANO3	11	26210829	26684835	1	0.570626	0.000625909
chr11	26482751	26483250	0.0838389	0.0693453	0.0157754	0.141161	1.17e-06	ENSG00000134343	ANO3	11	26210829	26684835	1	0.570626	0.000625909
chr11	29057251	29057750	0.0413332	0.0345565	0.0087069	0.216868	3.9e-05	ENSG00000249867	RP11-115J23.1	11	28724162	29085368	1	0.302955	0.071671
chr11	29450751	29451250	0.090915	0.0738448	0.0201427	0.211598	2.79e-05	ENSG00000255227	RP11-460B17.2	11	29467034	29478940	1	0.356609	0.0337738
chr11	29450751	29451250	0.090915	0.0738448	0.0201427	0.211598	2.79e-05	ENSG00000254530	RP11-460B17.3	11	29357425	29615842	-1	0.356609	0.0337738
chr11	29484501	29485000	-0.0108482	-0.00866047	0.003645	0.189291	8.29e-06	ENSG00000254530	RP11-460B17.3	11	29357425	29615842	-1	-0.285286	0.0899708
chr11	29651751	29652250	0.0153147	0.0103109	0.00455764	0.228711	6.26e-05	ENSG00000255117	RP5-1027O15.1	11	29616465	29652211	1	-0.000131741	0.999377
chr11	31115751	31116250	0.0296936	0.0289345	0.00649393	0.222058	4.96e-05	ENSG00000170959	DCDC5	11	30851916	31149212	-1	0.431412	0.0100751
chr11	31115751	31116250	0.0296936	0.0289345	0.00649393	0.222058	4.96e-05	ENSG00000188682	DCDC1	11	30964749	31391357	-1	0.431412	0.0100751
chr11	31749751	31750250	-0.0285428	-0.0230345	0.00805208	0.223437	5.43e-05	ENSG00000228061	Z83001.1	11	31658875	31789501	-1	0.261883	0.119761
chr11	31749751	31750250	-0.0285428	-0.0230345	0.00805208	0.223437	5.43e-05	ENSG00000109911	ELP4	11	31531297	31805546	1	0.261883	0.119761
chr11	32244251	32244750	-0.0246592	-0.0230462	0.00695687	0.235902	7.9e-05	ENSG00000227160	RP1-65P5.1	11	32133595	32364955	-1	-0.220844	0.189825
chr11	32823001	32823500	-0.0833115	-0.0632384	0.0236859	0.150278	1.75e-06	ENSG00000186714	CCDC73	11	32623792	32816204	-1	-0.44914	0.00735303
chr11	33465001	33465500	0.00870924	0.00824588	0.00260705	0.205375	2.23e-05	ENSG00000255207	RP1-305G21.1	11	33472192	33472489	1	0.315137	0.0609157
chr11	33606501	33607000	-0.0711585	-0.0532012	0.0272975	0.22932	6.52e-05	ENSG00000110427	C11orf41	11	33563618	33695648	1	-0.0502668	0.765737
chr11	34160001	34160500	-0.173264	-0.136968	0.0525267	0.232906	7.22e-05	ENSG00000135372	NAT10	11	34127149	34169217	1	-0.265028	0.11536
chr11	34160001	34160500	-0.173264	-0.136968	0.0525267	0.232906	7.22e-05	ENSG00000135372	NAT10	11	34127149	34169217	1	-0.265028	0.11536
chr11	36208251	36208750	0.0276154	0.0225774	0.00965827	0.248839	0.000103878	ENSG00000179241	LDLRAD3	11	35965531	36253686	1	0.0941401	0.576754
chr11	36208501	36209000	0.0264708	0.0198039	0.00900319	0.218443	4.14e-05	ENSG00000179241	LDLRAD3	11	35965531	36253686	1	-0.00776683	0.963283
chr11	3657751	3658250	-0.183104	-0.111229	0.0710792	0.215794	3.79e-05	ENSG00000182048	TRPC2	11	3631131	3658789	1	-0.33705	0.0449199
chr11	3657751	3658250	-0.183104	-0.111229	0.0710792	0.215794	3.79e-05	ENSG00000129744	ART1	11	3666358	3685646	1	-0.33705	0.0449199
chr11	40236501	40237000	0.0506557	0.0414343	0.0120549	0.240599	8.43e-05	ENSG00000148948	LRRC4C	11	40135753	41481323	-1	0.301389	0.0731595
chr11	40762501	40763000	0.0233715	0.0185082	0.00506836	0.216868	3.94e-05	ENSG00000221357	AC104387.1	11	40781072	40781155	1	0.153089	0.363841
chr11	40762501	40763000	0.0233715	0.0185082	0.00506836	0.216868	3.94e-05	ENSG00000148948	LRRC4C	11	40135753	41481323	-1	0.153089	0.363841
chr11	40951751	40952250	-0.0141198	-0.00960785	0.00413278	0.249966	0.000106793	ENSG00000148948	LRRC4C	11	40135753	41481323	-1	0.140029	0.406258
chr11	41007501	41008000	0.043645	0.0321695	0.00948321	0.222526	5.07e-05	ENSG00000148948	LRRC4C	11	40135753	41481323	-1	0.157026	0.351614
chr11	41318251	41318750	0.0710996	0.0562116	0.0166384	0.247578	0.00010108	ENSG00000148948	LRRC4C	11	40135753	41481323	-1	0.492602	0.00324042
chr11	41787251	41787750	0.0168563	0.0147017	0.00427337	0.248839	0.000103534	ENSG00000255171	RP11-375D13.2	11	41736118	41857992	1	0.200257	0.234627
chr11	41787501	41788000	0.0131537	0.0136785	0.00307077	0.242654	8.74e-05	ENSG00000255171	RP11-375D13.2	11	41736118	41857992	1	0.0892884	0.596561
chr11	4238001	4238500	0.143622	0.108042	0.0335426	0.230886	6.81e-05	ENSG00000237565	SSU72P5	11	4254516	4255099	1	0.363973	0.0302358
chr11	4238001	4238500	0.143622	0.108042	0.0335426	0.230886	6.81e-05	ENSG00000255387	RP11-23F23.3	11	4231584	4233321	-1	0.363973	0.0302358
chr11	43396751	43397250	0.0253908	0.0267309	0.00676171	0.24734	9.84e-05	ENSG00000254577	RP11-484D2.4	11	43411833	43417045	1	0.318521	0.0581753
chr11	43396751	43397250	0.0253908	0.0267309	0.00676171	0.24734	9.84e-05	ENSG00000052841	TTC17	11	43380482	43516483	1	0.318521	0.0581753
chr11	43396751	43397250	0.0253908	0.0267309	0.00676171	0.24734	9.84e-05	ENSG00000052841	TTC17	11	43380482	43516483	1	0.318521	0.0581753
chr11	43396751	43397250	0.0253908	0.0267309	0.00676171	0.24734	9.84e-05	ENSG00000254907	RP11-484D2.2	11	43350298	43380846	-1	0.318521	0.0581753
chr11	43880251	43880750	0.0757065	0.0679996	0.0163678	0.195214	1.49e-05	ENSG00000246250	RP11-613D13.5	11	43851259	43902276	-1	0.343893	0.0407129
chr11	43880501	43881000	0.0853888	0.0754084	0.0202694	0.219718	4.35e-05	ENSG00000246250	RP11-613D13.5	11	43851259	43902276	-1	0.301443	0.0731084
chr11	43985751	43986250	-0.0720373	-0.0571387	0.0185673	0.216868	3.92e-05	ENSG00000254409	RP11-613D13.4	11	43942609	44022707	1	-0.20316	0.227894
chr11	43985751	43986250	-0.0720373	-0.0571387	0.0185673	0.216868	3.92e-05	ENSG00000244953	RP11-613D13.8	11	43965337	43968756	-1	-0.20316	0.227894
chr11	44759001	44759500	0.066531	0.0567721	0.0135998	0.205375	2.26e-05	ENSG00000255032	RP11-45A12.2	11	44740942	44758242	-1	0.422599	0.0117349
chr11	44759001	44759500	0.066531	0.0567721	0.0135998	0.205375	2.26e-05	ENSG00000157570	TSPAN18	11	44748015	44953972	1	0.422599	0.0117349
chr11	45527501	45528000	0.0659045	0.0544623	0.0154666	0.249318	0.000104762	ENSG00000254746	RP11-958J22.1	11	45511239	45564024	-1	0.392247	0.0194374
chr11	45527501	45528000	0.0659045	0.0544623	0.0154666	0.249318	0.000104762	ENSG00000255519	RP11-958J22.2	11	45535737	45536001	1	0.392247	0.0194374
chr11	45527501	45528000	0.0659045	0.0544623	0.0154666	0.249318	0.000104762	ENSG00000255041	RP11-430H10.4	11	45408766	45535352	-1	0.392247	0.0194374
chr11	46556001	46556500	-0.0758214	-0.0625634	0.0184206	0.215765	3.15e-05	ENSG00000110497	AMBRA1	11	46417964	46615675	-1	-0.356585	0.0337862
chr11	46556001	46556500	-0.0758214	-0.0625634	0.0184206	0.215765	3.15e-05	ENSG00000110497	AMBRA1	11	46417964	46615675	-1	-0.356585	0.0337862
chr11	49096751	49097250	-0.0811551	-0.0426789	0.0378397	0.242885	8.8e-05	ENSG00000229361	UBTFL7	11	49103459	49104649	1	-0.354565	0.0348164
chr11	49096751	49097250	-0.0811551	-0.0426789	0.0378397	0.242885	8.8e-05	ENSG00000254801	CTD-2132H18.3	11	49092304	49092552	-1	-0.354565	0.0348164
chr11	49096751	49097250	-0.0811551	-0.0426789	0.0378397	0.242885	8.8e-05	ENSG00000255452	RP11-107P7.1	11	49113956	49114319	1	-0.354565	0.0348164
chr11	49096751	49097250	-0.0811551	-0.0426789	0.0378397	0.242885	8.8e-05	ENSG00000214891	TRIM64C	11	49075266	49080664	-1	-0.354565	0.0348164
chr11	50070751	50071250	-0.0131383	-0.0122688	0.00526309	0.192759	1.39e-05	ENSG00000255199	RP11-227P3.1	11	50061788	50062069	-1	0.120567	0.474643
chr11	50133251	50133750	0.0206228	0.0152291	0.00544243	0.229512	6.55e-05	ENSG00000255442	RP11-347H15.1	11	50129327	50149612	1	0.383217	0.0224488
chr11	55841751	55842250	0.0918268	0.0886931	0.0248939	0.218305	4.04e-05	ENSG00000172154	OR8I2	11	55860753	55861762	1	0.19359	0.250615
chr11	55841751	55842250	0.0918268	0.0886931	0.0248939	0.218305	4.04e-05	ENSG00000225538	OR5BE1P	11	55850277	55851215	1	0.19359	0.250615
chr11	55842001	55842500	0.0964011	0.077793	0.0235425	0.227567	6.16e-05	ENSG00000172154	OR8I2	11	55860753	55861762	1	0.437988	0.00897572
chr11	55842001	55842500	0.0964011	0.077793	0.0235425	0.227567	6.16e-05	ENSG00000225538	OR5BE1P	11	55850277	55851215	1	0.437988	0.00897572
chr11	57240751	57241250	0.104523	0.0757046	0.021932	0.161072	2.74e-06	ENSG00000186907	RTN4RL2	11	57228022	57245007	1	0.340529	0.0427378
chr11	57241001	57241500	0.0861637	0.0689823	0.0167168	0.141161	1.4e-06	ENSG00000186907	RTN4RL2	11	57228022	57245007	1	0.263116	0.11802
chr11	57241251	57241750	0.0238359	0.0247401	0.00701722	0.208584	2.44e-05	ENSG00000186907	RTN4RL2	11	57228022	57245007	1	0.0591889	0.725699
chr11	57759501	57760000	-0.0143601	-0.012372	0.0039856	0.220804	4.55e-05	ENSG00000254601	RP11-734C14.3	11	57772858	57773177	1	0.113384	0.501384
chr11	57798251	57798750	0.0232945	0.0215483	0.00473898	0.218836	4.17e-05	ENSG00000186509	OR9Q1	11	57791353	57949088	1	0.497562	0.00293838
chr11	57798251	57798750	0.0232945	0.0215483	0.00473898	0.218836	4.17e-05	ENSG00000200817	U6	11	57794178	57794284	-1	0.497562	0.00293838
chr11	57798251	57798750	0.0232945	0.0215483	0.00473898	0.218836	4.17e-05	ENSG00000172381	OR6Q1	11	57798402	57799403	1	0.497562	0.00293838
chr11	57798251	57798750	0.0232945	0.0215483	0.00473898	0.218836	4.17e-05	ENSG00000172381	OR6Q1	11	57798402	57799403	1	0.497562	0.00293838
chr11	58320501	58321000	0.0717236	0.0693777	0.0161441	0.220599	4.52e-05	ENSG00000110031	LPXN	11	58294344	58345693	-1	-0.0275749	0.870172
chr11	59434251	59434750	0.04713	0.0388604	0.00976658	0.220904	4.84e-05	ENSG00000166889	PATL1	11	59404189	59436471	-1	0.332416	0.0479712
chr11	59434251	59434750	0.04713	0.0388604	0.00976658	0.220904	4.84e-05	ENSG00000255355	AP000640.2	11	59436785	59443514	1	0.332416	0.0479712
chr11	59434251	59434750	0.04713	0.0388604	0.00976658	0.220904	4.84e-05	ENSG00000166889	PATL1	11	59404189	59436471	-1	0.332416	0.0479712
chr11	59503501	59504000	-0.0208198	-0.018084	0.00475974	0.203609	2.02e-05	ENSG00000166900	STX3	11	59480929	59573354	1	0.243487	0.148167
chr11	59503501	59504000	-0.0208198	-0.018084	0.00475974	0.203609	2.02e-05	ENSG00000254743	OR10V3P	11	59508798	59509522	1	0.243487	0.148167
chr11	59503501	59504000	-0.0208198	-0.018084	0.00475974	0.203609	2.02e-05	ENSG00000166900	STX3	11	59480929	59573354	1	0.243487	0.148167
chr11	59503501	59504000	-0.0208198	-0.018084	0.00475974	0.203609	2.02e-05	ENSG00000255538	OR10V2P	11	59516284	59517047	1	0.243487	0.148167
chr11	59544751	59545250	0.0969506	0.0797537	0.0206499	0.219718	4.23e-05	ENSG00000166900	STX3	11	59480929	59573354	1	0.0633646	0.707206
chr11	59544751	59545250	0.0969506	0.0797537	0.0206499	0.219718	4.23e-05	ENSG00000166900	STX3	11	59480929	59573354	1	0.0633646	0.707206
chr11	59545001	59545500	0.0519463	0.0451268	0.0121999	0.233301	7.41e-05	ENSG00000166900	STX3	11	59480929	59573354	1	0.14859	0.37813
chr11	59545001	59545500	0.0519463	0.0451268	0.0121999	0.233301	7.41e-05	ENSG00000166900	STX3	11	59480929	59573354	1	0.14859	0.37813
chr11	59846251	59846750	0.0302545	0.025583	0.00645905	0.221748	4.93e-05	ENSG00000149534	MS4A2	11	59855734	59863444	1	0.298237	0.0762322
chr11	59863001	59863500	0.044912	0.0359685	0.00773752	0.105336	3.39e-07	ENSG00000149534	MS4A2	11	59855734	59863444	1	0.468995	0.00509956
chr11	60726751	60727250	0.154005	0.115816	0.0306911	0.189291	9.56e-06	ENSG00000013725	CD6	11	60739115	60787849	1	0.188801	0.262559
chr11	60726751	60727250	0.154005	0.115816	0.0306911	0.189291	9.56e-06	ENSG00000110446	SLC15A3	11	60704556	60720002	-1	0.188801	0.262559
chr11	61746251	61746750	-0.0267711	-0.0226549	0.00773366	0.189291	9.02e-06	ENSG00000167996	FTH1	11	61727190	61735132	-1	-0.132967	0.430367
chr11	62246001	62246500	-0.100912	-0.0728065	0.0262867	0.141161	1.18e-06	ENSG00000124942	AHNAK	11	62201016	62323719	-1	-0.253956	0.131432
chr11	62711501	62712000	-0.0425578	-0.0337644	0.0141717	0.227113	6.13e-05	ENSG00000197901	SLC22A6	11	62703857	62752469	-1	-0.149194	0.376194
chr11	62711501	62712000	-0.0425578	-0.0337644	0.0141717	0.227113	6.13e-05	ENSG00000241082	AP000438.1	11	62703454	62703701	-1	-0.149194	0.376194
chr11	63119251	63119750	0.0298497	0.029677	0.00968379	0.235825	7.86e-05	ENSG00000149742	SLC22A9	11	63137261	63177766	1	0.567463	0.000672028
chr11	63119251	63119750	0.0298497	0.029677	0.00968379	0.235825	7.86e-05	ENSG00000184999	SLC22A10	11	62905339	63137190	1	0.567463	0.000672028
chr11	65583501	65584000	-0.0754802	-0.0641431	0.0174812	0.192523	1.23e-05	ENSG00000172803	SNX32	11	65601112	65624367	1	-0.346897	0.0389736
chr11	65583501	65584000	-0.0754802	-0.0641431	0.0174812	0.192523	1.23e-05	ENSG00000255404	RP11-770G2.5	11	65563417	65564690	-1	-0.346897	0.0389736
chr11	65709501	65710000	-0.0877583	-0.0762889	0.02147	0.192523	1.24e-05	ENSG00000175467	SART1	11	65729160	65747299	1	-0.199611	0.236143
chr11	65709501	65710000	-0.0877583	-0.0762889	0.02147	0.192523	1.24e-05	ENSG00000175513	TSGA10IP	11	65712916	65727434	1	-0.199611	0.236143
chr11	6669251	6669750	0.0567043	0.0426646	0.0118128	0.205375	2.32e-05	ENSG00000166341	DCHS1	11	6642554	6677085	-1	0.399499	0.0172791
chr11	6824001	6824500	0.111341	0.093288	0.0243616	0.233301	7.47e-05	ENSG00000184933	OR6A2	11	6815756	6817128	-1	0.57554	0.000560038
chr11	6824251	6824750	0.0792295	0.072251	0.0136318	0.189291	7.07e-06	ENSG00000184933	OR6A2	11	6815756	6817128	-1	0.60146	0.000306771
chr11	72695251	72695750	0.0999392	0.0750274	0.0230974	0.215765	3.08e-05	ENSG00000137478	FCHSD2	11	72547790	72853306	-1	0.352845	0.0357147
chr11	73024501	73025000	0.0249416	0.0232419	0.00474699	0.192523	1.28e-05	ENSG00000110237	ARHGEF17	11	73019334	73080136	1	0.0969717	0.565338
chr11	73024501	73025000	0.0249416	0.0232419	0.00474699	0.192523	1.28e-05	ENSG00000257038	RP11-800A3.7	11	73018280	73020406	-1	0.0969717	0.565338
chr11	73780251	73780750	0.0644984	0.0474364	0.0134431	0.189291	8.42e-06	ENSG00000168014	C2CD3	11	73723763	73882255	-1	0.543746	0.00113149
chr11	73780251	73780750	0.0644984	0.0474364	0.0134431	0.189291	8.42e-06	ENSG00000168014	C2CD3	11	73723763	73882255	-1	0.543746	0.00113149
chr11	73780501	73781000	0.0934824	0.0655015	0.0187344	0.194522	1.46e-05	ENSG00000168014	C2CD3	11	73723763	73882255	-1	0.563615	0.000732359
chr11	74989751	74990250	-0.0319323	-0.0252734	0.0104421	0.225276	5.83e-05	ENSG00000137486	ARRB1	11	74975226	75062873	-1	-0.0663746	0.693981
chr11	74989751	74990250	-0.0319323	-0.0252734	0.0104421	0.225276	5.83e-05	ENSG00000137486	ARRB1	11	74975226	75062873	-1	-0.0663746	0.693981
chr11	75060501	75061000	-0.0189656	-0.0201338	0.0040872	0.240599	8.48e-05	ENSG00000137486	ARRB1	11	74975226	75062873	-1	-0.111782	0.507453
chr11	75060501	75061000	-0.0189656	-0.0201338	0.0040872	0.240599	8.48e-05	ENSG00000199090	MIR326	11	75046136	75046230	-1	-0.111782	0.507453
chr11	75112501	75113000	0.0383817	0.0371049	0.0093901	0.189291	8.53e-06	ENSG00000149273	RPS3	11	75110530	75133324	1	0.346302	0.0393129
chr11	75112501	75113000	0.0383817	0.0371049	0.0093901	0.189291	8.53e-06	ENSG00000207445	SNORD15B	11	75115465	75115610	1	0.346302	0.0393129
chr11	75562001	75562500	0.0443599	0.0315739	0.00938484	0.189291	7.06e-06	ENSG00000199362	Y_RNA	11	75548589	75548690	-1	0.174853	0.29954
chr11	75562001	75562500	0.0443599	0.0315739	0.00938484	0.189291	7.06e-06	ENSG00000200256	Y_RNA	11	75546260	75546368	-1	0.174853	0.29954
chr11	75562001	75562500	0.0443599	0.0315739	0.00938484	0.189291	7.06e-06	ENSG00000198382	UVRAG	11	75526212	75854239	1	0.174853	0.29954
chr11	75562251	75562750	0.0825606	0.0605953	0.0161003	0.174294	4.08e-06	ENSG00000200256	Y_RNA	11	75546260	75546368	-1	0.192954	0.25218
chr11	75562251	75562750	0.0825606	0.0605953	0.0161003	0.174294	4.08e-06	ENSG00000198382	UVRAG	11	75526212	75854239	1	0.192954	0.25218
chr11	75562251	75562750	0.0825606	0.0605953	0.0161003	0.174294	4.08e-06	ENSG00000199362	Y_RNA	11	75548589	75548690	-1	0.192954	0.25218
chr11	75666751	75667250	0.0366539	0.0180273	0.0056413	0.241719	8.6e-05	ENSG00000198382	UVRAG	11	75526212	75854239	1	0.194087	0.249398
chr11	75666751	75667250	0.0366539	0.0180273	0.0056413	0.241719	8.6e-05	ENSG00000198382	UVRAG	11	75526212	75854239	1	0.194087	0.249398
chr11	75666751	75667250	0.0366539	0.0180273	0.0056413	0.241719	8.6e-05	ENSG00000254915	RP11-263C24.3	11	75653173	75653479	-1	0.194087	0.249398
chr11	76472501	76473000	-0.0235301	-0.0162225	0.00741623	0.161072	2.98e-06	ENSG00000254632	RP11-21L23.4	11	76470960	76479267	-1	0.124995	0.458552
chr11	76664501	76665000	-0.0593494	-0.0553775	0.0169886	0.140279	8.77e-07	ENSG00000078124	ACER3	11	76571911	76737841	1	-0.329634	0.0498853
chr11	77129001	77129500	-0.084827	-0.0629944	0.0261188	0.19254	1.38e-05	ENSG00000149269	PAK1	11	77032752	77185680	-1	-0.445993	0.00778213
chr11	77129001	77129500	-0.084827	-0.0629944	0.0261188	0.19254	1.38e-05	ENSG00000149269	PAK1	11	77032752	77185680	-1	-0.445993	0.00778213
chr11	77787501	77788000	0.0668906	0.052319	0.0153463	0.245479	9.45e-05	ENSG00000259112	NDUFC2-KCTD14	11	77728017	77790911	-1	0.524761	0.0016911
chr11	77787501	77788000	0.0668906	0.052319	0.0153463	0.245479	9.45e-05	ENSG00000151366	NDUFC2	11	77779350	77791265	-1	0.524761	0.0016911
chr11	78301251	78301750	0.0702312	0.0632226	0.0144004	0.215765	3.31e-05	ENSG00000137513	NARS2	11	78147007	78285919	-1	0.521605	0.00180556
chr11	78301251	78301750	0.0702312	0.0632226	0.0144004	0.215765	3.31e-05	ENSG00000252033	U6	11	78290300	78290401	-1	0.521605	0.00180556
chr11	78371251	78371750	0.0324102	0.0268704	0.00653087	0.184267	5.26e-06	ENSG00000149256	ODZ4	11	78363876	79151992	-1	0.400754	0.0169276
chr11	80468251	80468750	0.0785702	0.0645154	0.0176981	0.243173	8.86e-05	ENSG00000255178	RP11-686G23.2	11	80462243	80473869	-1	0.143075	0.39611
chr11	8125501	8126000	0.0283527	0.0242002	0.00634435	0.248839	0.000103933	ENSG00000166402	TUB	11	8040791	8127659	1	0.56331	0.000737343
chr11	82458751	82459250	0.0513692	0.0430097	0.0121496	0.227395	6.14e-05	ENSG00000182103	FAM181B	11	82443053	82444906	-1	0.125856	0.45546
chr11	82679751	82680250	0.0300624	0.0271078	0.00766236	0.205375	2.16e-05	ENSG00000137509	PRCP	11	82534544	82681626	-1	0.0771607	0.647368
chr11	82679751	82680250	0.0300624	0.0271078	0.00766236	0.205375	2.16e-05	ENSG00000254698	RP11-659G9.3	11	82674723	82750157	-1	0.0771607	0.647368
chr11	8415501	8416000	-0.0182723	-0.0134549	0.00549397	0.249843	0.000105538	ENSG00000130413	STK33	11	8413418	8615836	-1	-0.0411012	0.807526
chr11	84513751	84514250	-0.101698	-0.073505	0.047549	0.236758	7.97e-05	ENSG00000150672	DLG2	11	83166055	85338966	-1	-0.299914	0.0745848
chr11	8536251	8536750	0.0643163	0.0526591	0.0160577	0.232961	7.23e-05	ENSG00000130413	STK33	11	8413418	8615836	-1	0.513737	0.00212247
chr11	86554751	86555250	0.0210331	0.0179434	0.00489226	0.225442	5.89e-05	ENSG00000150687	PRSS23	11	86502101	86663886	1	0.195767	0.245313
chr11	86554751	86555250	0.0210331	0.0179434	0.00489226	0.225442	5.89e-05	ENSG00000197882	OR7E13P	11	86543582	86544491	-1	0.195767	0.245313
chr11	89097251	89097750	0.0170621	0.0157265	0.00375333	0.192466	1.17e-05	ENSG00000086991	NOX4	11	89057524	89322779	-1	0.277449	0.0992043
chr11	90304501	90305000	0.0697987	0.0437022	0.0158452	0.226901	6.12e-05	ENSG00000261645	RP11-660M18.2	11	89984400	90648220	1	0.0120419	0.943101
chr11	92525001	92525500	0.0284104	0.0279169	0.00764812	0.24734	9.83e-05	ENSG00000165323	FAT3	11	92085262	92629618	1	0.196085	0.244546
chr11	9328501	9329000	0.0771821	0.0649197	0.0172449	0.215765	3.5e-05	ENSG00000166471	TMEM41B	11	9302201	9336327	-1	0.322563	0.0550372
chr11	9328501	9329000	0.0771821	0.0649197	0.0172449	0.215765	3.5e-05	ENSG00000166471	TMEM41B	11	9302201	9336327	-1	0.322563	0.0550372
chr11	94282751	94283250	-0.0114157	-0.0106635	0.00292197	0.246004	9.53e-05	ENSG00000255929	RP11-867G2.8	11	94278496	94473521	-1	0.120998	0.473063
chr11	94282751	94283250	-0.0114157	-0.0106635	0.00292197	0.246004	9.53e-05	ENSG00000196371	FUT4	11	94277017	94283063	1	0.120998	0.473063
chr11	94282751	94283250	-0.0114157	-0.0106635	0.00292197	0.246004	9.53e-05	ENSG00000134627	PIWIL4	11	94277006	94354587	1	0.120998	0.473063
chr11	94282751	94283250	-0.0114157	-0.0106635	0.00292197	0.246004	9.53e-05	ENSG00000134627	PIWIL4	11	94277006	94354587	1	0.120998	0.473063
chr11	94764001	94764500	-0.0179755	-0.0137349	0.00552781	0.189291	7.83e-06	ENSG00000257012	RP11-60C6.6	11	94773575	94774735	1	-0.193716	0.250305
chr11	94764001	94764500	-0.0179755	-0.0137349	0.00552781	0.189291	7.83e-06	ENSG00000255855	RP11-735A19.2	11	94782586	94784109	1	-0.193716	0.250305
chr11	94764001	94764500	-0.0179755	-0.0137349	0.00552781	0.189291	7.83e-06	ENSG00000256779	RP11-60C6.5	11	94770646	94771620	1	-0.193716	0.250305
chr11	9491501	9492000	0.0278373	0.0259554	0.00579599	0.192523	1.23e-05	ENSG00000166478	ZNF143	11	9481866	9550071	1	0.484159	0.00381975
chr11	9491501	9492000	0.0278373	0.0259554	0.00579599	0.192523	1.23e-05	ENSG00000166478	ZNF143	11	9481866	9550071	1	0.484159	0.00381975
chr11	95202751	95203250	0.100377	0.0796079	0.0225045	0.214887	2.98e-05	ENSG00000250390	RP11-338H14.1	11	95215570	95230717	1	0.330986	0.0489476
chr11	9616251	9616750	-0.0484326	-0.0437718	0.0289162	0.247578	0.000100523	ENSG00000243964	RP11-16F15.1	11	9627689	9628156	1	-0.0782732	0.642634
chr11	9671251	9671750	0.0755348	0.049905	0.0175726	0.231874	7.07e-05	ENSG00000133789	SWAP70	11	9685624	9774538	1	0.180793	0.283388
chr11	9671251	9671750	0.0755348	0.049905	0.0175726	0.231874	7.07e-05	ENSG00000255463	RP11-16F15.4	11	9652555	9652906	-1	0.180793	0.283388
chr11	9671251	9671750	0.0755348	0.049905	0.0175726	0.231874	7.07e-05	ENSG00000239470	RP11-16F15.2	11	9681946	9682503	1	0.180793	0.283388
chr11	98925001	98925500	0.050099	0.038815	0.0111726	0.225551	5.92e-05	ENSG00000149972	CNTN5	11	98891683	100229616	1	0.303744	0.0709307
chr11	98939251	98939750	0.0484601	0.0423996	0.0109432	0.233301	7.48e-05	ENSG00000149972	CNTN5	11	98891683	100229616	1	0.205559	0.222432
chr11	99621251	99621750	0.0263476	0.0268867	0.00675678	0.248839	0.000103545	ENSG00000149972	CNTN5	11	98891683	100229616	1	0.419225	0.0124315
chr12	102051251	102051750	0.0525127	0.0480208	0.0122361	0.222526	5.05e-05	ENSG00000196091	MYBPC1	12	101962131	102079796	1	-0.105363	0.532158
chr12	102051251	102051750	0.0525127	0.0480208	0.0122361	0.222526	5.05e-05	ENSG00000257514	RP11-755O11.2	12	102040498	102053748	-1	-0.105363	0.532158
chr12	102051251	102051750	0.0525127	0.0480208	0.0122361	0.222526	5.05e-05	ENSG00000257514	RP11-755O11.2	12	102040498	102053748	-1	-0.105363	0.532158
chr12	102051251	102051750	0.0525127	0.0480208	0.0122361	0.222526	5.05e-05	ENSG00000196091	MYBPC1	12	101962131	102079796	1	-0.105363	0.532158
chr12	104146751	104147250	-0.0225905	-0.0227528	0.00575314	0.24734	9.85e-05	ENSG00000136011	STAB2	12	103981051	104160505	1	-0.165342	0.32665
chr12	104146751	104147250	-0.0225905	-0.0227528	0.00575314	0.24734	9.85e-05	ENSG00000136011	STAB2	12	103981051	104160505	1	-0.165342	0.32665
chr12	104146751	104147250	-0.0225905	-0.0227528	0.00575314	0.24734	9.85e-05	ENSG00000257681	RP11-341G23.4	12	104140093	104162636	-1	-0.165342	0.32665
chr12	104147001	104147500	-0.0234513	-0.022668	0.00546618	0.18838	6.12e-06	ENSG00000136011	STAB2	12	103981051	104160505	1	-0.153262	0.363296
chr12	104147001	104147500	-0.0234513	-0.022668	0.00546618	0.18838	6.12e-06	ENSG00000136011	STAB2	12	103981051	104160505	1	-0.153262	0.363296
chr12	104147001	104147500	-0.0234513	-0.022668	0.00546618	0.18838	6.12e-06	ENSG00000257681	RP11-341G23.4	12	104140093	104162636	-1	-0.153262	0.363296
chr12	104845251	104845750	-0.14835	-0.125964	0.0327247	0.189291	7.02e-06	ENSG00000171310	CHST11	12	104849073	105155792	1	-0.102622	0.542886
chr12	104845501	104846000	-0.0990594	-0.0776952	0.0241919	0.215765	3.37e-05	ENSG00000171310	CHST11	12	104849073	105155792	1	-0.0655053	0.697791
chr12	104985501	104986000	0.0818371	0.0679482	0.0152172	0.140279	8.92e-07	ENSG00000171310	CHST11	12	104849073	105155792	1	0.147968	0.380132
chr12	105366751	105367250	0.0773216	0.0671737	0.0168535	0.210477	2.66e-05	ENSG00000151131	C12orf45	12	105380088	105443515	1	0.240285	0.153595
chr12	105366751	105367250	0.0773216	0.0671737	0.0168535	0.210477	2.66e-05	ENSG00000136052	SLC41A2	12	105196331	105352522	-1	0.240285	0.153595
chr12	105458251	105458750	-0.068462	-0.0547506	0.0212336	0.240599	8.46e-05	ENSG00000257886	RP11-61E11.1	12	105466264	105467799	1	0.164183	0.33006
chr12	105458251	105458750	-0.068462	-0.0547506	0.0212336	0.240599	8.46e-05	ENSG00000136010	ALDH1L2	12	105413568	105478355	-1	0.164183	0.33006
chr12	105664501	105665000	0.0302557	0.0288356	0.00709754	0.192466	1.16e-05	ENSG00000235162	C12orf75	12	105629068	105789875	1	0.0558879	0.740432
chr12	107103001	107103500	0.0529754	0.0470356	0.013469	0.24734	9.84e-05	ENSG00000111783	RFX4	12	106976685	107156581	1	0.232001	0.168337
chr12	107103001	107103500	0.0529754	0.0470356	0.013469	0.24734	9.84e-05	ENSG00000257545	RP11-144F15.1	12	106889736	107168696	-1	0.232001	0.168337
chr12	107404001	107404500	0.0333354	0.0307912	0.00733784	0.248839	0.000103537	ENSG00000008405	CRY1	12	107385142	107487607	-1	0.392531	0.0193485
chr12	107404001	107404500	0.0333354	0.0307912	0.00733784	0.248839	0.000103537	ENSG00000008405	CRY1	12	107385142	107487607	-1	0.392531	0.0193485
chr12	107762501	107763000	0.0304786	0.0266533	0.00711695	0.222526	5.31e-05	ENSG00000200897	SNORD74	12	107768524	107768604	1	0.367584	0.0286196
chr12	107762501	107763000	0.0304786	0.0266533	0.00711695	0.222526	5.31e-05	ENSG00000151136	BTBD11	12	107712190	108053419	1	0.367584	0.0286196
chr12	108099251	108099750	0.0537336	0.0461619	0.0122205	0.192466	1.14e-05	ENSG00000136045	PWP1	12	108079509	108106944	1	0.137765	0.413899
chr12	108099251	108099750	0.0537336	0.0461619	0.0122205	0.192466	1.14e-05	ENSG00000240441	RP11-864J10.2	12	108113376	108113910	1	0.137765	0.413899
chr12	108144251	108144750	-0.0498739	-0.0398135	0.0118885	0.189291	7.04e-06	ENSG00000110851	PRDM4	12	108126643	108155049	-1	-0.0721887	0.668698
chr12	108144251	108144750	-0.0498739	-0.0398135	0.0118885	0.189291	7.04e-06	ENSG00000110851	PRDM4	12	108126643	108155049	-1	-0.0721887	0.668698
chr12	108144251	108144750	-0.0498739	-0.0398135	0.0118885	0.189291	7.04e-06	ENSG00000258136	RP11-864J10.4	12	108130332	108153745	1	-0.0721887	0.668698
chr12	108637001	108637500	-0.0622974	-0.0497932	0.028168	0.230886	6.69e-05	ENSG00000075035	WSCD2	12	108523248	108644314	1	-0.110653	0.511753
chr12	108742751	108743250	0.0708931	0.0707021	0.0151583	0.215765	3.65e-05	ENSG00000174600	CMKLR1	12	108681821	108733118	-1	0.265856	0.114222
chr12	108910501	108911000	-0.0593405	-0.0340737	0.0154061	0.215765	3.65e-05	ENSG00000198855	FICD	12	108908962	108919614	1	-0.326319	0.0522485
chr12	108910501	108911000	-0.0593405	-0.0340737	0.0154061	0.215765	3.65e-05	ENSG00000198855	FICD	12	108908962	108919614	1	-0.326319	0.0522485
chr12	109550501	109551000	0.105346	0.0939633	0.0231108	0.199412	1.9e-05	ENSG00000076555	ACACB	12	109554400	109706031	1	0.346765	0.0390489
chr12	109550501	109551000	0.105346	0.0939633	0.0231108	0.199412	1.9e-05	ENSG00000189046	ALKBH2	12	109525993	109531436	-1	0.346765	0.0390489
chr12	109550501	109551000	0.105346	0.0939633	0.0231108	0.199412	1.9e-05	ENSG00000256139	RP11-443D10.3	12	109549023	109563369	1	0.346765	0.0390489
chr12	109550501	109551000	0.105346	0.0939633	0.0231108	0.199412	1.9e-05	ENSG00000256139	RP11-443D10.3	12	109549023	109563369	1	0.346765	0.0390489
chr12	11019501	11020000	-0.0170724	-0.0137771	0.00389466	0.201746	1.98e-05	ENSG00000111215	PRR4	12	10977559	11324212	-1	-0.168221	0.318281
chr12	11019501	11020000	-0.0170724	-0.0137771	0.00389466	0.201746	1.98e-05	ENSG00000111215	PRR4	12	10977559	11324212	-1	-0.168221	0.318281
chr12	110250751	110251250	0.209566	0.199049	0.0465106	0.215765	3.03e-05	ENSG00000111199	TRPV4	12	110220890	110271212	-1	0.393357	0.0190926
chr12	112114501	112115000	0.0413063	0.0324797	0.00915246	0.210477	2.64e-05	ENSG00000111271	ACAD10	12	112123857	112194903	1	0.156464	0.353343
chr12	112114501	112115000	0.0413063	0.0324797	0.00915246	0.210477	2.64e-05	ENSG00000089234	BRAP	12	112080797	112123790	-1	0.156464	0.353343
chr12	112114501	112115000	0.0413063	0.0324797	0.00915246	0.210477	2.64e-05	ENSG00000089234	BRAP	12	112080797	112123790	-1	0.156464	0.353343
chr12	112114501	112115000	0.0413063	0.0324797	0.00915246	0.210477	2.64e-05	ENSG00000258359	PCNPP	12	112107656	112108166	-1	0.156464	0.353343
chr12	11304001	11304500	0.0230232	0.0176406	0.00582637	0.235902	7.88e-05	ENSG00000256188	TAS2R30	12	11285557	11287243	-1	-0.0344716	0.838103
chr12	11304001	11304500	0.0230232	0.0176406	0.00582637	0.235902	7.88e-05	ENSG00000111215	PRR4	12	10977559	11324212	-1	-0.0344716	0.838103
chr12	11304001	11304500	0.0230232	0.0176406	0.00582637	0.235902	7.88e-05	ENSG00000253095	U6	12	11315699	11315763	1	-0.0344716	0.838103
chr12	11304001	11304500	0.0230232	0.0176406	0.00582637	0.235902	7.88e-05	ENSG00000256537	RP11-785H5.1	12	11323963	11324164	1	-0.0344716	0.838103
chr12	11304001	11304500	0.0230232	0.0176406	0.00582637	0.235902	7.88e-05	ENSG00000212127	TAS2R14	12	11090005	11324172	-1	-0.0344716	0.838103
chr12	115049251	115049750	0.0439916	0.0394587	0.00937682	0.220904	4.7e-05	ENSG00000258254	RP11-162N7.1	12	115059566	115060727	1	0.058358	0.729398
chr12	120059751	120060250	0.0165783	0.0158638	0.00379441	0.219937	4.38e-05	ENSG00000248636	RP11-768F21.1	12	119825792	120105884	-1	0.120637	0.474385
chr12	120059751	120060250	0.0165783	0.0158638	0.00379441	0.219937	4.38e-05	ENSG00000224982	TMEM233	12	120031264	120079363	1	0.120637	0.474385
chr12	120998751	120999250	0.0649161	0.0551193	0.0144915	0.230886	6.78e-05	ENSG00000022840	RNF10	12	120971283	121015397	1	0.383065	0.022503
chr12	120998751	120999250	0.0649161	0.0551193	0.0144915	0.230886	6.78e-05	ENSG00000022840	RNF10	12	120971283	121015397	1	0.383065	0.022503
chr12	120999001	120999500	0.029185	0.023702	0.00590588	0.197307	1.57e-05	ENSG00000022840	RNF10	12	120971283	121015397	1	0.138625	0.410987
chr12	120999001	120999500	0.029185	0.023702	0.00590588	0.197307	1.57e-05	ENSG00000022840	RNF10	12	120971283	121015397	1	0.138625	0.410987
chr12	121043251	121043750	-0.167365	-0.142234	0.0445227	0.220024	4.43e-05	ENSG00000242137	RPL11P5	12	121031818	121032351	-1	-0.294824	0.0796765
chr12	122300501	122301000	-0.110352	-0.0698849	0.0531308	0.232212	7.11e-05	ENSG00000158104	HPD	12	122277433	122326517	-1	-0.643905	0.000108192
chr12	122300501	122301000	-0.110352	-0.0698849	0.0531308	0.232212	7.11e-05	ENSG00000158104	HPD	12	122277433	122326517	-1	-0.643905	0.000108192
chr12	122397001	122397500	-0.0922196	-0.0633812	0.0283972	0.192523	1.3e-05	ENSG00000158023	WDR66	12	122355768	122441833	1	-0.464087	0.00558969
chr12	122397001	122397500	-0.0922196	-0.0633812	0.0283972	0.192523	1.3e-05	ENSG00000158023	WDR66	12	122355768	122441833	1	-0.464087	0.00558969
chr12	122498501	122499000	0.136185	0.12352	0.0298777	0.215765	3.15e-05	ENSG00000175727	MLXIP	12	122516628	122629266	1	0.332437	0.0479574
chr12	122498501	122499000	0.136185	0.12352	0.0298777	0.215765	3.15e-05	ENSG00000256546	AC156455.1	12	122501212	122506522	1	0.332437	0.0479574
chr12	122498501	122499000	0.136185	0.12352	0.0298777	0.215765	3.15e-05	ENSG00000110987	BCL7A	12	122457328	122499948	1	0.332437	0.0479574
chr12	122816751	122817250	-0.0952563	-0.0841222	0.042347	0.236034	7.93e-05	ENSG00000130779	CLIP1	12	122755979	122907179	-1	-0.182952	0.277666
chr12	122816751	122817250	-0.0952563	-0.0841222	0.042347	0.236034	7.93e-05	ENSG00000256304	RP11-512M8.3	12	122806669	122808883	-1	-0.182952	0.277666
chr12	122994251	122994750	0.0868909	0.075417	0.0178025	0.189291	9.93e-06	ENSG00000111011	RSRC2	12	122989240	123011547	-1	0.292676	0.0819079
chr12	122994251	122994750	0.0868909	0.075417	0.0178025	0.189291	9.93e-06	ENSG00000033030	ZCCHC8	12	122957417	122985518	-1	0.292676	0.0819079
chr12	122994251	122994750	0.0868909	0.075417	0.0178025	0.189291	9.93e-06	ENSG00000252192	SNORA9	12	122976660	122976788	-1	0.292676	0.0819079
chr12	122994251	122994750	0.0868909	0.075417	0.0178025	0.189291	9.93e-06	ENSG00000184445	KNTC1	12	123011793	123110926	1	0.292676	0.0819079
chr12	122994251	122994750	0.0868909	0.075417	0.0178025	0.189291	9.93e-06	ENSG00000111011	RSRC2	12	122989240	123011547	-1	0.292676	0.0819079
chr12	123155001	123155500	-0.123432	-0.0778818	0.0371768	0.22576	6e-05	ENSG00000196917	HCAR1	12	123104824	123215390	-1	-0.280318	0.0957404
chr12	123155001	123155500	-0.123432	-0.0778818	0.0371768	0.22576	6e-05	ENSG00000256249	RP11-324E6.6	12	123171672	123200526	1	-0.280318	0.0957404
chr12	124481251	124481750	0.0924701	0.0792748	0.0185347	0.192523	1.35e-05	ENSG00000179195	ZNF664	12	124456392	124499974	1	0.326541	0.0520873
chr12	124481251	124481750	0.0924701	0.0792748	0.0185347	0.192523	1.35e-05	ENSG00000255906	RP11-522N14.1	12	124457788	124796476	1	0.326541	0.0520873
chr12	124481251	124481750	0.0924701	0.0792748	0.0185347	0.192523	1.35e-05	ENSG00000179195	ZNF664	12	124456392	124499974	1	0.326541	0.0520873
chr12	12461251	12461750	-0.0476372	-0.0425363	0.0220219	0.205375	2.18e-05	ENSG00000207010	U6	12	12442161	12442263	-1	-0.150084	0.373347
chr12	124777251	124777750	-0.0636805	-0.0485451	0.0225263	0.247578	0.000101586	ENSG00000178882	FAM101A	12	124773710	124800570	1	-0.233452	0.165681
chr12	124777251	124777750	-0.0636805	-0.0485451	0.0225263	0.247578	0.000101586	ENSG00000255906	RP11-522N14.1	12	124457788	124796476	1	-0.233452	0.165681
chr12	124777251	124777750	-0.0636805	-0.0485451	0.0225263	0.247578	0.000101586	ENSG00000178882	FAM101A	12	124773710	124800570	1	-0.233452	0.165681
chr12	12561501	12562000	0.0205058	0.0189163	0.00494222	0.224077	5.63e-05	ENSG00000165714	LOH12CR1	12	12510013	12619840	1	0.137116	0.416104
chr12	12602501	12603000	0.115423	0.09865	0.0252461	0.222058	4.96e-05	ENSG00000165714	LOH12CR1	12	12510013	12619840	1	0.302029	0.0725489
chr12	12611251	12611750	-0.140716	-0.114845	0.0377477	0.226501	6.08e-05	ENSG00000165714	LOH12CR1	12	12510013	12619840	1	-0.504318	0.00256808
chr12	128827251	128827750	-0.0586397	-0.034537	0.0202223	0.249843	0.000105579	ENSG00000181234	TMEM132C	12	128751948	129192460	1	-0.326749	0.0519369
chr12	128827501	128828000	-0.120893	-0.0784801	0.0350517	0.197307	1.66e-05	ENSG00000181234	TMEM132C	12	128751948	129192460	1	-0.481382	0.00402981
chr12	128948501	128949000	0.0375861	0.0362937	0.00963068	0.223437	5.42e-05	ENSG00000181234	TMEM132C	12	128751948	129192460	1	0.143272	0.395461
chr12	128948751	128949250	0.0401594	0.0381569	0.00886636	0.215765	3.44e-05	ENSG00000181234	TMEM132C	12	128751948	129192460	1	0.218666	0.194244
chr12	12959251	12959750	-0.134545	-0.110762	0.0478965	0.215765	3.4e-05	ENSG00000213782	DDX47	12	12966250	12982915	1	0.0405493	0.810061
chr12	12959251	12959750	-0.134545	-0.110762	0.0478965	0.215765	3.4e-05	ENSG00000255661	RP11-59H1.3	12	12878851	12982909	1	0.0405493	0.810061
chr12	129684001	129684500	0.0461092	0.0468213	0.00839735	0.158967	2.21e-06	ENSG00000256699	RP11-669N7.3	12	129693146	129697207	1	0.26626	0.113671
chr12	129684001	129684500	0.0461092	0.0468213	0.00839735	0.158967	2.21e-06	ENSG00000151952	TMEM132D	12	129556270	130388211	-1	0.26626	0.113671
chr12	129856501	129857000	-0.0163345	-0.012853	0.00482521	0.215765	3.57e-05	ENSG00000151952	TMEM132D	12	129556270	130388211	-1	0.0255953	0.879419
chr12	131387501	131388000	-0.0466907	-0.0370008	0.0154635	0.243661	9.01e-05	ENSG00000206850	Y_RNA	12	131391383	131391494	1	-0.276902	0.0998761
chr12	133175751	133176250	-0.0605616	-0.0446403	0.0180458	0.22932	6.45e-05	ENSG00000187848	P2RX2	12	133195366	133198972	1	-0.284791	0.0905327
chr12	13844251	13844750	0.0283318	0.0292503	0.00664432	0.246218	9.55e-05	ENSG00000150086	GRIN2B	12	13714144	14133053	-1	0.411285	0.0142161
chr12	14273751	14274250	0.0556346	0.0535117	0.0133536	0.243834	9.09e-05	ENSG00000244673	AC092470.2	12	14279196	14279516	1	0.217468	0.196707
chr12	14273751	14274250	0.0556346	0.0535117	0.0133536	0.243834	9.09e-05	ENSG00000242669	AC092470.1	12	14278814	14279026	1	0.217468	0.196707
chr12	14361751	14362250	0.0501399	0.04584	0.0132485	0.242007	8.66e-05	ENSG00000256084	RP11-134N1.2	12	14369524	14374231	1	0.152624	0.3653
chr12	14380251	14380750	0.0618284	0.0501902	0.0133446	0.220599	4.52e-05	ENSG00000255763	RP11-134N1.1	12	14390025	14390255	1	0.402779	0.0163738
chr12	14523001	14523500	-0.0684355	-0.0591588	0.0250849	0.228029	6.19e-05	ENSG00000244573	RP11-515B12.1	12	14509817	14518437	-1	-0.192325	0.253734
chr12	14523001	14523500	-0.0684355	-0.0591588	0.0250849	0.228029	6.19e-05	ENSG00000171681	ATF7IP	12	14518610	14651697	1	-0.192325	0.253734
chr12	14523001	14523500	-0.0684355	-0.0591588	0.0250849	0.228029	6.19e-05	ENSG00000171681	ATF7IP	12	14518610	14651697	1	-0.192325	0.253734
chr12	148251	148750	-0.054639	-0.04846	0.0147892	0.215765	3.75e-05	ENSG00000206114	FAM138D	12	147073	149408	-1	-0.321311	0.0559938
chr12	15000001	15000500	-0.0252789	-0.0235986	0.00659594	0.225314	5.86e-05	ENSG00000182993	C12orf60	12	14956506	15059520	1	-0.0693384	0.681048
chr12	15000001	15000500	-0.0252789	-0.0235986	0.00659594	0.225314	5.86e-05	ENSG00000111339	ART4	12	14978503	14996429	-1	-0.0693384	0.681048
chr12	17694001	17694500	0.0410924	0.0426436	0.00891663	0.208545	2.43e-05	ENSG00000256994	RP11-871F6.3	12	17662287	17742926	-1	0.427694	0.0107482
chr12	17748251	17748750	0.0646847	0.0472857	0.0189868	0.225122	5.78e-05	ENSG00000256389	RP11-606D9.1	12	17742191	17768397	1	0.405747	0.0155905
chr12	17748251	17748750	0.0646847	0.0472857	0.0189868	0.225122	5.78e-05	ENSG00000256994	RP11-871F6.3	12	17662287	17742926	-1	0.405747	0.0155905
chr12	23818751	23819250	0.0879232	0.0621231	0.0183784	0.199412	1.91e-05	ENSG00000134532	SOX5	12	23682440	24103966	-1	0.335613	0.0458485
chr12	24378001	24378500	0.0750022	0.0611843	0.0180455	0.235825	7.81e-05	ENSG00000256120	RP11-778H2.1	12	24376205	24390899	1	0.325533	0.0528223
chr12	24378001	24378500	0.0750022	0.0611843	0.0180455	0.235825	7.81e-05	ENSG00000255864	RP11-444D3.1	12	24366190	24715524	-1	0.325533	0.0528223
chr12	25583501	25584000	0.0321833	0.0287445	0.00694163	0.225873	6.01e-05	ENSG00000244374	AC092451.1	12	25593826	25593903	1	0.338259	0.0441509
chr12	25583501	25584000	0.0321833	0.0287445	0.00694163	0.225873	6.01e-05	ENSG00000152936	IFLTD1	12	25562241	25801513	-1	0.338259	0.0441509
chr12	26335251	26335750	0.0908442	0.0781088	0.0185303	0.199158	1.74e-05	ENSG00000123096	SSPN	12	26274924	26452223	1	0.272463	0.10546
chr12	26335251	26335750	0.0908442	0.0781088	0.0185303	0.199158	1.74e-05	ENSG00000123096	SSPN	12	26274924	26452223	1	0.272463	0.10546
chr12	26363501	26364000	0.0306846	0.0243914	0.00768549	0.215765	3.34e-05	ENSG00000123096	SSPN	12	26274924	26452223	1	0.535904	0.00133794
chr12	26390501	26391000	-0.0159862	-0.0150319	0.00438439	0.222526	5.21e-05	ENSG00000255750	RP11-283G6.5	12	26383752	26472653	-1	-0.02867	0.865064
chr12	26390501	26391000	-0.0159862	-0.0150319	0.00438439	0.222526	5.21e-05	ENSG00000123096	SSPN	12	26274924	26452223	1	-0.02867	0.865064
chr12	26390501	26391000	-0.0159862	-0.0150319	0.00438439	0.222526	5.21e-05	ENSG00000256234	RP11-283G6.4	12	26364097	26488789	-1	-0.02867	0.865064
chr12	26854751	26855250	0.0198636	0.012232	0.00460221	0.230886	6.77e-05	ENSG00000123104	ITPR2	12	26490342	26986131	-1	0.171269	0.309577
chr12	27659251	27659750	0.0451349	0.039834	0.0106058	0.243661	8.99e-05	ENSG00000110841	PPFIBP1	12	27676364	27848497	1	0.12736	0.450086
chr12	27659501	27660000	0.0549176	0.0502894	0.0101765	0.140279	8.09e-07	ENSG00000110841	PPFIBP1	12	27676364	27848497	1	0.191881	0.254834
chr12	28537001	28537500	0.0169004	0.0148144	0.00409842	0.243834	9.08e-05	ENSG00000123106	CCDC91	12	28286182	28732883	1	0.189017	0.26201
chr12	28552751	28553250	-0.0174201	-0.0140121	0.00386579	0.220904	4.76e-05	ENSG00000123106	CCDC91	12	28286182	28732883	1	0.0324706	0.847382
chr12	29401001	29401500	0.063738	0.0486434	0.0146349	0.234109	7.6e-05	ENSG00000064763	FAR2	12	29302036	29493913	1	-0.13656	0.418
chr12	29527751	29528250	0.081785	0.0613382	0.0197788	0.241614	8.58e-05	ENSG00000087502	ERGIC2	12	29490285	29534122	-1	0.342829	0.041344
chr12	29527751	29528250	0.081785	0.0613382	0.0197788	0.241614	8.58e-05	ENSG00000257599	RP11-677C1.2	12	29542227	29640421	1	0.342829	0.041344
chr12	29527751	29528250	0.081785	0.0613382	0.0197788	0.241614	8.58e-05	ENSG00000087502	ERGIC2	12	29490285	29534122	-1	0.342829	0.041344
chr12	30590251	30590750	-0.0128431	-0.0105275	0.00335258	0.225551	5.94e-05	ENSG00000258202	RP11-776A13.2	12	30607852	30645235	1	-0.000342049	0.998382
chr12	30803501	30804000	-0.010212	-0.00995163	0.0036457	0.231874	7.07e-05	ENSG00000133704	IPO8	12	30781922	30848920	-1	-0.0506321	0.764085
chr12	30803501	30804000	-0.010212	-0.00995163	0.0036457	0.231874	7.07e-05	ENSG00000133704	IPO8	12	30781922	30848920	-1	-0.0506321	0.764085
chr12	32589251	32589750	0.0432474	0.0359343	0.0102343	0.219672	4.22e-05	ENSG00000139132	FGD4	12	32552463	32798984	1	0.078794	0.640423
chr12	34208001	34208500	-0.0160183	-0.0125787	0.00417162	0.215765	3.28e-05	ENSG00000245482	RP11-847H18.2	12	34175216	34199352	-1	-0.0959549	0.569425
chr12	34208001	34208500	-0.0160183	-0.0125787	0.00417162	0.215765	3.28e-05	ENSG00000256538	RP11-847H18.3	12	34190373	34209675	1	-0.0959549	0.569425
chr12	34393001	34393500	0.0357707	0.0383386	0.00951325	0.247885	0.000102269	ENSG00000256614	RP13-7D7.1	12	34402416	34402893	1	0.489423	0.00344849
chr12	39124751	39125250	-0.0135653	-0.0120886	0.00438724	0.220904	4.6e-05	ENSG00000139117	CPNE8	12	39040624	39301232	-1	-0.0305726	0.856204
chr12	39124751	39125250	-0.0135653	-0.0120886	0.00438724	0.220904	4.6e-05	ENSG00000139117	CPNE8	12	39040624	39301232	-1	-0.0305726	0.856204
chr12	39192251	39192750	-0.031024	-0.0282206	0.00894719	0.230886	6.86e-05	ENSG00000139117	CPNE8	12	39040624	39301232	-1	0.226264	0.179148
chr12	41909501	41910000	0.0325577	0.0283511	0.00883662	0.24734	9.92e-05	ENSG00000165966	PDZRN4	12	41582250	41968392	1	0.452491	0.0069194
chr12	42766501	42767000	0.0587405	0.050374	0.0120621	0.216868	3.9e-05	ENSG00000134283	PPHLN1	12	42632249	42853517	1	0.429137	0.0104825
chr12	42766501	42767000	0.0587405	0.050374	0.0120621	0.216868	3.9e-05	ENSG00000134283	PPHLN1	12	42632249	42853517	1	0.429137	0.0104825
chr12	42945751	42946250	-0.0454339	-0.0401647	0.0101204	0.220904	4.66e-05	ENSG00000139174	PRICKLE1	12	42852140	42984157	-1	-0.0774774	0.646019
chr12	43753501	43754000	0.0786669	0.0709272	0.0158163	0.184267	5.31e-06	ENSG00000173157	ADAMTS20	12	43747669	43945724	-1	0.299097	0.0753835
chr12	45830001	45830500	0.0581396	0.0508264	0.00990629	0.141161	1.42e-06	ENSG00000177119	ANO6	12	45609770	45834187	1	0.244151	0.147059
chr12	45830001	45830500	0.0581396	0.0508264	0.00990629	0.141161	1.42e-06	ENSG00000257368	RP11-438E8.2	12	45838579	45839218	1	0.244151	0.147059
chr12	46745751	46746250	0.0180861	0.0159008	0.00385279	0.176986	4.28e-06	ENSG00000258096	RP11-474P2.2	12	46765246	46767561	1	0.0346071	0.837475
chr12	46746001	46746500	0.0192919	0.0155325	0.00420527	0.215765	3.35e-05	ENSG00000258096	RP11-474P2.2	12	46765246	46767561	1	-0.0929049	0.581767
chr12	47803251	47803750	0.077741	0.0703807	0.0168721	0.205375	2.16e-05	ENSG00000257906	RP1-90J4.1	12	47808791	47813962	1	0.332314	0.0480406
chr12	47803501	47804000	0.053701	0.0511748	0.0122711	0.235902	7.88e-05	ENSG00000257906	RP1-90J4.1	12	47808791	47813962	1	0.17835	0.289958
chr12	48718751	48719250	0.0706429	0.0629981	0.0161431	0.232563	7.17e-05	ENSG00000187166	H1FNT	12	48722763	48724062	1	0.0282951	0.866812
chr12	48794001	48794500	0.0899617	0.0597651	0.0225816	0.247448	0.000100306	ENSG00000257792	RP11-370I10.8	12	48788293	48789175	-1	0.0680828	0.686516
chr12	48794001	48794500	0.0899617	0.0597651	0.0225816	0.247448	0.000100306	ENSG00000257735	RP11-370I10.6	12	48744728	48836194	1	0.0680828	0.686516
chr12	48794001	48794500	0.0899617	0.0597651	0.0225816	0.247448	0.000100306	ENSG00000258024	RP11-762H13.1	12	48779200	48780048	-1	0.0680828	0.686516
chr12	49838751	49839250	-0.038848	-0.0362106	0.0104025	0.179503	4.82e-06	ENSG00000123352	SPATS2	12	49760367	49921207	1	-0.0790767	0.639224
chr12	49838751	49839250	-0.038848	-0.0362106	0.0104025	0.179503	4.82e-06	ENSG00000123352	SPATS2	12	49760367	49921207	1	-0.0790767	0.639224
chr12	49838751	49839250	-0.038848	-0.0362106	0.0104025	0.179503	4.82e-06	ENSG00000257464	RP11-161H23.8	12	49836207	49836435	-1	-0.0790767	0.639224
chr12	50859251	50859750	0.0393476	0.0326932	0.0082281	0.141161	1.03e-06	ENSG00000161813	LARP4	12	50786166	50873787	1	0.242662	0.149552
chr12	52769501	52770000	-0.0176783	-0.0172528	0.00476254	0.218827	4.16e-05	ENSG00000135443	KRT85	12	52753790	52761265	-1	-0.11341	0.501285
chr12	52769501	52770000	-0.0176783	-0.0172528	0.00476254	0.218827	4.16e-05	ENSG00000258253	RP3-416H24.4	12	52774244	52796191	1	-0.11341	0.501285
chr12	52834251	52834750	-0.110992	-0.084333	0.034943	0.245234	9.38e-05	ENSG00000257844	RP3-416H24.5	12	52807744	52815660	-1	-0.336516	0.0452633
chr12	52834251	52834750	-0.110992	-0.084333	0.034943	0.245234	9.38e-05	ENSG00000170454	KRT75	12	52817854	52828309	-1	-0.336516	0.0452633
chr12	53225751	53226250	0.0183977	0.0191016	0.00443389	0.189291	8.74e-06	ENSG00000170477	KRT4	12	53200333	53208335	-1	-0.044754	0.790799
chr12	53225751	53226250	0.0183977	0.0191016	0.00443389	0.189291	8.74e-06	ENSG00000185640	KRT79	12	53215194	53228079	-1	-0.044754	0.790799
chr12	53225751	53226250	0.0183977	0.0191016	0.00443389	0.189291	8.74e-06	ENSG00000257389	RP11-153F5.3	12	53231187	53231523	1	-0.044754	0.790799
chr12	53225751	53226250	0.0183977	0.0191016	0.00443389	0.189291	8.74e-06	ENSG00000185640	KRT79	12	53215194	53228079	-1	-0.044754	0.790799
chr12	53879001	53879500	-0.0892351	-0.0680862	0.0263335	0.247578	0.000100592	ENSG00000139546	TARBP2	12	53894705	53900215	1	-0.0281535	0.867473
chr12	53879001	53879500	-0.0892351	-0.0680862	0.0263335	0.247578	0.000100592	ENSG00000139625	MAP3K12	12	53874274	53893847	-1	-0.0281535	0.867473
chr12	53879001	53879500	-0.0892351	-0.0680862	0.0263335	0.247578	0.000100592	ENSG00000139625	MAP3K12	12	53874274	53893847	-1	-0.0281535	0.867473
chr12	53879001	53879500	-0.0892351	-0.0680862	0.0263335	0.247578	0.000100592	ENSG00000258351	RP11-793H13.9	12	53863570	53864527	-1	-0.0281535	0.867473
chr12	53879251	53879750	-0.106086	-0.078656	0.0230816	0.0725216	1.25e-07	ENSG00000139546	TARBP2	12	53894705	53900215	1	-0.0764676	0.650325
chr12	53879251	53879750	-0.106086	-0.078656	0.0230816	0.0725216	1.25e-07	ENSG00000139625	MAP3K12	12	53874274	53893847	-1	-0.0764676	0.650325
chr12	53879251	53879750	-0.106086	-0.078656	0.0230816	0.0725216	1.25e-07	ENSG00000139625	MAP3K12	12	53874274	53893847	-1	-0.0764676	0.650325
chr12	53879251	53879750	-0.106086	-0.078656	0.0230816	0.0725216	1.25e-07	ENSG00000258351	RP11-793H13.9	12	53863570	53864527	-1	-0.0764676	0.650325
chr12	54846751	54847250	0.0459114	0.0365452	0.0112399	0.222526	5.37e-05	ENSG00000258086	RP11-753H16.5	12	54747576	54860769	1	0.138348	0.411924
chr12	54846751	54847250	0.0459114	0.0365452	0.0112399	0.222526	5.37e-05	ENSG00000258137	RP11-753H16.3	12	54747445	54891472	1	0.138348	0.411924
chr12	55029251	55029750	0.0774501	0.0503469	0.0180414	0.198592	1.72e-05	ENSG00000135413	LACRT	12	55024595	55028679	-1	0.425693	0.0111266
chr12	57443251	57443750	0.0719044	0.0575723	0.0182916	0.215765	3.7e-05	ENSG00000166866	MYO1A	12	57422301	57444982	-1	0.16552	0.326129
chr12	57443251	57443750	0.0719044	0.0575723	0.0182916	0.215765	3.7e-05	ENSG00000166866	MYO1A	12	57422301	57444982	-1	0.16552	0.326129
chr12	58051001	58051500	0.036401	0.0308899	0.00818356	0.215765	3.11e-05	ENSG00000242990	RP11-571M6.1	12	58068448	58069027	1	0.254342	0.130844
chr12	58258001	58258500	-0.0223744	-0.0171557	0.00655241	0.229048	6.28e-05	ENSG00000175215	CTDSP2	12	58213710	58240522	-1	0.0449326	0.789983
chr12	58258001	58258500	-0.0223744	-0.0171557	0.00655241	0.229048	6.28e-05	ENSG00000242910	AC083805.1	12	58251213	58251448	-1	0.0449326	0.789983
chr12	59155501	59156000	-0.0395289	-0.0412419	0.00975281	0.215765	3.16e-05	ENSG00000257259	RP11-767I20.1	12	58959743	59175529	-1	-0.0680326	0.686735
chr12	59155501	59156000	-0.0395289	-0.0412419	0.00975281	0.215765	3.16e-05	ENSG00000258231	RP11-362K2.2	12	58937907	59206842	1	-0.0680326	0.686735
chr12	59982001	59982500	-0.0136357	-0.0142146	0.00503257	0.205375	2.32e-05	ENSG00000118596	SLC16A7	12	59989848	60176395	1	0.064117	0.703892
chr12	59982001	59982500	-0.0136357	-0.0142146	0.00503257	0.205375	2.32e-05	ENSG00000202471	U4	12	59980574	59980724	-1	0.064117	0.703892
chr12	620751	621250	-0.206439	-0.149015	0.061673	0.231607	7.05e-05	ENSG00000139044	B4GALNT3	12	569530	672675	1	0.202447	0.229534
chr12	62533001	62533500	-0.016269	-0.0156766	0.00542806	0.197307	1.56e-05	ENSG00000198673	FAM19A2	12	62102040	62672931	-1	0.0529062	0.753823
chr12	62533001	62533500	-0.016269	-0.0156766	0.00542806	0.197307	1.56e-05	ENSG00000198673	FAM19A2	12	62102040	62672931	-1	0.0529062	0.753823
chr12	64232751	64233250	0.0431668	0.0383076	0.00971751	0.222533	5.37e-05	ENSG00000196935	SRGAP1	12	64238073	64541613	1	0.145149	0.389291
chr12	64232751	64233250	0.0431668	0.0383076	0.00971751	0.222533	5.37e-05	ENSG00000255850	RP11-415I12.5	12	64202625	64215936	-1	0.145149	0.389291
chr12	65125251	65125750	0.0409967	0.0338803	0.00842042	0.184267	5.17e-06	ENSG00000135677	GNS	12	65107225	65153227	-1	0.131892	0.43411
chr12	65125251	65125750	0.0409967	0.0338803	0.00842042	0.184267	5.17e-06	ENSG00000135677	GNS	12	65107225	65153227	-1	0.131892	0.43411
chr12	66797751	66798250	0.0310587	0.025357	0.00838762	0.222526	5.28e-05	ENSG00000155974	GRIP1	12	66741211	67197966	-1	-0.155913	0.355043
chr12	66797751	66798250	0.0310587	0.025357	0.00838762	0.222526	5.28e-05	ENSG00000155974	GRIP1	12	66741211	67197966	-1	-0.155913	0.355043
chr12	67075251	67075750	0.0225087	0.0227659	0.00599295	0.218443	4.1e-05	ENSG00000155974	GRIP1	12	66741211	67197966	-1	0.187232	0.266553
chr12	67075251	67075750	0.0225087	0.0227659	0.00599295	0.218443	4.1e-05	ENSG00000155974	GRIP1	12	66741211	67197966	-1	0.187232	0.266553
chr12	69371751	69372250	-0.0107698	-0.00815018	0.00304282	0.191753	1.09e-05	ENSG00000135678	CPM	12	69235977	69365350	-1	0.0858765	0.610672
chr12	69734251	69734750	0.0153966	0.0114852	0.00451151	0.215765	3.76e-05	ENSG00000127337	YEATS4	12	69753483	69784576	1	0.105093	0.533209
chr12	69734251	69734750	0.0153966	0.0114852	0.00451151	0.215765	3.76e-05	ENSG00000090382	LYZ	12	69742121	69748014	1	0.105093	0.533209
chr12	70548501	70549000	-0.0231265	-0.0113297	0.00523016	0.234016	7.56e-05	ENSG00000257815	RP11-611E13.2	12	70297813	70637140	-1	0.309749	0.0654962
chr12	7069001	7069500	-0.0208382	-0.0119296	0.00545039	0.22932	6.39e-05	ENSG00000255896	U47924.19	12	7080084	7105520	1	-0.479345	0.00419049
chr12	7069001	7069500	-0.0208382	-0.0119296	0.00545039	0.22932	6.39e-05	ENSG00000126749	EMG1	12	7079944	7095921	1	-0.479345	0.00419049
chr12	7069001	7069500	-0.0208382	-0.0119296	0.00545039	0.22932	6.39e-05	ENSG00000257084	U47924.27	12	7072409	7073610	1	-0.479345	0.00419049
chr12	7069001	7069500	-0.0208382	-0.0119296	0.00545039	0.22932	6.39e-05	ENSG00000207708	MIR141	12	7073260	7073354	1	-0.479345	0.00419049
chr12	7069001	7069500	-0.0208382	-0.0119296	0.00545039	0.22932	6.39e-05	ENSG00000111679	PTPN6	12	7055631	7070479	1	-0.479345	0.00419049
chr12	7069001	7069500	-0.0208382	-0.0119296	0.00545039	0.22932	6.39e-05	ENSG00000207713	MIR200C	12	7072862	7072929	1	-0.479345	0.00419049
chr12	70786751	70787250	-0.052276	-0.0465143	0.0202397	0.241719	8.61e-05	ENSG00000135643	KCNMB4	12	70760056	70828072	1	-0.563772	0.000729806
chr12	70786751	70787250	-0.052276	-0.0465143	0.0202397	0.241719	8.61e-05	ENSG00000135643	KCNMB4	12	70760056	70828072	1	-0.563772	0.000729806
chr12	71325501	71326000	0.132013	0.0944662	0.0274661	0.21225	2.84e-05	ENSG00000153233	PTPRR	12	71031853	71314623	-1	0.0713188	0.672458
chr12	72481751	72482250	0.0513383	0.0402306	0.0108433	0.19436	1.45e-05	ENSG00000139287	TPH2	12	72332626	72580398	1	0.198141	0.239621
chr12	72481751	72482250	0.0513383	0.0402306	0.0108433	0.19436	1.45e-05	ENSG00000072657	TRHDE	12	72481046	73059422	1	0.198141	0.239621
chr12	72594501	72595000	0.0235939	0.021933	0.00580854	0.242301	8.72e-05	ENSG00000072657	TRHDE	12	72481046	73059422	1	0.431079	0.010134
chr12	72894001	72894500	0.102502	0.085889	0.0254574	0.215765	3.68e-05	ENSG00000072657	TRHDE	12	72481046	73059422	1	0.299608	0.0748828
chr12	73035001	73035500	0.0161807	0.0154989	0.00408503	0.210477	2.58e-05	ENSG00000072657	TRHDE	12	72481046	73059422	1	0.170284	0.312372
chr12	73607751	73608250	0.0558144	0.0441986	0.0125871	0.220904	4.64e-05	ENSG00000258109	RP11-314D7.4	12	73605192	74335956	-1	0.117252	0.486884
chr12	73607751	73608250	0.0558144	0.0441986	0.0125871	0.220904	4.64e-05	ENSG00000257682	RP11-314D7.3	12	73597595	73600615	-1	0.117252	0.486884
chr12	74666001	74666500	0.0768242	0.0649676	0.0174445	0.232984	7.27e-05	ENSG00000257364	RP11-81H3.1	12	74686104	74686876	1	0.291567	0.0830793
chr12	74666001	74666500	0.0768242	0.0649676	0.0174445	0.232984	7.27e-05	ENSG00000251138	RP11-81H3.2	12	74526946	74796315	-1	0.291567	0.0830793
chr12	74666001	74666500	0.0768242	0.0649676	0.0174445	0.232984	7.27e-05	ENSG00000257183	RP11-274M17.3	12	74642417	74677449	-1	0.291567	0.0830793
chr12	74666001	74666500	0.0768242	0.0649676	0.0174445	0.232984	7.27e-05	ENSG00000257113	RP11-274M17.2	12	74668732	74669011	1	0.291567	0.0830793
chr12	74944751	74945250	0.0397815	0.0330648	0.00912927	0.233798	7.53e-05	ENSG00000257386	RP11-56G10.2	12	74931925	74932413	-1	0.53816	0.00127526
chr12	77939001	77939500	-0.0259719	-0.026451	0.00672577	0.199189	1.83e-05	ENSG00000231121	RP1-34H18.1	12	77718421	77966055	1	-0.436258	0.00925419
chr12	78358001	78358500	0.0254087	0.0273675	0.00736861	0.245234	9.33e-05	ENSG00000067798	NAV3	12	78224685	78606790	1	0.543831	0.00112941
chr12	78358001	78358500	0.0254087	0.0273675	0.00736861	0.245234	9.33e-05	ENSG00000067798	NAV3	12	78224685	78606790	1	0.543831	0.00112941
chr12	78505501	78506000	0.0445788	0.0395623	0.00967625	0.215765	3.44e-05	ENSG00000258225	RP11-136F16.1	12	78445961	78485517	-1	0.409759	0.0145838
chr12	78505501	78506000	0.0445788	0.0395623	0.00967625	0.215765	3.44e-05	ENSG00000067798	NAV3	12	78224685	78606790	1	0.409759	0.0145838
chr12	78505501	78506000	0.0445788	0.0395623	0.00967625	0.215765	3.44e-05	ENSG00000067798	NAV3	12	78224685	78606790	1	0.409759	0.0145838
chr12	78505751	78506250	0.0464182	0.0390693	0.00975277	0.141161	1.07e-06	ENSG00000067798	NAV3	12	78224685	78606790	1	0.552585	0.000934114
chr12	78505751	78506250	0.0464182	0.0390693	0.00975277	0.141161	1.07e-06	ENSG00000067798	NAV3	12	78224685	78606790	1	0.552585	0.000934114
chr12	79883501	79884000	0.0523138	0.0384053	0.0119811	0.219718	4.32e-05	ENSG00000257894	RP1-78O14.1	12	79734985	79897176	-1	0.273907	0.103617
chr12	8136251	8136750	0.0867378	0.0853513	0.0208433	0.243739	9.04e-05	ENSG00000089818	NECAP1	12	7926148	8250367	1	0.314364	0.0615563
chr12	83216751	83217250	0.0284783	0.0256818	0.00636216	0.2473	9.77e-05	ENSG00000179104	TMTC2	12	83080659	83528649	1	0.0350209	0.83556
chr12	83217001	83217500	0.0308994	0.0258559	0.00615559	0.222526	5.22e-05	ENSG00000179104	TMTC2	12	83080659	83528649	1	0.400992	0.0168617
chr12	8460001	8460500	0.0302083	0.028324	0.00654903	0.235902	7.9e-05	ENSG00000256101	RP11-90D4.3	12	8474472	8482210	1	-0.15356	0.362362
chr12	8460001	8460500	0.0302083	0.028324	0.00654903	0.235902	7.9e-05	ENSG00000256589	RP11-266K4.12	12	8407123	8461445	-1	-0.15356	0.362362
chr12	8460001	8460500	0.0302083	0.028324	0.00654903	0.235902	7.9e-05	ENSG00000256552	RP11-113C12.3	12	8472977	8522151	1	-0.15356	0.362362
chr12	8460001	8460500	0.0302083	0.028324	0.00654903	0.235902	7.9e-05	ENSG00000226091	RP11-90D4.2	12	8448582	8549399	-1	-0.15356	0.362362
chr12	8460001	8460500	0.0302083	0.028324	0.00654903	0.235902	7.9e-05	ENSG00000221307	AC092745.1	12	8476927	8477027	1	-0.15356	0.362362
chr12	84862751	84863250	-0.0127335	-0.0128552	0.00406348	0.222799	5.39e-05	ENSG00000258358	RP11-228G3.1	12	84842674	84843658	-1	0.170021	0.313122
chr12	85048001	85048500	0.0176541	0.014035	0.00483585	0.215765	3.73e-05	ENSG00000257296	RP11-701B6.1	12	85065377	85065805	1	0.0130812	0.9382
chr12	85705251	85705750	0.0261735	0.015593	0.00751601	0.234055	7.59e-05	ENSG00000258815	RP11-408B11.2	12	85711838	85736690	1	0.299484	0.0750047
chr12	86538001	86538500	0.0251923	0.0198541	0.00673175	0.218305	4.05e-05	ENSG00000182050	MGAT4C	12	86372516	86889092	-1	0.146794	0.38393
chr12	86690501	86691000	0.0286311	0.0250483	0.00625729	0.220904	4.84e-05	ENSG00000182050	MGAT4C	12	86372516	86889092	-1	0.0586954	0.727895
chr12	8976001	8976500	0.0987869	0.0900294	0.0236717	0.235825	7.79e-05	ENSG00000166535	A2ML1	12	8975068	9039597	1	0.567624	0.000669604
chr12	8976001	8976500	0.0987869	0.0900294	0.0236717	0.235825	7.79e-05	ENSG00000256661	A2ML1-AS1	12	8928815	8983543	-1	0.567624	0.000669604
chr12	8976001	8976500	0.0987869	0.0900294	0.0236717	0.235825	7.79e-05	ENSG00000256904	A2ML1-AS2	12	8972412	8973309	-1	0.567624	0.000669604
chr12	8976001	8976500	0.0987869	0.0900294	0.0236717	0.235825	7.79e-05	ENSG00000166535	A2ML1	12	8975068	9039597	1	0.567624	0.000669604
chr12	90069501	90070000	0.0244448	0.0250985	0.0045769	0.192523	1.35e-05	ENSG00000070961	ATP2B1	12	89981828	90103077	-1	0.404188	0.0159978
chr12	90069501	90070000	0.0244448	0.0250985	0.0045769	0.192523	1.35e-05	ENSG00000070961	ATP2B1	12	89981828	90103077	-1	0.404188	0.0159978
chr12	9210501	9211000	0.0329393	0.0271615	0.0074524	0.242301	8.69e-05	ENSG00000214851	C12orf33	12	9208182	9217672	-1	0.307746	0.0672701
chr12	9210501	9211000	0.0329393	0.0271615	0.0074524	0.242301	8.69e-05	ENSG00000245105	RP11-436I9.2	12	9217773	9220651	1	0.307746	0.0672701
chr12	92390501	92391000	0.042831	0.0418084	0.0100995	0.225276	5.81e-05	ENSG00000257242	RP11-24B21.1	12	92378756	92536690	-1	0.256452	0.127667
chr12	92390501	92391000	0.042831	0.0418084	0.0100995	0.225276	5.81e-05	ENSG00000257242	RP11-24B21.1	12	92378756	92536690	-1	0.256452	0.127667
chr12	92523001	92523500	-0.141196	-0.0967246	0.0472389	0.230886	6.69e-05	ENSG00000245904	RP11-796E2.4	12	92539349	92583436	1	-0.172027	0.307436
chr12	92523001	92523500	-0.141196	-0.0967246	0.0472389	0.230886	6.69e-05	ENSG00000257242	RP11-24B21.1	12	92378756	92536690	-1	-0.172027	0.307436
chr12	93379251	93379750	0.13804	0.120633	0.0249749	0.105336	3.76e-07	ENSG00000257345	RP11-511B23.1	12	93396903	93413596	1	0.234103	0.1645
chr12	93379501	93380000	0.059677	0.0530446	0.0119242	0.192523	1.36e-05	ENSG00000257345	RP11-511B23.1	12	93396903	93413596	1	0.0491458	0.770815
chr12	93662751	93663250	0.0677203	0.0550635	0.013517	0.18981	1.05e-05	ENSG00000238361	snoU13	12	93659405	93659508	-1	-0.00432923	0.979529
chr12	93748501	93749000	0.0494848	0.0426903	0.0121959	0.215765	3.55e-05	ENSG00000257252	RP11-486A14.2	12	93710911	93771512	-1	0.146616	0.384509
chr12	93846001	93846500	0.0821046	0.0967977	0.0238594	0.224735	5.75e-05	ENSG00000198015	MRPL42	12	93861264	93897545	1	0.042574	0.80077
chr12	93846001	93846500	0.0821046	0.0967977	0.0238594	0.224735	5.75e-05	ENSG00000177889	UBE2N	12	93799449	93836038	-1	0.042574	0.80077
chr12	95363251	95363750	0.0158431	0.014736	0.00377234	0.218443	4.12e-05	ENSG00000184752	NDUFA12	12	95290831	95397546	-1	0.145808	0.387139
chr12	95810251	95810750	0.0692404	0.0536708	0.0155922	0.24806	0.000102505	ENSG00000257583	RP11-167N24.4	12	95782375	95799280	-1	0.121631	0.470749
chr12	95810251	95810750	0.0692404	0.0536708	0.0155922	0.24806	0.000102505	ENSG00000257943	RP11-167N24.3	12	95801711	95830604	-1	0.121631	0.470749
chr12	96162501	96163000	0.110435	0.0822141	0.0281495	0.189291	8.55e-06	ENSG00000074527	NTN4	12	96051583	96184930	-1	0.532987	0.00142319
chr12	96162501	96163000	0.110435	0.0822141	0.0281495	0.189291	8.55e-06	ENSG00000257293	RP11-410A13.3	12	96081095	96358916	-1	0.532987	0.00142319
chr12	96641751	96642250	0.118064	0.11201	0.028754	0.225276	5.82e-05	ENSG00000111145	ELK3	12	96588160	96663613	1	0.421889	0.0118786
chr12	96641751	96642250	0.118064	0.11201	0.028754	0.225276	5.82e-05	ENSG00000111145	ELK3	12	96588160	96663613	1	0.421889	0.0118786
chr12	96896001	96896500	0.0386613	0.0355175	0.00852174	0.23962	8.28e-05	ENSG00000258272	RP11-510I5.1	12	96816104	96879220	-1	0.205356	0.222892
chr12	96896001	96896500	0.0386613	0.0355175	0.00852174	0.23962	8.28e-05	ENSG00000188596	C12orf55	12	96883349	97269333	1	0.205356	0.222892
chr12	9695501	9696000	0.0129751	0.0140584	0.00288806	0.189291	1.04e-05	ENSG00000214776	RP11-726G1.1	12	9620148	9728864	1	0.0906201	0.591094
chr12	9695501	9696000	0.0129751	0.0140584	0.00288806	0.189291	1.04e-05	ENSG00000214776	RP11-726G1.1	12	9620148	9728864	1	0.0906201	0.591094
chr12	97140501	97141000	0.105442	0.0843903	0.0224214	0.189291	6.9e-06	ENSG00000188596	C12orf55	12	96883349	97269333	1	0.493316	0.00319524
chr12	99335751	99336250	-0.104209	-0.0858682	0.0331481	0.19436	1.46e-05	ENSG00000257458	RP11-473C19.1	12	99325460	99370434	1	-0.410203	0.0144759
chr12	99335751	99336250	-0.104209	-0.0858682	0.0331481	0.19436	1.46e-05	ENSG00000185046	ANKS1B	12	99120235	100378432	-1	-0.410203	0.0144759
chr12	99896251	99896750	0.035512	0.0325121	0.00771789	0.247707	0.000102011	ENSG00000185046	ANKS1B	12	99120235	100378432	-1	0.0363205	0.829549
chr13	100349751	100350250	-0.101949	-0.0899573	0.0267274	0.192466	1.11e-05	ENSG00000125246	CLYBL	13	100258919	100549387	1	-0.154568	0.359216
chr13	100349751	100350250	-0.101949	-0.0899573	0.0267274	0.192466	1.11e-05	ENSG00000227659	CLYBL-AS2	13	100342335	100343225	-1	-0.154568	0.359216
chr13	100930501	100931000	-0.071862	-0.0584956	0.0270296	0.247418	9.98e-05	ENSG00000175198	PCCA	13	100741269	101182686	1	-0.530169	0.00151024
chr13	100930501	100931000	-0.071862	-0.0584956	0.0270296	0.247418	9.98e-05	ENSG00000175198	PCCA	13	100741269	101182686	1	-0.530169	0.00151024
chr13	101345001	101345500	0.124081	0.0994189	0.0300659	0.231607	7e-05	ENSG00000125247	TMTC4	13	101256181	101327347	-1	0.176748	0.294323
chr13	101345001	101345500	0.124081	0.0994189	0.0300659	0.231607	7e-05	ENSG00000233009	NALCN-AS1	13	101360579	101711638	1	0.176748	0.294323
chr13	108203751	108204250	0.032175	0.0300754	0.00689763	0.246912	9.68e-05	ENSG00000204442	FAM155A	13	107822318	108519083	-1	0.426758	0.0109237
chr13	108255251	108255750	0.0344654	0.0243351	0.00861204	0.242007	8.65e-05	ENSG00000204442	FAM155A	13	107822318	108519083	-1	0.497021	0.00297006
chr13	113384751	113385250	-0.0913333	-0.079208	0.0246381	0.230212	6.61e-05	ENSG00000068650	ATP11A	13	113344643	113541482	1	-0.672888	5.1e-05
chr13	114095001	114095500	-0.0740384	-0.0550032	0.0276889	0.22932	6.39e-05	ENSG00000153531	ADPRHL1	13	114076260	114107839	-1	-0.266625	0.113174
chr13	114095001	114095500	-0.0740384	-0.0550032	0.0276889	0.22932	6.39e-05	ENSG00000227608	DCUN1D2-AS1	13	114110944	114116670	1	-0.266625	0.113174
chr13	114823751	114824250	-0.0160249	-0.00123673	0.00815803	0.216868	3.89e-05	ENSG00000185989	RASA3	13	114747194	114898086	-1	-0.578952	0.000518141
chr13	19244501	19245000	-0.0190823	-0.0112042	0.00857875	0.240599	8.47e-05	ENSG00000226361	TERF1P5	13	19254634	19255846	1	0.130158	0.440184
chr13	19244501	19245000	-0.0190823	-0.0112042	0.00857875	0.240599	8.47e-05	ENSG00000231914	LINC00387	13	19246967	19250303	1	0.130158	0.440184
chr13	19768251	19768750	-0.103985	-0.0688642	0.0317538	0.174294	4.06e-06	ENSG00000198033	TUBA3C	13	19747910	19755992	-1	-0.256981	0.126879
chr13	19768501	19769000	-0.0689344	-0.0418926	0.0232261	0.224077	5.66e-05	ENSG00000198033	TUBA3C	13	19747910	19755992	-1	-0.196382	0.243829
chr13	21643251	21643750	0.118047	0.120899	0.0284449	0.243661	9e-05	ENSG00000150457	LATS2	13	21547171	21635718	-1	0.097593	0.562848
chr13	22145001	22145500	0.168379	0.127105	0.0335452	0.189291	7.84e-06	ENSG00000165487	EFHA1	13	22066836	22178353	-1	0.36278	0.0307865
chr13	22145001	22145500	0.168379	0.127105	0.0335452	0.189291	7.84e-06	ENSG00000207518	RNU6-59	13	22125443	22125549	-1	0.36278	0.0307865
chr13	23286501	23287000	-0.0387643	-0.0340456	0.0108499	0.240599	8.45e-05	ENSG00000225777	DDX39AP1	13	23278878	23280345	-1	-0.149384	0.375584
chr13	23286501	23287000	-0.0387643	-0.0340456	0.0108499	0.240599	8.45e-05	ENSG00000232187	FTH1P7	13	23270162	23270713	-1	-0.149384	0.375584
chr13	24552501	24553000	0.120378	0.0894922	0.0235974	0.218443	4.12e-05	ENSG00000228741	RP11-309I15.1	13	24553949	24608145	1	0.285587	0.0896306
chr13	26257251	26257750	0.124598	0.0896616	0.0275981	0.200206	1.93e-05	ENSG00000132932	ATP8A2	13	25946209	26599989	1	0.338499	0.0440002
chr13	26544001	26544500	0.0790564	0.0705147	0.020737	0.230886	6.81e-05	ENSG00000132932	ATP8A2	13	25946209	26599989	1	0.396769	0.0180657
chr13	26544001	26544500	0.0790564	0.0705147	0.020737	0.230886	6.81e-05	ENSG00000223158	RNY1P3	13	26524842	26524959	-1	0.396769	0.0180657
chr13	27193001	27193500	0.0266621	0.0217864	0.0060857	0.222526	5.04e-05	ENSG00000132970	WASF3	13	27131840	27263085	1	0.583966	0.000461821
chr13	28056751	28057250	0.0559203	0.0482739	0.0129204	0.215765	3.04e-05	ENSG00000252499	RNU6-63	13	28062275	28062369	1	0.453955	0.00673723
chr13	28639751	28640250	0.07779	0.0588375	0.0175655	0.215765	3.51e-05	ENSG00000122025	FLT3	13	28577411	28674729	-1	0.452126	0.00696541
chr13	29239001	29239500	0.063497	0.0575224	0.0146709	0.229191	6.34e-05	ENSG00000132963	POMP	13	29233241	29253062	1	0.279329	0.0969237
chr13	30136251	30136750	0.0991474	0.0876354	0.0243417	0.226198	6.02e-05	ENSG00000139514	SLC7A1	13	30083547	30169721	-1	0.571558	0.000612882
chr13	30855001	30855500	0.104377	0.0950546	0.0264289	0.222526	5.3e-05	ENSG00000215049	PRDX2P1	13	30870284	30870872	1	0.337109	0.0448821
chr13	30855001	30855500	0.104377	0.0950546	0.0264289	0.222526	5.3e-05	ENSG00000102781	KATNAL1	13	30776767	30881621	-1	0.337109	0.0448821
chr13	30855001	30855500	0.104377	0.0950546	0.0264289	0.222526	5.3e-05	ENSG00000252928	RNU6-64	13	30855902	30856006	1	0.337109	0.0448821
chr13	31189001	31189500	-0.125521	-0.076861	0.0467276	0.22932	6.39e-05	ENSG00000132952	USPL1	13	31191830	31233686	1	-0.264229	0.116466
chr13	31189001	31189500	-0.125521	-0.076861	0.0467276	0.22932	6.39e-05	ENSG00000189403	HMGB1	13	31032884	31191734	-1	-0.264229	0.116466
chr13	32732751	32733250	-0.104536	-0.0918497	0.0312155	0.23261	7.18e-05	ENSG00000073910	FRY	13	32605437	32870794	1	-0.200323	0.234472
chr13	33056751	33057250	-0.0274817	-0.022815	0.00747099	0.205375	2.2e-05	ENSG00000244754	N4BP2L2	13	33006924	33112970	-1	-0.427819	0.010725
chr13	33056751	33057250	-0.0274817	-0.022815	0.00747099	0.205375	2.2e-05	ENSG00000139617	RP11-298P3.4	13	33006554	33054775	-1	-0.427819	0.010725
chr13	33075001	33075500	-0.0879626	-0.0728756	0.0243551	0.225551	5.94e-05	ENSG00000230905	N4BP2L2-IT1	13	33066436	33072629	-1	0.196712	0.243036
chr13	33075001	33075500	-0.0879626	-0.0728756	0.0243551	0.225551	5.94e-05	ENSG00000244754	N4BP2L2	13	33006924	33112970	-1	0.196712	0.243036
chr13	33279001	33279500	-0.0371311	-0.0376753	0.00991038	0.224735	5.75e-05	ENSG00000083642	PDS5B	13	33160564	33352157	1	-0.210604	0.211257
chr13	33485751	33486250	-0.0187002	-0.0160189	0.00430694	0.222526	5.3e-05	ENSG00000226968	LINC00423	13	33451569	33485788	-1	0.375603	0.0252937
chr13	33485751	33486250	-0.0187002	-0.0160189	0.00430694	0.222526	5.3e-05	ENSG00000226968	LINC00423	13	33451569	33485788	-1	0.375603	0.0252937
chr13	33998751	33999250	0.0332174	0.0289829	0.0075915	0.246491	9.59e-05	ENSG00000230490	LINC00464	13	33929343	34250905	-1	0.0816106	0.628519
chr13	35019001	35019500	0.0447398	0.0365999	0.0102275	0.210477	2.54e-05	ENSG00000225179	LINC00457	13	35009587	35214822	-1	0.220752	0.19001
chr13	35790751	35791250	-0.0164498	-0.0165857	0.00477857	0.220904	4.71e-05	ENSG00000172915	NBEA	13	35516424	36247159	1	-0.15837	0.347499
chr13	35792251	35792750	0.0148148	0.00996589	0.00407313	0.234197	7.64e-05	ENSG00000172915	NBEA	13	35516424	36247159	1	-0.0617854	0.71418
chr13	36424251	36424750	0.020441	0.0142311	0.00529259	0.215765	3.41e-05	ENSG00000133083	DCLK1	13	36343122	36705467	-1	0.198565	0.238615
chr13	36529251	36529750	0.0464066	0.0477251	0.0122023	0.245234	9.39e-05	ENSG00000133083	DCLK1	13	36343122	36705467	-1	0.318715	0.0580221
chr13	36775001	36775500	-0.116948	-0.0872373	0.0322157	0.232044	7.08e-05	ENSG00000120669	SOHLH2	13	36742345	36871979	-1	-0.324454	0.0536183
chr13	36775001	36775500	-0.116948	-0.0872373	0.0322157	0.232044	7.08e-05	ENSG00000250709	CCDC169-SOHLH2	13	36742931	36871979	-1	-0.324454	0.0536183
chr13	37355751	37356250	0.0242509	0.0227152	0.00580459	0.243834	9.11e-05	ENSG00000215486	ARL2BPP3	13	37368621	37369187	1	0.317982	0.0586049
chr13	38248501	38249000	0.0299579	0.0251467	0.00624551	0.233301	7.47e-05	ENSG00000133107	TRPC4	13	38210773	38444562	-1	0.0573298	0.733985
chr13	38248501	38249000	0.0299579	0.0251467	0.00624551	0.233301	7.47e-05	ENSG00000133107	TRPC4	13	38210773	38444562	-1	0.0573298	0.733985
chr13	38248751	38249250	0.0207892	0.0178799	0.00438636	0.216496	3.84e-05	ENSG00000133107	TRPC4	13	38210773	38444562	-1	0.248337	0.140222
chr13	38248751	38249250	0.0207892	0.0178799	0.00438636	0.216496	3.84e-05	ENSG00000133107	TRPC4	13	38210773	38444562	-1	0.248337	0.140222
chr13	42837501	42838000	0.0190553	0.0177887	0.0037008	0.21225	2.83e-05	ENSG00000226176	AKAP11-IT1	13	42848464	42851124	1	0.091405	0.587882
chr13	42837501	42838000	0.0190553	0.0177887	0.0037008	0.21225	2.83e-05	ENSG00000023516	AKAP11	13	42846289	42897396	1	0.091405	0.587882
chr13	43869501	43870000	0.0277112	0.0213348	0.00892447	0.222526	5.28e-05	ENSG00000120658	ENOX1	13	43787654	44361044	-1	0.377892	0.0244075
chr13	44431751	44432250	-0.129089	-0.110877	0.0403981	0.1679	3.62e-06	ENSG00000151773	CCDC122	13	44398045	44453864	-1	-0.290545	0.0841708
chr13	44603501	44604000	0.0592871	0.0459376	0.0149933	0.212796	2.85e-05	ENSG00000233725	LINC00284	13	44596624	44604073	1	0.303745	0.0709302
chr13	46143001	46143500	-0.0260427	-0.0175034	0.00762427	0.238573	8.15e-05	ENSG00000165837	FAM194B	13	46108657	46189874	-1	0.0686736	0.683941
chr13	46143001	46143500	-0.0260427	-0.0175034	0.00762427	0.238573	8.15e-05	ENSG00000165837	FAM194B	13	46108657	46189874	-1	0.0686736	0.683941
chr13	46143001	46143500	-0.0260427	-0.0175034	0.00762427	0.238573	8.15e-05	ENSG00000232786	TIMM9P3	13	46126998	46127271	-1	0.0686736	0.683941
chr13	46143001	46143500	-0.0260427	-0.0175034	0.00762427	0.238573	8.15e-05	ENSG00000200709	RN5S27	13	46125620	46125738	-1	0.0686736	0.683941
chr13	46688251	46688750	0.0721378	0.0507776	0.0186162	0.245234	9.3e-05	ENSG00000080618	CPB2	13	46627321	46679161	-1	0.511326	0.00222925
chr13	48637251	48637750	-0.038467	-0.0346387	0.0111591	0.22932	6.49e-05	ENSG00000136146	MED4	13	48627459	48669267	-1	-0.193613	0.250558
chr13	48637251	48637750	-0.038467	-0.0346387	0.0111591	0.22932	6.49e-05	ENSG00000229111	MED4-AS1	13	48651273	48654127	1	-0.193613	0.250558
chr13	49927501	49928000	0.0703686	0.0563115	0.0165464	0.197307	1.55e-05	ENSG00000102547	CAB39L	13	49882786	50018262	-1	0.46475	0.0055211
chr13	49927501	49928000	0.0703686	0.0563115	0.0165464	0.197307	1.55e-05	ENSG00000102547	CAB39L	13	49882786	50018262	-1	0.46475	0.0055211
chr13	50564001	50564500	-0.0805582	-0.0581833	0.0261229	0.22932	6.5e-05	ENSG00000204977	TRIM13	13	50570024	50594617	1	-0.515651	0.00204103
chr13	51306251	51306750	0.0640906	0.0653443	0.0139979	0.230997	6.88e-05	ENSG00000186047	DLEU7	13	51285144	51418075	-1	0.138152	0.412585
chr13	51306251	51306750	0.0640906	0.0653443	0.0139979	0.230997	6.88e-05	ENSG00000186047	DLEU7	13	51285144	51418075	-1	0.138152	0.412585
chr13	52583751	52584250	0.129009	0.113825	0.0310123	0.239742	8.3e-05	ENSG00000253797	UTP14C	13	52598827	52607701	1	0.504778	0.00254447
chr13	52583751	52584250	0.129009	0.113825	0.0310123	0.239742	8.3e-05	ENSG00000253710	ALG11	13	52586534	52603800	1	0.504778	0.00254447
chr13	52583751	52584250	0.129009	0.113825	0.0310123	0.239742	8.3e-05	ENSG00000123191	ATP7B	13	52506809	52585630	-1	0.504778	0.00254447
chr13	52983751	52984250	-0.0349686	-0.0344784	0.0111636	0.221282	4.9e-05	ENSG00000136114	THSD1	13	52951305	52980629	-1	-0.219979	0.191571
chr13	60651001	60651500	0.0213824	0.0214898	0.00547447	0.246491	9.62e-05	ENSG00000139734	DIAPH3	13	60239717	60738119	-1	0.23337	0.16583
chr13	67521251	67521750	0.0201563	0.019691	0.00534628	0.247578	0.000100876	ENSG00000184226	PCDH9	13	66876967	67804468	-1	0.349259	0.0376503
chr13	70703751	70704250	0.0230681	0.0184307	0.0049067	0.215765	3.28e-05	ENSG00000230223	ATXN8OS	13	70681345	70705678	1	-0.2218	0.187908
chr13	71583751	71584250	0.0237867	0.0224405	0.00654612	0.246491	9.63e-05	ENSG00000226846	LINC00348	13	71589273	71742549	1	0.170426	0.311967
chr13	72270501	72271000	0.0872044	0.0763022	0.0201018	0.225551	5.95e-05	ENSG00000165659	DACH1	13	72012098	72441330	-1	0.251217	0.135663
chr13	72270501	72271000	0.0872044	0.0763022	0.0201018	0.225551	5.95e-05	ENSG00000237816	RPL21P109	13	72278313	72278787	1	0.251217	0.135663
chr13	73043501	73044000	0.0374998	0.0333427	0.00929428	0.222526	5.06e-05	ENSG00000251715	SNORA68	13	73034657	73034739	-1	0.358391	0.0328871
chr13	73043501	73044000	0.0374998	0.0333427	0.00929428	0.222526	5.06e-05	ENSG00000212377	SNORD37	13	73028040	73028105	-1	0.358391	0.0328871
chr13	73043501	73044000	0.0374998	0.0333427	0.00929428	0.222526	5.06e-05	ENSG00000227952	RPL18AP17	13	73034272	73034467	-1	0.358391	0.0328871
chr13	73271751	73272250	0.00774526	0.00824504	0.00430603	0.189291	8.17e-06	ENSG00000226617	RPL21P110	13	73277831	73278276	1	0.301878	0.072692
chr13	73434751	73435250	0.0533158	0.0343852	0.0123594	0.192466	1.15e-05	ENSG00000083535	PIBF1	13	73356197	73590592	1	0.344172	0.0405486
chr13	74239501	74240000	0.0243815	0.021323	0.00497228	0.242301	8.71e-05	ENSG00000224853	LINC00393	13	73987610	74222390	-1	-0.127936	0.448038
chr13	74380751	74381250	-0.142905	-0.111943	0.0380619	0.203609	2.03e-05	ENSG00000118922	KLF12	13	74260226	74708394	-1	-0.17476	0.299797
chr13	74381001	74381500	-0.240858	-0.211632	0.0692304	0.224077	5.67e-05	ENSG00000118922	KLF12	13	74260226	74708394	-1	-0.119392	0.478962
chr13	74480001	74480500	0.0474279	0.0409845	0.0105172	0.199189	1.84e-05	ENSG00000118922	KLF12	13	74260226	74708394	-1	0.233532	0.165536
chr13	74480251	74480750	0.0404568	0.0363185	0.00903717	0.208512	2.42e-05	ENSG00000118922	KLF12	13	74260226	74708394	-1	0.306058	0.068795
chr13	74793001	74793500	0.0363492	0.0354126	0.00932843	0.197407	1.67e-05	ENSG00000235532	LINC00402	13	74805594	74834113	1	0.301427	0.0731231
chr13	76445001	76445500	0.14896	0.0961392	0.0355753	0.245298	9.41e-05	ENSG00000178734	AL359392.1	13	76445187	76457947	1	0.375258	0.0254293
chr13	76445001	76445500	0.14896	0.0961392	0.0355753	0.245298	9.41e-05	ENSG00000178734	AL359392.1	13	76445187	76457947	1	0.375258	0.0254293
chr13	76445001	76445500	0.14896	0.0961392	0.0355753	0.245298	9.41e-05	ENSG00000223458	RP11-332E3.2	13	76452849	76455263	1	0.375258	0.0254293
chr13	79948251	79948750	-0.0609279	-0.0543654	0.0139287	0.23112	6.91e-05	ENSG00000139746	RBM26	13	79885962	79980612	-1	-0.0528686	0.753992
chr13	79948251	79948750	-0.0609279	-0.0543654	0.0139287	0.23112	6.91e-05	ENSG00000139746	RBM26	13	79885962	79980612	-1	-0.0528686	0.753992
chr13	86383251	86383750	0.0633301	0.0521268	0.018694	0.246912	9.66e-05	ENSG00000184564	SLITRK6	13	86366925	86373623	-1	0.265359	0.114904
chr13	88123501	88124000	-0.0349911	-0.0347613	0.0103541	0.242563	8.73e-05	ENSG00000228824	MIR4500HG	13	88096247	88323514	-1	0.0781329	0.64323
chr13	88161751	88162250	-0.0156293	-0.0151791	0.00487713	0.246992	9.73e-05	ENSG00000228824	MIR4500HG	13	88096247	88323514	-1	-0.0304094	0.856963
chr13	90143001	90143500	-0.0154947	-0.0123657	0.00407602	0.231077	6.89e-05	ENSG00000226037	RP11-114G1.2	13	90129862	90152763	-1	-0.272291	0.10568
chr13	92690251	92690750	0.0835805	0.0553172	0.0164829	0.184955	5.47e-06	ENSG00000179399	GPC5	13	92050929	93519490	1	0.00623947	0.9705
chr13	94388001	94388500	0.0166214	0.0133778	0.00385103	0.228335	6.2e-05	ENSG00000183098	GPC6	13	93879095	95055812	1	0.49896	0.00285798
chr13	94709501	94710000	0.0207868	0.0230145	0.0048313	0.189291	9.73e-06	ENSG00000183098	GPC6	13	93879095	95055812	1	0.215112	0.201617
chr13	96787001	96787500	0.0213979	0.0224936	0.00511905	0.211598	2.78e-05	ENSG00000185352	HS6ST3	13	96743093	97485671	1	0.241258	0.151931
chr13	98938751	98939250	0.0639419	0.0474399	0.0132885	0.215765	3.04e-05	ENSG00000152767	FARP1	13	98795434	99102023	1	0.11119	0.509708
chr13	99381501	99382000	0.0326579	0.026328	0.00678184	0.199412	1.87e-05	ENSG00000088386	SLC15A1	13	99336898	99404908	-1	0.225437	0.180749
chr13	99381501	99382000	0.0326579	0.026328	0.00678184	0.199412	1.87e-05	ENSG00000088386	SLC15A1	13	99336898	99404908	-1	0.225437	0.180749
chr14	100065751	100066250	-0.0476687	-0.0375889	0.0136101	0.237738	8.06e-05	ENSG00000205476	CCDC85C	14	99977603	100070363	-1	-0.436796	0.00916673
chr14	100065751	100066250	-0.0476687	-0.0375889	0.0136101	0.237738	8.06e-05	ENSG00000247970	RP11-543C4.1	14	100070893	100092077	1	-0.436796	0.00916673
chr14	100065751	100066250	-0.0476687	-0.0375889	0.0136101	0.237738	8.06e-05	ENSG00000205476	CCDC85C	14	99977603	100070363	-1	-0.436796	0.00916673
chr14	100851751	100852250	0.0870272	0.0760312	0.0184781	0.214887	2.97e-05	ENSG00000140105	WARS	14	100800125	100843142	-1	0.63739	0.000127547
chr14	100851751	100852250	0.0870272	0.0760312	0.0184781	0.214887	2.97e-05	ENSG00000176473	WDR25	14	100842755	100996640	1	0.63739	0.000127547
chr14	100852001	100852500	0.0995978	0.0842948	0.02109	0.199158	1.74e-05	ENSG00000140105	WARS	14	100800125	100843142	-1	0.592156	0.000381892
chr14	100852001	100852500	0.0995978	0.0842948	0.02109	0.199158	1.74e-05	ENSG00000176473	WDR25	14	100842755	100996640	1	0.592156	0.000381892
chr14	101732001	101732500	-0.0406308	-0.0420139	0.0245136	0.241614	8.58e-05	ENSG00000258497	CTD-2561F5.1	14	101723669	101744655	1	-0.164507	0.329104
chr14	102293001	102293500	-0.06141	-0.0416358	0.0175425	0.233301	7.45e-05	ENSG00000259088	CTD-2017C7.2	14	102262892	102276658	-1	-0.265181	0.115149
chr14	102293001	102293500	-0.06141	-0.0416358	0.0175425	0.233301	7.45e-05	ENSG00000078304	PPP2R5C	14	102228135	102394326	1	-0.265181	0.115149
chr14	102293251	102293750	-0.0744102	-0.0510173	0.0186142	0.184267	5.24e-06	ENSG00000259088	CTD-2017C7.2	14	102262892	102276658	-1	-0.305323	0.0694673
chr14	102293251	102293750	-0.0744102	-0.0510173	0.0186142	0.184267	5.24e-06	ENSG00000078304	PPP2R5C	14	102228135	102394326	1	-0.305323	0.0694673
chr14	102388001	102388500	0.0771774	0.0801203	0.0174937	0.224077	5.49e-05	ENSG00000078304	PPP2R5C	14	102228135	102394326	1	0.418012	0.0126907
chr14	103729251	103729750	0.0526192	0.048155	0.0124082	0.225594	5.97e-05	ENSG00000240624	RP11-45P15.2	14	103749270	103749805	1	0.328232	0.0508738
chr14	104392751	104393250	-0.0875664	-0.0959402	0.0238514	0.215765	3.09e-05	ENSG00000156411	C14orf2	14	104378625	104394606	-1	-0.621802	0.00018782
chr14	104392751	104393250	-0.0875664	-0.0959402	0.0238514	0.215765	3.09e-05	ENSG00000156414	TDRD9	14	104394799	104519004	1	-0.621802	0.00018782
chr14	104392751	104393250	-0.0875664	-0.0959402	0.0238514	0.215765	3.09e-05	ENSG00000156411	C14orf2	14	104378625	104394606	-1	-0.621802	0.00018782
chr14	105202751	105203250	-0.0227157	-0.0142065	0.00661244	0.222799	5.39e-05	ENSG00000184990	SIVA1	14	105219437	105234831	1	-0.176015	0.296334
chr14	105202751	105203250	-0.0227157	-0.0142065	0.00661244	0.222799	5.39e-05	ENSG00000185100	ADSSL1	14	105190523	105213662	1	-0.176015	0.296334
chr14	105202751	105203250	-0.0227157	-0.0142065	0.00661244	0.222799	5.39e-05	ENSG00000185100	ADSSL1	14	105190523	105213662	1	-0.176015	0.296334
chr14	107132751	107133250	0.0343512	0.0292119	0.00752246	0.220904	4.71e-05	ENSG00000253169	IGHVII-65-1	14	107127813	107128060	-1	0.0326023	0.846771
chr14	107132751	107133250	0.0343512	0.0292119	0.00752246	0.220904	4.71e-05	ENSG00000211972	IGHV3-66	14	107131033	107131560	-1	0.0326023	0.846771
chr14	107132751	107133250	0.0343512	0.0292119	0.00752246	0.220904	4.71e-05	ENSG00000253209	IGHV3-65	14	107122108	107122548	-1	0.0326023	0.846771
chr14	107132751	107133250	0.0343512	0.0292119	0.00752246	0.220904	4.71e-05	ENSG00000223648	IGHV3-64	14	107113741	107114274	-1	0.0326023	0.846771
chr14	20933251	20933750	0.0506546	0.0429728	0.0117866	0.215765	3.14e-05	ENSG00000165782	TMEM55B	14	20925878	20929771	-1	0.405619	0.0156236
chr14	20933251	20933750	0.0506546	0.0429728	0.0117866	0.215765	3.14e-05	ENSG00000092094	OSGEP	14	20914570	20923264	-1	0.405619	0.0156236
chr14	20933251	20933750	0.0506546	0.0429728	0.0117866	0.215765	3.14e-05	ENSG00000198805	PNP	14	20937113	20945253	1	0.405619	0.0156236
chr14	22270251	22270750	0.0400356	0.0367002	0.0106922	0.230882	6.67e-05	ENSG00000211783	TRAV9-1	14	22279674	22280149	1	0.237331	0.158737
chr14	22597501	22598000	0.0245399	0.0234185	0.00594501	0.24734	9.84e-05	ENSG00000238634	AE000660.1	14	22610887	22610964	1	-0.0877289	0.602993
chr14	22597501	22598000	0.0245399	0.0234185	0.00594501	0.24734	9.84e-05	ENSG00000211809	TRAV27	14	22615949	22616587	1	-0.0877289	0.602993
chr14	22597501	22598000	0.0245399	0.0234185	0.00594501	0.24734	9.84e-05	ENSG00000211808	TRAV8-7	14	22600515	22600996	1	-0.0877289	0.602993
chr14	23052251	23052750	0.0532594	0.0435138	0.0127311	0.218305	4.05e-05	ENSG00000100439	ABHD4	14	23067146	23081265	1	0.259798	0.122749
chr14	23052251	23052750	0.0532594	0.0435138	0.0127311	0.218305	4.05e-05	ENSG00000129562	DAD1	14	23033805	23058175	-1	0.259798	0.122749
chr14	23052251	23052750	0.0532594	0.0435138	0.0127311	0.218305	4.05e-05	ENSG00000129562	DAD1	14	23033805	23058175	-1	0.259798	0.122749
chr14	23413251	23413750	0.0700161	0.0636824	0.0146558	0.189291	7.28e-06	ENSG00000100462	PRMT5	14	23389720	23398794	-1	0.0711971	0.672985
chr14	23413251	23413750	0.0700161	0.0636824	0.0146558	0.189291	7.28e-06	ENSG00000257285	RP11-298I3.1	14	23398818	23424771	1	0.0711971	0.672985
chr14	23413501	23414000	0.071101	0.0645204	0.0152938	0.199189	1.78e-05	ENSG00000100462	PRMT5	14	23389720	23398794	-1	0.210757	0.210925
chr14	23413501	23414000	0.071101	0.0645204	0.0152938	0.199189	1.78e-05	ENSG00000257285	RP11-298I3.1	14	23398818	23424771	1	0.210757	0.210925
chr14	23589001	23589500	-0.0105719	-0.00816508	0.00278579	0.189291	8.07e-06	ENSG00000092067	CEBPE	14	23586513	23588825	-1	0.16742	0.320595
chr14	23735501	23736000	-0.0518718	-0.036578	0.0204508	0.223437	5.45e-05	ENSG00000215277	C14orf164	14	23654525	23742686	1	-0.0501466	0.766281
chr14	23735501	23736000	-0.0518718	-0.036578	0.0204508	0.223437	5.45e-05	ENSG00000252347	U6	14	23728669	23728775	-1	-0.0501466	0.766281
chr14	23958501	23959000	-0.0925731	-0.0651666	0.0430176	0.233798	7.51e-05	ENSG00000129460	NGDN	14	23938897	23979071	1	-0.423137	0.011627
chr14	29427251	29427750	0.0326809	0.0205242	0.00856793	0.245298	9.43e-05	ENSG00000258028	RP11-148E17.1	14	29406095	29497969	1	-0.115407	0.493774
chr14	29427251	29427750	0.0326809	0.0205242	0.00856793	0.245298	9.43e-05	ENSG00000258038	CTD-2384A14.1	14	29299450	29437606	1	-0.115407	0.493774
chr14	30207501	30208000	0.0935975	0.0751943	0.0161834	0.161072	2.76e-06	ENSG00000184304	PRKD1	14	30045687	30661104	-1	0.429416	0.0104317
chr14	30502001	30502500	0.0329064	0.0275189	0.00704562	0.243681	9.02e-05	ENSG00000248975	CTD-2251F13.1	14	30421603	30766249	-1	0.367436	0.0286843
chr14	30502001	30502500	0.0329064	0.0275189	0.00704562	0.243681	9.02e-05	ENSG00000184304	PRKD1	14	30045687	30661104	-1	0.367436	0.0286843
chr14	31375001	31375500	-0.0128811	-0.0107517	0.0059487	0.210477	2.66e-05	ENSG00000196792	STRN3	14	31363005	31495607	-1	0.151429	0.369074
chr14	31375001	31375500	-0.0128811	-0.0107517	0.0059487	0.210477	2.66e-05	ENSG00000258525	RP11-829H16.3	14	31345385	31359014	-1	0.151429	0.369074
chr14	31885751	31886250	0.123981	0.0935967	0.0272796	0.22932	6.46e-05	ENSG00000129493	HEATR5A	14	31760994	31889788	-1	0.350743	0.0368389
chr14	31885751	31886250	0.123981	0.0935967	0.0272796	0.22932	6.46e-05	ENSG00000250365	CTD-2213F21.2	14	31889492	31922089	1	0.350743	0.0368389
chr14	31885751	31886250	0.123981	0.0935967	0.0272796	0.22932	6.46e-05	ENSG00000129493	HEATR5A	14	31760994	31889788	-1	0.350743	0.0368389
chr14	31885751	31886250	0.123981	0.0935967	0.0272796	0.22932	6.46e-05	ENSG00000203546	RP11-176H8.1	14	31803518	31926647	-1	0.350743	0.0368389
chr14	32403251	32403750	0.0431928	0.0386085	0.0101704	0.245234	9.3e-05	ENSG00000258474	RP11-187E13.1	14	32414059	32419588	1	0.567369	0.00067344
chr14	32403251	32403750	0.0431928	0.0386085	0.0101704	0.245234	9.3e-05	ENSG00000257472	RP11-159D23.2	14	32395007	32399352	-1	0.567369	0.00067344
chr14	32571251	32571750	-0.0323345	-0.0270997	0.00708146	0.18838	6.13e-06	ENSG00000100852	ARHGAP5	14	32545320	32628934	1	-0.0181997	0.914099
chr14	32571501	32572000	-0.0273602	-0.0233308	0.00636533	0.192466	1.19e-05	ENSG00000100852	ARHGAP5	14	32545320	32628934	1	0.122592	0.467247
chr14	33183501	33184000	-0.0167946	-0.0154306	0.00466035	0.218443	4.1e-05	ENSG00000151320	AKAP6	14	32798479	33300567	1	0.158368	0.347506
chr14	33183501	33184000	-0.0167946	-0.0154306	0.00466035	0.218443	4.1e-05	ENSG00000151320	AKAP6	14	32798479	33300567	1	0.158368	0.347506
chr14	34932001	34932500	-0.0379647	-0.0337565	0.00938207	0.225276	5.82e-05	ENSG00000129521	EGLN3	14	34393437	34931980	-1	0.056799	0.736356
chr14	34932001	34932500	-0.0379647	-0.0337565	0.00938207	0.225276	5.82e-05	ENSG00000165389	SPTSSA	14	34901995	34931562	-1	0.056799	0.736356
chr14	35010001	35010500	0.0382307	0.033065	0.00908315	0.192523	1.37e-05	ENSG00000129518	EAPP	14	34985135	35008916	-1	0.110706	0.511553
chr14	35010001	35010500	0.0382307	0.033065	0.00908315	0.192523	1.37e-05	ENSG00000206596	RNU1-7	14	35015920	35016083	1	0.110706	0.511553
chr14	35010001	35010500	0.0382307	0.033065	0.00908315	0.192523	1.37e-05	ENSG00000259135	RP11-671J11.4	14	35025980	35030504	1	0.110706	0.511553
chr14	35647501	35648000	0.0504426	0.038546	0.0125662	0.229135	6.32e-05	ENSG00000258790	KIAA0391	14	35591755	35786680	1	0.246453	0.143268
chr14	35647501	35648000	0.0504426	0.038546	0.0125662	0.229135	6.32e-05	ENSG00000259090	RP11-173D9.5	14	35627110	35628305	-1	0.246453	0.143268
chr14	35647501	35648000	0.0504426	0.038546	0.0125662	0.229135	6.32e-05	ENSG00000100890	RP11-173D9.3	14	35591052	35743271	1	0.246453	0.143268
chr14	35675501	35676000	0.0292346	0.0261894	0.00842747	0.249928	0.000106377	ENSG00000100890	RP11-173D9.3	14	35591052	35743271	1	0.263864	0.116973
chr14	35675501	35676000	0.0292346	0.0261894	0.00842747	0.249928	0.000106377	ENSG00000258790	KIAA0391	14	35591755	35786680	1	0.263864	0.116973
chr14	36636251	36636750	-0.0112785	-0.0117873	0.00513816	0.216496	3.85e-05	ENSG00000259104	RP11-259K15.4	14	36605314	36645674	-1	-0.00455001	0.978485
chr14	37135001	37135500	-0.0143666	-0.013377	0.00397172	0.219227	4.19e-05	ENSG00000198807	PAX9	14	37126773	37148920	1	0.0755564	0.65422
chr14	37135001	37135500	-0.0143666	-0.013377	0.00397172	0.219227	4.19e-05	ENSG00000198807	PAX9	14	37126773	37148920	1	0.0755564	0.65422
chr14	37135001	37135500	-0.0143666	-0.013377	0.00397172	0.219227	4.19e-05	ENSG00000258661	RP11-964E11.2	14	37116288	37128006	-1	0.0755564	0.65422
chr14	39872501	39873000	-0.0394998	-0.0274201	0.0129192	0.216868	3.89e-05	ENSG00000221645	AL157791.1	14	39853282	39853350	-1	-0.477419	0.00434767
chr14	39872501	39873000	-0.0394998	-0.0274201	0.0129192	0.216868	3.89e-05	ENSG00000165355	FBXO33	14	39866873	39901704	-1	-0.477419	0.00434767
chr14	39872501	39873000	-0.0394998	-0.0274201	0.0129192	0.216868	3.89e-05	ENSG00000259100	RP11-1074O12.1	14	39854608	39856306	-1	-0.477419	0.00434767
chr14	40848751	40849250	0.0365505	0.0311284	0.00786874	0.20469	2.08e-05	ENSG00000258418	RP11-662J14.1	14	40855456	40855998	1	-0.00350655	0.983419
chr14	40848751	40849250	0.0365505	0.0311284	0.00786874	0.20469	2.08e-05	ENSG00000258480	RP11-662J14.2	14	40856762	40858344	1	-0.00350655	0.983419
chr14	42300751	42301250	-0.012347	-0.0125593	0.00492026	0.197307	1.65e-05	ENSG00000165379	LRFN5	14	42076773	42373752	1	0.185843	0.270125
chr14	44814751	44815250	0.0176192	0.0160091	0.00392985	0.215765	3.23e-05	ENSG00000258969	RP11-305B6.3	14	44464984	44853748	-1	0.353723	0.0352538
chr14	45447251	45447750	0.0571592	0.053772	0.0117135	0.192523	1.3e-05	ENSG00000179454	KLHL28	14	45397672	45511525	-1	0.163165	0.333072
chr14	45447251	45447750	0.0571592	0.053772	0.0117135	0.192523	1.3e-05	ENSG00000179454	KLHL28	14	45397672	45511525	-1	0.163165	0.333072
chr14	45447251	45447750	0.0571592	0.053772	0.0117135	0.192523	1.3e-05	ENSG00000198718	FAM179B	14	45431393	45543634	1	0.163165	0.333072
chr14	45447251	45447750	0.0571592	0.053772	0.0117135	0.192523	1.3e-05	ENSG00000198718	FAM179B	14	45431393	45543634	1	0.163165	0.333072
chr14	45721001	45721500	-0.0189407	-0.018705	0.00456348	0.247707	0.000101981	ENSG00000129534	MIS18BP1	14	45672393	45722743	-1	-0.266386	0.113499
chr14	45721001	45721500	-0.0189407	-0.018705	0.00456348	0.247707	0.000101981	ENSG00000129534	MIS18BP1	14	45672393	45722743	-1	-0.266386	0.113499
chr14	46771501	46772000	0.0234142	0.0221711	0.00576526	0.243219	8.89e-05	ENSG00000258700	RP11-1A16.1	14	46410146	46971026	1	0.270683	0.107766
chr14	47122751	47123250	0.0734155	0.067777	0.0173462	0.246912	9.67e-05	ENSG00000165496	RPL10L	14	47120222	47121028	-1	0.0790464	0.639352
chr14	47373251	47373750	0.117352	0.0985125	0.0219831	0.150278	1.74e-06	ENSG00000139915	MDGA2	14	47308826	48144157	-1	0.281554	0.094278
chr14	47563751	47564250	-0.0147698	-0.013019	0.00520173	0.221795	4.94e-05	ENSG00000139915	MDGA2	14	47308826	48144157	-1	-0.0495859	0.76882
chr14	48107251	48107750	0.0324325	0.0296818	0.00662129	0.192466	1.19e-05	ENSG00000139915	MDGA2	14	47308826	48144157	-1	0.539188	0.00124761
chr14	48107251	48107750	0.0324325	0.0296818	0.00662129	0.192466	1.19e-05	ENSG00000139915	MDGA2	14	47308826	48144157	-1	0.539188	0.00124761
chr14	48137751	48138250	0.0141147	0.010221	0.00383229	0.240599	8.46e-05	ENSG00000139915	MDGA2	14	47308826	48144157	-1	0.0641403	0.703789
chr14	50587251	50587750	-0.0680697	-0.0539492	0.024632	0.215765	3.14e-05	ENSG00000100485	SOS2	14	50583847	50698276	-1	-0.186379	0.268744
chr14	50587251	50587750	-0.0680697	-0.0539492	0.024632	0.215765	3.14e-05	ENSG00000100483	METTL21D	14	50575350	50583318	-1	-0.186379	0.268744
chr14	50638251	50638750	-0.0529129	-0.0385902	0.0179057	0.242849	8.79e-05	ENSG00000100485	SOS2	14	50583847	50698276	-1	-0.110622	0.511872
chr14	50726251	50726750	-0.0459558	-0.0445799	0.0162303	0.230886	6.74e-05	ENSG00000087299	L2HGDH	14	50704281	50779266	-1	0.228544	0.174792
chr14	51290251	51290750	0.025496	0.0217191	0.00581325	0.23774	8.06e-05	ENSG00000100503	NIN	14	51186481	51297839	-1	0.153297	0.363189
chr14	51290251	51290750	0.025496	0.0217191	0.00581325	0.23774	8.06e-05	ENSG00000100503	NIN	14	51186481	51297839	-1	0.153297	0.363189
chr14	52769501	52770000	0.0662608	0.0540833	0.0176177	0.243834	9.13e-05	ENSG00000125384	PTGER2	14	52781023	52795324	1	0.517842	0.00195129
chr14	57655251	57655750	0.0147033	0.0118698	0.00414565	0.241998	8.64e-05	ENSG00000212928	AL391152.1	14	57671888	57673291	1	0.0984726	0.559331
chr14	57723251	57723750	0.0236468	0.0227704	0.00555943	0.233241	7.34e-05	ENSG00000070367	EXOC5	14	57670518	57735726	-1	0.183287	0.276784
chr14	57723251	57723750	0.0236468	0.0227704	0.00555943	0.233241	7.34e-05	ENSG00000053770	AP5M1	14	57735627	57756797	1	0.183287	0.276784
chr14	57723251	57723750	0.0236468	0.0227704	0.00555943	0.233241	7.34e-05	ENSG00000070367	EXOC5	14	57670518	57735726	-1	0.183287	0.276784
chr14	57741001	57741500	0.121101	0.101545	0.0252723	0.192523	1.28e-05	ENSG00000053770	AP5M1	14	57735627	57756797	1	0.294004	0.0805225
chr14	57741001	57741500	0.121101	0.101545	0.0252723	0.192523	1.28e-05	ENSG00000070367	EXOC5	14	57670518	57735726	-1	0.294004	0.0805225
chr14	57741001	57741500	0.121101	0.101545	0.0252723	0.192523	1.28e-05	ENSG00000053770	AP5M1	14	57735627	57756797	1	0.294004	0.0805225
chr14	58656251	58656750	-0.0887117	-0.0570716	0.0316972	0.247418	9.94e-05	ENSG00000131966	ACTR10	14	58666798	58701750	1	-0.160755	0.340276
chr14	58656251	58656750	-0.0887117	-0.0570716	0.0316972	0.247418	9.94e-05	ENSG00000139971	C14orf37	14	58466453	58764857	-1	-0.160755	0.340276
chr14	60308501	60309000	-0.0591955	-0.042076	0.0165732	0.215765	3.16e-05	ENSG00000139970	RTN1	14	60062694	60337684	-1	-0.281092	0.0948222
chr14	60886001	60886500	-0.0256409	-0.0236057	0.00564942	0.199189	1.82e-05	ENSG00000259169	LOC390483	14	60865652	60866731	-1	-0.0198889	0.906161
chr14	60886001	60886500	-0.0256409	-0.0236057	0.00564942	0.199189	1.82e-05	ENSG00000179008	C14orf39	14	60863187	60982261	-1	-0.0198889	0.906161
chr14	62306251	62306750	0.114396	0.0920026	0.0195952	0.125332	6.61e-07	ENSG00000258882	CTD-2277K2.1	14	62278692	62437037	1	0.50747	0.00241029
chr14	62306251	62306750	0.114396	0.0920026	0.0195952	0.125332	6.61e-07	ENSG00000258956	RP11-442G21.1	14	62298632	62299087	-1	0.50747	0.00241029
chr14	62306501	62307000	0.136722	0.118363	0.0273088	0.210477	2.66e-05	ENSG00000258956	RP11-442G21.1	14	62298632	62299087	-1	0.379862	0.0236662
chr14	62306501	62307000	0.136722	0.118363	0.0273088	0.210477	2.66e-05	ENSG00000258882	CTD-2277K2.1	14	62278692	62437037	1	0.379862	0.0236662
chr14	63991501	63992000	0.10859	0.0812235	0.0263463	0.23962	8.28e-05	ENSG00000154001	PPP2R5E	14	63838075	64010092	-1	0.144599	0.391091
chr14	63991501	63992000	0.10859	0.0812235	0.0263463	0.23962	8.28e-05	ENSG00000261242	CTD-2302E22.4	14	64010287	64011382	1	0.144599	0.391091
chr14	63991501	63992000	0.10859	0.0812235	0.0263463	0.23962	8.28e-05	ENSG00000154001	PPP2R5E	14	63838075	64010092	-1	0.144599	0.391091
chr14	64817501	64818000	0.0673072	0.0671951	0.0158073	0.203824	2.04e-05	ENSG00000234911	TEX21P	14	64812889	64841384	-1	-0.0124807	0.941032
chr14	64817501	64818000	0.0673072	0.0671951	0.0158073	0.203824	2.04e-05	ENSG00000140009	ESR2	14	64550950	64804830	-1	-0.0124807	0.941032
chr14	64817501	64818000	0.0673072	0.0671951	0.0158073	0.203824	2.04e-05	ENSG00000214770	RP11-544I20.2	14	64796149	64805317	-1	-0.0124807	0.941032
chr14	65900501	65901000	-0.0344466	-0.0312766	0.00898708	0.247418	0.0001	ENSG00000033170	FUT8	14	65877310	66210839	1	-0.115809	0.492267
chr14	65964501	65965000	0.0370894	0.0283231	0.00785781	0.215765	3.18e-05	ENSG00000033170	FUT8	14	65877310	66210839	1	0.372303	0.0266198
chr14	66921001	66921500	0.0344326	0.0271231	0.00723461	0.214778	2.95e-05	ENSG00000258561	RP11-72M17.1	14	66679528	66976112	-1	0.44707	0.00763283
chr14	66921251	66921750	0.0555081	0.0437316	0.0132388	0.233241	7.33e-05	ENSG00000258561	RP11-72M17.1	14	66679528	66976112	-1	0.628429	0.000159515
chr14	66964501	66965000	0.0440298	0.0359675	0.00967054	0.23261	7.19e-05	ENSG00000171723	GPHN	14	66974125	67648520	1	0.352177	0.0360688
chr14	66964501	66965000	0.0440298	0.0359675	0.00967054	0.23261	7.19e-05	ENSG00000258561	RP11-72M17.1	14	66679528	66976112	-1	0.352177	0.0360688
chr14	66964501	66965000	0.0440298	0.0359675	0.00967054	0.23261	7.19e-05	ENSG00000196553	LINC00238	14	66953072	66965271	1	0.352177	0.0360688
chr14	66964501	66965000	0.0440298	0.0359675	0.00967054	0.23261	7.19e-05	ENSG00000258561	RP11-72M17.1	14	66679528	66976112	-1	0.352177	0.0360688
chr14	67283501	67284000	0.01688	0.0153724	0.00382625	0.217064	3.96e-05	ENSG00000171723	GPHN	14	66974125	67648520	1	0.367279	0.0287534
chr14	67283501	67284000	0.01688	0.0153724	0.00382625	0.217064	3.96e-05	ENSG00000171723	GPHN	14	66974125	67648520	1	0.367279	0.0287534
chr14	67408501	67409000	0.0390149	0.0322441	0.00909561	0.230212	6.63e-05	ENSG00000171723	GPHN	14	66974125	67648520	1	-0.0542508	0.747775
chr14	68902251	68902750	0.0331379	0.0292095	0.00748125	0.237941	8.07e-05	ENSG00000182185	RAD51B	14	68286496	69196935	1	0.265759	0.114355
chr14	68902251	68902750	0.0331379	0.0292095	0.00748125	0.237941	8.07e-05	ENSG00000258477	RP11-204K16.2	14	68888415	68888913	-1	0.265759	0.114355
chr14	69357751	69358250	0.111251	0.0869756	0.0267064	0.217621	4e-05	ENSG00000072110	ACTN1	14	69340860	69446157	-1	0.402264	0.0165131
chr14	69357751	69358250	0.111251	0.0869756	0.0267064	0.217621	4e-05	ENSG00000072110	ACTN1	14	69340860	69446157	-1	0.402264	0.0165131
chr14	69357751	69358250	0.111251	0.0869756	0.0267064	0.217621	4e-05	ENSG00000258967	HMGN1P3	14	69354502	69354801	-1	0.402264	0.0165131
chr14	69530751	69531250	0.0209165	0.0184615	0.00403138	0.162831	3.36e-06	ENSG00000139990	DCAF5	14	69517598	69619867	-1	0.234708	0.163408
chr14	69530751	69531250	0.0209165	0.0184615	0.00403138	0.162831	3.36e-06	ENSG00000259165	DDX18P1	14	69550115	69552106	1	0.234708	0.163408
chr14	69859001	69859500	0.0573984	0.0618908	0.0133556	0.215765	3.31e-05	ENSG00000029364	SLC39A9	14	69864732	69929105	1	0.582669	0.000475818
chr14	69859001	69859500	0.0573984	0.0618908	0.0133556	0.215765	3.31e-05	ENSG00000100632	ERH	14	69846848	69865344	-1	0.582669	0.000475818
chr14	71059751	71060250	-0.0182493	-0.0153141	0.00494478	0.241998	8.64e-05	ENSG00000133997	MED6	14	71047974	71067384	-1	-0.0363342	0.829486
chr14	71059751	71060250	-0.0182493	-0.0153141	0.00494478	0.241998	8.64e-05	ENSG00000133997	MED6	14	71047974	71067384	-1	-0.0363342	0.829486
chr14	71059751	71060250	-0.0182493	-0.0153141	0.00494478	0.241998	8.64e-05	ENSG00000240837	AL357153.2	14	71076806	71077095	1	-0.0363342	0.829486
chr14	71059751	71060250	-0.0182493	-0.0153141	0.00494478	0.241998	8.64e-05	ENSG00000259115	CTD-2540L5.5	14	71060031	71107921	-1	-0.0363342	0.829486
chr14	71059751	71060250	-0.0182493	-0.0153141	0.00494478	0.241998	8.64e-05	ENSG00000258951	CTD-2540L5.3	14	71061269	71062487	1	-0.0363342	0.829486
chr14	71107501	71108000	0.0316502	0.0286664	0.00851882	0.243834	9.08e-05	ENSG00000133985	TTC9	14	71108504	71142077	1	0.485889	0.00369392
chr14	71107501	71108000	0.0316502	0.0286664	0.00851882	0.243834	9.08e-05	ENSG00000245466	CTD-2540L5.6	14	71075515	71108015	-1	0.485889	0.00369392
chr14	71107501	71108000	0.0316502	0.0286664	0.00851882	0.243834	9.08e-05	ENSG00000259115	CTD-2540L5.5	14	71060031	71107921	-1	0.485889	0.00369392
chr14	71107501	71108000	0.0316502	0.0286664	0.00851882	0.243834	9.08e-05	ENSG00000259115	CTD-2540L5.5	14	71060031	71107921	-1	0.485889	0.00369392
chr14	71980501	71981000	0.17067	0.164514	0.0402076	0.247578	0.000101394	ENSG00000197555	SIPA1L1	14	71787166	72207946	1	0.567098	0.000677545
chr14	71980501	71981000	0.17067	0.164514	0.0402076	0.247578	0.000101394	ENSG00000197555	SIPA1L1	14	71787166	72207946	1	0.567098	0.000677545
chr14	73144751	73145250	0.0302243	0.0232001	0.00670136	0.219718	4.33e-05	ENSG00000205683	DPF3	14	73075742	73360809	-1	0.172556	0.305947
chr14	73144751	73145250	0.0302243	0.0232001	0.00670136	0.219718	4.33e-05	ENSG00000205683	DPF3	14	73075742	73360809	-1	0.172556	0.305947
chr14	73307501	73308000	0.0182282	0.014406	0.00488423	0.232345	7.14e-05	ENSG00000205683	DPF3	14	73075742	73360809	-1	0.449176	0.00734819
chr14	73307501	73308000	0.0182282	0.014406	0.00488423	0.232345	7.14e-05	ENSG00000205683	DPF3	14	73075742	73360809	-1	0.449176	0.00734819
chr14	73878501	73879000	0.0443539	0.0387597	0.00933296	0.189291	8.78e-06	ENSG00000133961	NUMB	14	73741815	73930348	-1	0.186508	0.268412
chr14	73878501	73879000	0.0443539	0.0387597	0.00933296	0.189291	8.78e-06	ENSG00000133961	NUMB	14	73741815	73930348	-1	0.186508	0.268412
chr14	74863751	74864250	0.109375	0.0918101	0.0269801	0.230886	6.8e-05	ENSG00000177776	RPS2P2	14	74844521	74845121	-1	0.396055	0.0182766
chr14	76326001	76326500	0.0406021	0.0370418	0.00774654	0.161072	3.01e-06	ENSG00000119685	TTLL5	14	76099968	76421421	1	0.712467	1.72e-05
chr14	76326001	76326500	0.0406021	0.0370418	0.00774654	0.161072	3.01e-06	ENSG00000259103	RP11-270M14.4	14	76280845	76314041	-1	0.712467	1.72e-05
chr14	76509501	76510000	-0.0620915	-0.0508943	0.0186259	0.222526	5.35e-05	ENSG00000119650	IFT43	14	76368479	76550928	1	-0.222243	0.187026
chr14	76509501	76510000	-0.0620915	-0.0508943	0.0186259	0.222526	5.35e-05	ENSG00000119650	IFT43	14	76368479	76550928	1	-0.222243	0.187026
chr14	77252751	77253250	-0.0822227	-0.0610748	0.028784	0.189291	6.68e-06	ENSG00000259081	RP11-488C13.6	14	77240627	77247861	-1	-0.504916	0.00253746
chr14	77252751	77253250	-0.0822227	-0.0610748	0.028784	0.189291	6.68e-06	ENSG00000258301	RP11-488C13.5	14	77248083	77253067	-1	-0.504916	0.00253746
chr14	77252751	77253250	-0.0822227	-0.0610748	0.028784	0.189291	6.68e-06	ENSG00000258301	RP11-488C13.5	14	77248083	77253067	-1	-0.504916	0.00253746
chr14	78535001	78535500	0.0314885	0.0264098	0.00772059	0.243834	9.16e-05	ENSG00000258421	CTD-3014H8.1	14	78526278	78526621	-1	0.354337	0.0349345
chr14	78847001	78847500	-0.0380387	-0.034915	0.0104713	0.215765	3.34e-05	ENSG00000021645	NRXN3	14	78708734	80330762	1	0.0631335	0.708225
chr14	79083001	79083500	0.0354282	0.0259862	0.00771537	0.232345	7.14e-05	ENSG00000221178	AC008045.1	14	79084209	79084318	1	0.607141	0.000267924
chr14	79083001	79083500	0.0354282	0.0259862	0.00771537	0.232345	7.14e-05	ENSG00000021645	NRXN3	14	78708734	80330762	1	0.607141	0.000267924
chr14	79719251	79719750	0.0541982	0.051305	0.0113354	0.189291	7e-06	ENSG00000021645	NRXN3	14	78708734	80330762	1	0.50402	0.00258345
chr14	79719251	79719750	0.0541982	0.051305	0.0113354	0.189291	7e-06	ENSG00000258662	RP11-588P7.2	14	79713011	79715366	-1	0.50402	0.00258345
chr14	79813501	79814000	-0.0759685	-0.0613097	0.0344917	0.242969	8.81e-05	ENSG00000021645	NRXN3	14	78708734	80330762	1	-0.332859	0.0476728
chr14	79983501	79984000	0.0483861	0.0381231	0.0121071	0.221282	4.87e-05	ENSG00000021645	NRXN3	14	78708734	80330762	1	0.272557	0.105339
chr14	80267001	80267500	-0.0153496	-0.0128362	0.00423707	0.210477	2.65e-05	ENSG00000021645	NRXN3	14	78708734	80330762	1	0.132317	0.432629
chr14	80267001	80267500	-0.0153496	-0.0128362	0.00423707	0.210477	2.65e-05	ENSG00000258637	RP11-242P2.1	14	80128009	80257606	-1	0.132317	0.432629
chr14	82379001	82379500	0.103966	0.0986551	0.0225218	0.225551	5.96e-05	ENSG00000258501	RP11-705B14.1	14	82382575	82384232	1	-0.0649313	0.700311
chr14	82379001	82379500	0.103966	0.0986551	0.0225218	0.225551	5.96e-05	ENSG00000259035	RP11-666E17.1	14	82207346	82496693	1	-0.0649313	0.700311
chr14	82450751	82451250	0.0432676	0.0418289	0.00944546	0.189291	8.22e-06	ENSG00000259035	RP11-666E17.1	14	82207346	82496693	1	0.583305	0.000468909
chr14	87419001	87419500	0.0586811	0.0485168	0.0137687	0.229135	6.33e-05	ENSG00000259061	RP11-736P16.1	14	87402984	87455469	1	0.420734	0.0121156
chr14	87419251	87419750	0.0452061	0.0416784	0.00979963	0.245917	9.51e-05	ENSG00000259061	RP11-736P16.1	14	87402984	87455469	1	0.367624	0.0286022
chr14	87973501	87974000	0.110982	0.0882035	0.0260842	0.239137	8.22e-05	ENSG00000258859	RP11-594C13.1	14	87819414	88039366	-1	0.346666	0.0391048
chr14	88019501	88020000	0.062911	0.0552823	0.0158682	0.247578	0.00010136	ENSG00000259028	RP11-325D8.1	14	88034525	88035743	1	0.00125203	0.994079
chr14	88019501	88020000	0.062911	0.0552823	0.0158682	0.247578	0.00010136	ENSG00000258859	RP11-594C13.1	14	87819414	88039366	-1	0.00125203	0.994079
chr14	88526501	88527000	0.0727629	0.0606541	0.0178111	0.24734	9.89e-05	ENSG00000258867	RP11-300J18.3	14	88490894	88563276	1	0.517547	0.00196317
chr14	88780501	88781000	-0.0175099	-0.0160183	0.00525592	0.215765	3.07e-05	ENSG00000100433	KCNK10	14	88649113	88793251	-1	-0.204228	0.225451
chr14	88856251	88856750	0.0360964	0.031745	0.00855438	0.210462	2.5e-05	ENSG00000042317	SPATA7	14	88851268	88936694	1	0.133157	0.42971
chr14	88856501	88857000	0.0477615	0.0418712	0.00908874	0.140279	8.97e-07	ENSG00000042317	SPATA7	14	88851268	88936694	1	0.212361	0.20746
chr14	88856751	88857250	0.027721	0.0224163	0.00815492	0.21792	4.02e-05	ENSG00000042317	SPATA7	14	88851268	88936694	1	0.180505	0.284158
chr14	89787751	89788250	-0.0765037	-0.0666796	0.0235667	0.233241	7.3e-05	ENSG00000053254	FOXN3	14	89591215	90085493	-1	-0.385396	0.0216874
chr14	89857251	89857750	0.107109	0.0875325	0.02122	0.184955	5.61e-06	ENSG00000053254	FOXN3	14	89591215	90085493	-1	0.351791	0.0362743
chr14	89857251	89857750	0.107109	0.0875325	0.02122	0.184955	5.61e-06	ENSG00000258380	RP11-33N16.2	14	89866339	89875813	1	0.351791	0.0362743
chr14	89885501	89886000	0.0488573	0.0426178	0.0100985	0.189291	7.33e-06	ENSG00000258920	RP11-33N16.1	14	89883698	89886137	1	0.341517	0.0421343
chr14	89885501	89886000	0.0488573	0.0426178	0.0100985	0.189291	7.33e-06	ENSG00000053254	FOXN3	14	89591215	90085493	-1	0.341517	0.0421343
chr14	89885501	89886000	0.0488573	0.0426178	0.0100985	0.189291	7.33e-06	ENSG00000053254	FOXN3	14	89591215	90085493	-1	0.341517	0.0421343
chr14	89885501	89886000	0.0488573	0.0426178	0.0100985	0.189291	7.33e-06	ENSG00000259053	RP11-33N16.3	14	89878656	90421003	-1	0.341517	0.0421343
chr14	89885751	89886250	0.0692919	0.0611614	0.0159056	0.22932	6.47e-05	ENSG00000258920	RP11-33N16.1	14	89883698	89886137	1	0.342419	0.0415897
chr14	89885751	89886250	0.0692919	0.0611614	0.0159056	0.22932	6.47e-05	ENSG00000053254	FOXN3	14	89591215	90085493	-1	0.342419	0.0415897
chr14	89885751	89886250	0.0692919	0.0611614	0.0159056	0.22932	6.47e-05	ENSG00000053254	FOXN3	14	89591215	90085493	-1	0.342419	0.0415897
chr14	89885751	89886250	0.0692919	0.0611614	0.0159056	0.22932	6.47e-05	ENSG00000259053	RP11-33N16.3	14	89878656	90421003	-1	0.342419	0.0415897
chr14	89961251	89961750	0.0421063	0.0416345	0.0080844	0.141161	1.25e-06	ENSG00000259053	RP11-33N16.3	14	89878656	90421003	-1	0.386682	0.0212487
chr14	89961251	89961750	0.0421063	0.0416345	0.0080844	0.141161	1.25e-06	ENSG00000053254	FOXN3	14	89591215	90085493	-1	0.386682	0.0212487
chr14	89961251	89961750	0.0421063	0.0416345	0.0080844	0.141161	1.25e-06	ENSG00000053254	FOXN3	14	89591215	90085493	-1	0.386682	0.0212487
chr14	89961501	89962000	0.0216151	0.0230089	0.00550636	0.219718	4.26e-05	ENSG00000053254	FOXN3	14	89591215	90085493	-1	0.207398	0.218311
chr14	89961501	89962000	0.0216151	0.0230089	0.00550636	0.219718	4.26e-05	ENSG00000053254	FOXN3	14	89591215	90085493	-1	0.207398	0.218311
chr14	89961501	89962000	0.0216151	0.0230089	0.00550636	0.219718	4.26e-05	ENSG00000259053	RP11-33N16.3	14	89878656	90421003	-1	0.207398	0.218311
chr14	90169251	90169750	0.0445303	0.0368998	0.0089504	0.214778	2.94e-05	ENSG00000200312	7SK	14	90178855	90179167	1	0.428984	0.0105104
chr14	90169251	90169750	0.0445303	0.0368998	0.0089504	0.214778	2.94e-05	ENSG00000259053	RP11-33N16.3	14	89878656	90421003	-1	0.428984	0.0105104
chr14	93216001	93216500	0.0456449	0.0388263	0.0100576	0.211598	2.78e-05	ENSG00000100600	LGMN	14	93170152	93215047	-1	0.346776	0.0390426
chr14	93287501	93288000	0.0176865	0.0154008	0.00362586	0.219718	4.3e-05	ENSG00000066455	GOLGA5	14	93260576	93306308	1	0.278906	0.0974334
chr14	93287501	93288000	0.0176865	0.0154008	0.00362586	0.219718	4.3e-05	ENSG00000066455	GOLGA5	14	93260576	93306308	1	0.278906	0.0974334
chr14	94061751	94062250	0.121442	0.0972189	0.0280051	0.215765	3.61e-05	ENSG00000133958	UNC79	14	93799565	94174222	1	0.228204	0.175436
chr14	94763501	94764000	0.0793947	0.0708411	0.019865	0.246481	9.57e-05	ENSG00000140093	SERPINA10	14	94749650	94759608	-1	0.257823	0.125634
chr14	95996251	95996750	0.0206285	0.0151199	0.00570023	0.215765	3.25e-05	ENSG00000182512	GLRX5	14	95999840	96011061	1	0.184596	0.273361
chr15	100272751	100273250	0.0241511	0.0248258	0.005873	0.205375	2.19e-05	ENSG00000183060	LYSMD4	15	100255906	100273766	-1	0.187801	0.265099
chr15	100272751	100273250	0.0241511	0.0248258	0.005873	0.205375	2.19e-05	ENSG00000221691	AC090825.2	15	100291924	100292010	1	0.187801	0.265099
chr15	100272751	100273250	0.0241511	0.0248258	0.005873	0.205375	2.19e-05	ENSG00000214397	AC022692.1	15	100255908	100258029	-1	0.187801	0.265099
chr15	100272751	100273250	0.0241511	0.0248258	0.005873	0.205375	2.19e-05	ENSG00000183060	LYSMD4	15	100255906	100273766	-1	0.187801	0.265099
chr15	100380501	100381000	0.0322601	0.0210351	0.00600708	0.217064	3.97e-05	ENSG00000259363	CTD-2054N24.2	15	100347228	100417353	1	-0.0344163	0.838359
chr15	100642251	100642750	-0.125674	-0.110048	0.0507294	0.233241	7.33e-05	ENSG00000140470	ADAMTS17	15	100511794	100882210	-1	-0.0968696	0.565748
chr15	101170501	101171000	0.115668	0.10138	0.0264718	0.225551	5.94e-05	ENSG00000183475	ASB7	15	101142739	101191910	1	0.283859	0.0915987
chr15	101170501	101171000	0.115668	0.10138	0.0264718	0.225551	5.94e-05	ENSG00000212306	Y_RNA	15	101178568	101178662	1	0.283859	0.0915987
chr15	102132251	102132750	-0.0736272	-0.0538772	0.0182301	0.231607	6.98e-05	ENSG00000259695	RP11-14C10.2	15	102121112	102121759	-1	-0.399526	0.0172715
chr15	23071751	23072250	0.0914019	0.0837865	0.0239586	0.243981	9.18e-05	ENSG00000170113	NIPA1	15	23043277	23100005	-1	0.210859	0.210704
chr15	23193751	23194250	-0.0472254	-0.04062	0.0198286	0.244893	9.23e-05	ENSG00000187667	WHAMMP3	15	23187728	23208737	-1	-0.419279	0.0124201
chr15	23193751	23194250	-0.0472254	-0.04062	0.0198286	0.244893	9.23e-05	ENSG00000187667	WHAMMP3	15	23187728	23208737	-1	-0.419279	0.0124201
chr15	24208001	24208500	-0.131956	-0.110266	0.0318142	0.201482	1.97e-05	ENSG00000260232	RP11-484P15.2	15	24220319	24248582	1	-0.185389	0.2713
chr15	24788251	24788750	0.0591056	0.0485485	0.0145483	0.223437	5.45e-05	ENSG00000259905	PWRN1	15	24738284	24897277	1	0.107831	0.522588
chr15	24788251	24788750	0.0591056	0.0485485	0.0145483	0.223437	5.45e-05	ENSG00000259905	PWRN1	15	24738284	24897277	1	0.107831	0.522588
chr15	26974001	26974500	-0.0204099	-0.0196185	0.00673729	0.237738	8.05e-05	ENSG00000166206	GABRB3	15	26788693	27184686	-1	-0.0643278	0.702964
chr15	26974001	26974500	-0.0204099	-0.0196185	0.00673729	0.237738	8.05e-05	ENSG00000166206	GABRB3	15	26788693	27184686	-1	-0.0643278	0.702964
chr15	27543751	27544250	-0.0320909	-0.033838	0.00705494	0.222526	5.23e-05	ENSG00000182256	GABRG3	15	27216429	27778373	1	-0.0425385	0.800933
chr15	27543751	27544250	-0.0320909	-0.033838	0.00705494	0.222526	5.23e-05	ENSG00000200326	RN5S391	15	27525465	27525583	-1	-0.0425385	0.800933
chr15	28117751	28118250	-0.0338876	-0.0238393	0.0131179	0.22932	6.52e-05	ENSG00000104044	OCA2	15	28000021	28344504	-1	-0.229875	0.172285
chr15	29301251	29301750	0.0263449	0.0185754	0.00908317	0.246491	9.61e-05	ENSG00000034053	APBA2	15	29129629	29410518	1	0.175067	0.298949
chr15	30258501	30259000	0.0375844	0.033412	0.00883263	0.222526	4.99e-05	ENSG00000104067	TJP1	15	29991571	30261068	-1	0.32044	0.0566675
chr15	30258501	30259000	0.0375844	0.033412	0.00883263	0.222526	4.99e-05	ENSG00000104067	TJP1	15	29991571	30261068	-1	0.32044	0.0566675
chr15	31049001	31049500	0.106533	0.08181	0.0242094	0.224573	5.73e-05	ENSG00000187951	ARHGAP11B	15	30916697	31060329	1	0.402375	0.016483
chr15	31488501	31489000	0.0210202	0.0208424	0.0052688	0.215765	3.41e-05	ENSG00000259448	RP11-16E12.1	15	31508223	31516648	1	0.109053	0.517881
chr15	34125001	34125500	0.0760929	0.067692	0.0177457	0.222799	5.39e-05	ENSG00000198838	RYR3	15	33603163	34158303	1	0.36899	0.0280106
chr15	34125001	34125500	0.0760929	0.067692	0.0177457	0.222799	5.39e-05	ENSG00000198838	RYR3	15	33603163	34158303	1	0.36899	0.0280106
chr15	34718251	34718750	0.133732	0.121212	0.0288891	0.239808	8.31e-05	ENSG00000175265	GOLGA8A	15	34671269	34880704	-1	0.256762	0.127204
chr15	34718251	34718750	0.133732	0.121212	0.0288891	0.239808	8.31e-05	ENSG00000175265	GOLGA8A	15	34671269	34880704	-1	0.256762	0.127204
chr15	35028001	35028500	-0.0273637	-0.0251803	0.0051241	0.189291	7.97e-06	ENSG00000250007	RP11-814P5.1	15	35047285	35105124	1	0.117866	0.484603
chr15	35270251	35270750	0.0491787	0.0419948	0.012186	0.245234	9.29e-05	ENSG00000021776	AQR	15	35147732	35262040	-1	0.454735	0.00664196
chr15	35270251	35270750	0.0491787	0.0419948	0.012186	0.245234	9.29e-05	ENSG00000212768	AC114546.1	15	35270552	35272268	1	0.454735	0.00664196
chr15	35270251	35270750	0.0491787	0.0419948	0.012186	0.245234	9.29e-05	ENSG00000259181	RP11-463I20.3	15	35285847	35295422	1	0.454735	0.00664196
chr15	35270251	35270750	0.0491787	0.0419948	0.012186	0.245234	9.29e-05	ENSG00000198146	ZNF770	15	35270542	35280488	-1	0.454735	0.00664196
chr15	35270251	35270750	0.0491787	0.0419948	0.012186	0.245234	9.29e-05	ENSG00000212768	AC114546.1	15	35270552	35272268	1	0.454735	0.00664196
chr15	35521251	35521750	0.0491236	0.0395075	0.0132906	0.243834	9.11e-05	ENSG00000259516	ANP32AP1	15	35474000	35530398	1	0.518652	0.00191904
chr15	35521251	35521750	0.0491236	0.0395075	0.0132906	0.243834	9.11e-05	ENSG00000259292	RP11-150L8.2	15	35529527	35530261	1	0.518652	0.00191904
chr15	35521251	35521750	0.0491236	0.0395075	0.0132906	0.243834	9.11e-05	ENSG00000259516	ANP32AP1	15	35474000	35530398	1	0.518652	0.00191904
chr15	35521251	35521750	0.0491236	0.0395075	0.0132906	0.243834	9.11e-05	ENSG00000134146	ATPBD4	15	35509546	35838394	-1	0.518652	0.00191904
chr15	35594501	35595000	-0.0133799	-0.0111386	0.00414644	0.199412	1.9e-05	ENSG00000134146	ATPBD4	15	35509546	35838394	-1	-0.0300515	0.858629
chr15	35594501	35595000	-0.0133799	-0.0111386	0.00414644	0.199412	1.9e-05	ENSG00000259585	RP11-150L8.4	15	35590448	35591641	-1	-0.0300515	0.858629
chr15	35891001	35891500	-0.0306574	-0.0285442	0.00703774	0.218443	4.14e-05	ENSG00000248079	RP11-702M1.1	15	35838396	36151202	1	0.00221024	0.989548
chr15	36304751	36305250	-0.0619236	-0.056562	0.0162274	0.215765	3.15e-05	ENSG00000259639	RP11-184D12.1	15	36231368	36544458	-1	-0.479541	0.0041748
chr15	36478251	36478750	0.022282	0.0181303	0.00453047	0.200749	1.95e-05	ENSG00000259639	RP11-184D12.1	15	36231368	36544458	-1	0.338023	0.0443006
chr15	36902251	36902750	-0.0219786	-0.0199644	0.00500952	0.220904	4.61e-05	ENSG00000186073	C15orf41	15	36871812	37102449	1	0.0119892	0.94335
chr15	36902251	36902750	-0.0219786	-0.0199644	0.00500952	0.220904	4.61e-05	ENSG00000261315	LARP4P	15	36909290	36911468	1	0.0119892	0.94335
chr15	36902251	36902750	-0.0219786	-0.0199644	0.00500952	0.220904	4.61e-05	ENSG00000261635	RP11-618N24.1	15	36905675	36906104	1	0.0119892	0.94335
chr15	40444251	40444750	0.0582269	0.0539277	0.0170323	0.249928	0.000106581	ENSG00000240195	AC021755.1	15	40426893	40426961	-1	0.297955	0.0765123
chr15	40444251	40444750	0.0582269	0.0539277	0.0170323	0.249928	0.000106581	ENSG00000156970	BUB1B	15	40453224	40513337	1	0.297955	0.0765123
chr15	40444251	40444750	0.0582269	0.0539277	0.0170323	0.249928	0.000106581	ENSG00000259239	RP11-521C20.1	15	40425969	40427415	-1	0.297955	0.0765123
chr15	40444251	40444750	0.0582269	0.0539277	0.0170323	0.249928	0.000106581	ENSG00000242873	AC021755.3	15	40426763	40426833	-1	0.297955	0.0765123
chr15	40444251	40444750	0.0582269	0.0539277	0.0170323	0.249928	0.000106581	ENSG00000241265	AC021755.2	15	40426834	40426890	-1	0.297955	0.0765123
chr15	41717751	41718250	0.101428	0.081026	0.0222442	0.215765	3.14e-05	ENSG00000137815	RTF1	15	41700606	41775761	1	0.450672	0.00715186
chr15	42394751	42395250	-0.0544519	-0.0377078	0.0157026	0.19436	1.45e-05	ENSG00000159337	PLA2G4D	15	42359207	42386752	-1	-0.123304	0.464662
chr15	43253501	43254000	-0.0970236	-0.0822881	0.0328569	0.23562	7.77e-05	ENSG00000159459	UBR1	15	43235095	43398311	-1	-0.243083	0.148843
chr15	43253501	43254000	-0.0970236	-0.0822881	0.0328569	0.23562	7.77e-05	ENSG00000159459	UBR1	15	43235095	43398311	-1	-0.243083	0.148843
chr15	43564751	43565250	0.0295987	0.0264327	0.00747413	0.215765	3.31e-05	ENSG00000261679	ATP5HP1	15	43560105	43560586	-1	0.024329	0.885342
chr15	43564751	43565250	0.0295987	0.0264327	0.00747413	0.215765	3.31e-05	ENSG00000104055	TGM5	15	43524793	43559055	-1	0.024329	0.885342
chr15	44654501	44655000	-0.00647876	-0.00669791	0.0033907	0.245234	9.34e-05	ENSG00000166734	CASC4	15	44580927	44707956	1	0.0320249	0.849452
chr15	44654501	44655000	-0.00647876	-0.00669791	0.0033907	0.245234	9.34e-05	ENSG00000166734	CASC4	15	44580927	44707956	1	0.0320249	0.849452
chr15	44679501	44680000	0.0609471	0.0470096	0.0142813	0.233241	7.35e-05	ENSG00000166734	CASC4	15	44580927	44707956	1	0.175322	0.298243
chr15	44679501	44680000	0.0609471	0.0470096	0.0142813	0.233241	7.35e-05	ENSG00000166734	CASC4	15	44580927	44707956	1	0.175322	0.298243
chr15	44679501	44680000	0.0609471	0.0470096	0.0142813	0.233241	7.35e-05	ENSG00000259499	RP11-616K22.2	15	44679518	44682649	-1	0.175322	0.298243
chr15	44994001	44994500	0.0354754	0.0312489	0.0109222	0.215765	3.64e-05	ENSG00000166710	B2M	15	45003675	45011075	1	0.00511518	0.975814
chr15	44994001	44994500	0.0354754	0.0312489	0.0109222	0.215765	3.64e-05	ENSG00000206957	Y_RNA	15	44989531	44989628	-1	0.00511518	0.975814
chr15	44994001	44994500	0.0354754	0.0312489	0.0109222	0.215765	3.64e-05	ENSG00000229474	PATL2	15	44957930	45003514	-1	0.00511518	0.975814
chr15	45012501	45013000	0.0903754	0.0839489	0.0211562	0.233241	7.35e-05	ENSG00000185880	TRIM69	15	45021186	45060027	1	0.379154	0.0239303
chr15	45012501	45013000	0.0903754	0.0839489	0.0211562	0.233241	7.35e-05	ENSG00000229474	PATL2	15	44957930	45003514	-1	0.379154	0.0239303
chr15	48544251	48544750	-0.0509119	-0.0508477	0.0148715	0.215765	3.58e-05	ENSG00000074803	SLC12A1	15	48483861	48596275	1	0.0939146	0.577668
chr15	49146501	49147000	0.0351867	0.0325893	0.00772986	0.199189	1.84e-05	ENSG00000185634	SHC4	15	49115932	49255641	-1	0.124071	0.461885
chr15	50251751	50252250	-0.0270402	-0.0279625	0.0068175	0.220904	4.67e-05	ENSG00000104043	ATP8B4	15	50150435	50475014	-1	-0.294972	0.0795246
chr15	50261501	50262000	0.0569093	0.0470275	0.0136217	0.231607	7.02e-05	ENSG00000201086	RN5S394	15	50274640	50274758	1	0.291439	0.0832149
chr15	50261501	50262000	0.0569093	0.0470275	0.0136217	0.231607	7.02e-05	ENSG00000104043	ATP8B4	15	50150435	50475014	-1	0.291439	0.0832149
chr15	51882001	51882500	-0.026878	-0.024753	0.00724654	0.189291	9.38e-06	ENSG00000104093	DMXL2	15	51739908	51915030	-1	-0.171433	0.309113
chr15	51955751	51956250	-0.0180973	-0.0158401	0.00453963	0.189291	9e-06	ENSG00000104112	SCG3	15	51973550	52013223	1	-0.0996883	0.554488
chr15	58792751	58793250	0.0854182	0.0728639	0.0236422	0.230886	6.86e-05	ENSG00000259293	RP11-355N15.1	15	58727089	58790934	-1	0.45271	0.00689183
chr15	58792751	58793250	0.0854182	0.0728639	0.0236422	0.230886	6.86e-05	ENSG00000166035	LIPC	15	58702768	58861151	1	0.45271	0.00689183
chr15	58792751	58793250	0.0854182	0.0728639	0.0236422	0.230886	6.86e-05	ENSG00000128918	ALDH1A2	15	58245622	58790065	-1	0.45271	0.00689183
chr15	59009251	59009750	-0.0168293	-0.0158333	0.00525494	0.235825	7.85e-05	ENSG00000137845	ADAM10	15	58887403	59042177	-1	-0.107502	0.523858
chr15	59009251	59009750	-0.0168293	-0.0158333	0.00525494	0.235825	7.85e-05	ENSG00000199730	7SK	15	58996051	58996353	-1	-0.107502	0.523858
chr15	59112501	59113000	-0.0271827	-0.0128211	0.0150921	0.24734	9.87e-05	ENSG00000128923	FAM63B	15	59063391	59154099	1	-0.257278	0.126439
chr15	59228751	59229250	-0.124853	-0.0869128	0.0343935	0.22932	6.43e-05	ENSG00000137776	SLTM	15	59171244	59225852	-1	-0.247745	0.141175
chr15	59228751	59229250	-0.124853	-0.0869128	0.0343935	0.22932	6.43e-05	ENSG00000157450	RNF111	15	59157374	59389618	1	-0.247745	0.141175
chr15	60389751	60390250	-0.0185337	-0.0163117	0.00535626	0.220565	4.51e-05	ENSG00000259223	RP11-82L7.4	15	60365867	60410519	-1	-0.205179	0.223291
chr15	60953001	60953500	0.0210064	0.0163436	0.00455073	0.215765	3.43e-05	ENSG00000069667	RORA	15	60780483	61521518	-1	0.267063	0.112581
chr15	61002751	61003250	-0.0338452	-0.0250988	0.0157969	0.219371	4.21e-05	ENSG00000069667	RORA	15	60780483	61521518	-1	-0.16421	0.329979
chr15	61002751	61003250	-0.0338452	-0.0250988	0.0157969	0.219371	4.21e-05	ENSG00000069667	RORA	15	60780483	61521518	-1	-0.16421	0.329979
chr15	61731251	61731750	0.0210225	0.0191829	0.00552349	0.242657	8.75e-05	ENSG00000259616	RP11-507B12.2	15	61592525	61927648	-1	0.435092	0.0094461
chr15	62526001	62526500	-0.0280038	-0.024533	0.00677493	0.219718	4.32e-05	ENSG00000166104	RP11-299H22.3	15	62520095	62545434	-1	-0.0672831	0.690007
chr15	62526001	62526500	-0.0280038	-0.024533	0.00677493	0.219718	4.32e-05	ENSG00000259878	RP11-1O10.1	15	62522583	62524094	-1	-0.0672831	0.690007
chr15	63345751	63346250	-0.0906015	-0.0476632	0.0383665	0.24587	9.5e-05	ENSG00000259498	RP11-244F12.3	15	63338233	63341586	-1	-0.326769	0.0519224
chr15	63345751	63346250	-0.0906015	-0.0476632	0.0383665	0.24587	9.5e-05	ENSG00000140416	TPM1	15	63334831	63364114	1	-0.326769	0.0519224
chr15	63345751	63346250	-0.0906015	-0.0476632	0.0383665	0.24587	9.5e-05	ENSG00000140416	TPM1	15	63334831	63364114	1	-0.326769	0.0519224
chr15	63502251	63502750	-0.0197515	-0.017128	0.00564541	0.239137	8.21e-05	ENSG00000166128	RAB8B	15	63481668	63559981	1	0.108672	0.519347
chr15	64140501	64141000	-0.0473454	-0.0239926	0.0176389	0.247418	9.95e-05	ENSG00000103657	HERC1	15	63900817	64126147	-1	-0.192831	0.252482
chr15	64331751	64332250	0.0151302	0.0126558	0.00423793	0.249154	0.000104515	ENSG00000035664	DAPK2	15	64199235	64364232	-1	0.328391	0.0507606
chr15	64331751	64332250	0.0151302	0.0126558	0.00423793	0.249154	0.000104515	ENSG00000035664	DAPK2	15	64199235	64364232	-1	0.328391	0.0507606
chr15	65597251	65597750	-0.0108758	-0.00852353	0.00414914	0.222526	5.12e-05	ENSG00000138617	PARP16	15	65526798	65592956	-1	-0.17537	0.298112
chr15	65597251	65597750	-0.0108758	-0.00852353	0.00414914	0.222526	5.12e-05	ENSG00000206903	SNORA24	15	65577799	65577929	-1	-0.17537	0.298112
chr15	67531501	67532000	0.0160666	0.0190648	0.00597412	0.246912	9.7e-05	ENSG00000103599	IQCH	15	67547138	67794598	1	0.220087	0.191354
chr15	67531501	67532000	0.0160666	0.0190648	0.00597412	0.246912	9.7e-05	ENSG00000103591	AAGAB	15	67493371	67547533	-1	0.220087	0.191354
chr15	67531501	67532000	0.0160666	0.0190648	0.00597412	0.246912	9.7e-05	ENSG00000103591	AAGAB	15	67493371	67547533	-1	0.220087	0.191354
chr15	67728501	67729000	0.0323862	0.0225993	0.00716109	0.213158	2.88e-05	ENSG00000103599	IQCH	15	67547138	67794598	1	0.0857537	0.611183
chr15	67728501	67729000	0.0323862	0.0225993	0.00716109	0.213158	2.88e-05	ENSG00000259673	RP11-502I4.1	15	67695957	67814182	-1	0.0857537	0.611183
chr15	68401251	68401750	-0.0328031	-0.025927	0.0070338	0.220904	4.62e-05	ENSG00000033800	PIAS1	15	68346517	68483096	1	-0.0444383	0.792241
chr15	69637001	69637500	0.0681028	0.0584438	0.0151893	0.215765	3.5e-05	ENSG00000137819	PAQR5	15	69591286	69700119	1	0.201826	0.23097
chr15	69637001	69637500	0.0681028	0.0584438	0.0151893	0.215765	3.5e-05	ENSG00000221376	SNORA77	15	69617632	69617759	-1	0.201826	0.23097
chr15	69637001	69637500	0.0681028	0.0584438	0.0151893	0.215765	3.5e-05	ENSG00000137819	PAQR5	15	69591286	69700119	1	0.201826	0.23097
chr15	69721251	69721750	0.0412445	0.0435522	0.00962754	0.215765	3.05e-05	ENSG00000137807	KIF23	15	69706585	69740764	1	0.477158	0.00436942
chr15	69721251	69721750	0.0412445	0.0435522	0.00962754	0.215765	3.05e-05	ENSG00000259426	RP11-253M7.1	15	69689243	69707368	-1	0.477158	0.00436942
chr15	69721251	69721750	0.0412445	0.0435522	0.00962754	0.215765	3.05e-05	ENSG00000137807	KIF23	15	69706585	69740764	1	0.477158	0.00436942
chr15	71056751	71057250	0.0304406	0.0309147	0.00781445	0.215765	3.73e-05	ENSG00000137831	UACA	15	70946893	71055932	-1	0.302893	0.0717296
chr15	71527251	71527750	-0.0213201	-0.0220145	0.00674626	0.189291	8.52e-06	ENSG00000187720	THSD4	15	71389291	72075722	1	-0.0169036	0.920195
chr15	72734751	72735250	0.0167411	0.0163339	0.00481934	0.22932	6.52e-05	ENSG00000261423	RP11-1007O24.3	15	72700119	72767509	-1	0.38998	0.0201584
chr15	73574251	73574750	0.0727827	0.0763531	0.018407	0.225551	5.93e-05	ENSG00000067141	NEO1	15	73344051	73597547	1	0.364962	0.0297857
chr15	73574251	73574750	0.0727827	0.0763531	0.018407	0.225551	5.93e-05	ENSG00000067141	NEO1	15	73344051	73597547	1	0.364962	0.0297857
chr15	74350251	74350750	0.0587352	0.0444673	0.0169781	0.249586	0.000105203	ENSG00000260096	DNM1P33	15	74355121	74356126	1	0.376487	0.0249479
chr15	76531501	76532000	-0.023264	-0.0218336	0.0070961	0.211598	2.75e-05	ENSG00000140374	ETFA	15	76507696	76603813	-1	0.0708265	0.67459
chr15	76531501	76532000	-0.023264	-0.0218336	0.0070961	0.211598	2.75e-05	ENSG00000140374	ETFA	15	76507696	76603813	-1	0.0708265	0.67459
chr15	77010501	77011000	-0.0776413	-0.0897517	0.0284606	0.234242	7.65e-05	ENSG00000140386	SCAPER	15	76640526	77197785	-1	-0.130859	0.437723
chr15	77010501	77011000	-0.0776413	-0.0897517	0.0284606	0.234242	7.65e-05	ENSG00000201510	7SK	15	77028982	77029321	1	-0.130859	0.437723
chr15	77010751	77011250	-0.0983032	-0.103344	0.0290074	0.203106	2e-05	ENSG00000201510	7SK	15	77028982	77029321	1	-0.175611	0.297447
chr15	77010751	77011250	-0.0983032	-0.103344	0.0290074	0.203106	2e-05	ENSG00000140386	SCAPER	15	76640526	77197785	-1	-0.175611	0.297447
chr15	77269751	77270250	0.0866147	0.0747672	0.0168926	0.189291	7.44e-06	ENSG00000140368	PSTPIP1	15	77285700	77329673	1	0.25397	0.131411
chr15	77269751	77270250	0.0866147	0.0747672	0.0168926	0.189291	7.44e-06	ENSG00000243365	AC090181.1	15	77269256	77269551	-1	0.25397	0.131411
chr15	77270001	77270500	0.0895812	0.0737137	0.0175208	0.189291	8.85e-06	ENSG00000140368	PSTPIP1	15	77285700	77329673	1	0.348295	0.0381857
chr15	77270001	77270500	0.0895812	0.0737137	0.0175208	0.189291	8.85e-06	ENSG00000243365	AC090181.1	15	77269256	77269551	-1	0.348295	0.0381857
chr15	77826251	77826750	-0.0992454	-0.101372	0.0241292	0.183509	5.08e-06	ENSG00000259362	RP11-307C19.1	15	77817882	77826452	1	-0.372527	0.0265277
chr15	79264251	79264750	-0.093018	-0.086774	0.0347822	0.222526	5.28e-05	ENSG00000058335	RASGRF1	15	79252289	79383115	-1	-0.347452	0.038659
chr15	79264251	79264750	-0.093018	-0.086774	0.0347822	0.222526	5.28e-05	ENSG00000177699	RP11-16K12.1	15	79271231	79278268	1	-0.347452	0.038659
chr15	79712751	79713250	0.0395873	0.0397503	0.00832768	0.140279	9.55e-07	ENSG00000169330	KIAA1024	15	79724858	79764632	1	0.46622	0.00537168
chr15	80390751	80391250	-0.0236184	-0.0214237	0.00606944	0.160881	2.68e-06	ENSG00000086666	ZFAND6	15	80351910	80430735	1	-0.138568	0.41118
chr15	81176751	81177250	0.0444949	0.0335961	0.00901366	0.233301	7.45e-05	ENSG00000103888	KIAA1199	15	81071684	81244117	1	0.508572	0.00235725
chr15	83908251	83908750	0.0374272	0.0348565	0.00902015	0.215765	3.47e-05	ENSG00000259986	RP11-382A20.4	15	83847934	84108197	1	0.0264378	0.875482
chr15	84510001	84510500	0.0345715	0.0282742	0.00817604	0.2473	9.78e-05	ENSG00000156218	ADAMTSL3	15	84322838	84708594	1	0.0614447	0.715688
chr15	84510001	84510500	0.0345715	0.0282742	0.00817604	0.2473	9.78e-05	ENSG00000200444	U6	15	84493615	84493705	-1	0.0614447	0.715688
chr15	86035251	86035750	0.0566699	0.0529517	0.0137594	0.233241	7.36e-05	ENSG00000170776	AKAP13	15	85777817	86292586	1	0.261601	0.120161
chr15	86139751	86140250	0.0933763	0.081026	0.0179402	0.160881	2.58e-06	ENSG00000170776	AKAP13	15	85777817	86292586	1	0.210571	0.211329
chr15	86139751	86140250	0.0933763	0.081026	0.0179402	0.160881	2.58e-06	ENSG00000259375	RP11-815J21.2	15	86122277	86123409	-1	0.210571	0.211329
chr15	86140001	86140500	0.0420199	0.0325376	0.00949602	0.220904	4.75e-05	ENSG00000170776	AKAP13	15	85777817	86292586	1	0.377515	0.0245516
chr15	86140001	86140500	0.0420199	0.0325376	0.00949602	0.220904	4.75e-05	ENSG00000259375	RP11-815J21.2	15	86122277	86123409	-1	0.377515	0.0245516
chr15	86274251	86274750	0.0534661	0.055756	0.0101213	0.158967	2.24e-06	ENSG00000170776	AKAP13	15	85777817	86292586	1	0.0451706	0.788897
chr15	86274251	86274750	0.0534661	0.055756	0.0101213	0.158967	2.24e-06	ENSG00000170776	AKAP13	15	85777817	86292586	1	0.0451706	0.788897
chr15	86274251	86274750	0.0534661	0.055756	0.0101213	0.158967	2.24e-06	ENSG00000259544	RP11-158M2.2	15	86269346	86270458	-1	0.0451706	0.788897
chr15	87988501	87989000	0.0766502	0.0685191	0.019443	0.239137	8.22e-05	ENSG00000259560	RP11-648K4.2	15	87975289	88247083	-1	0.225492	0.180641
chr15	88490751	88491250	-0.0507323	-0.0424563	0.00986084	0.176536	4.22e-06	ENSG00000140538	NTRK3	15	88402982	88799999	-1	-0.145802	0.387157
chr15	88490751	88491250	-0.0507323	-0.0424563	0.00986084	0.176536	4.22e-06	ENSG00000140538	NTRK3	15	88402982	88799999	-1	-0.145802	0.387157
chr15	88505001	88505500	-0.027686	-0.0258927	0.00793581	0.199189	1.78e-05	ENSG00000140538	NTRK3	15	88402982	88799999	-1	0.161191	0.338964
chr15	90724751	90725250	0.145906	0.102792	0.0351203	0.216391	3.83e-05	ENSG00000185033	SEMA4B	15	90703836	90772911	1	0.535999	0.00133526
chr15	90724751	90725250	0.145906	0.102792	0.0351203	0.216391	3.83e-05	ENSG00000185033	SEMA4B	15	90703836	90772911	1	0.535999	0.00133526
chr15	91190251	91190750	-0.122979	-0.0986465	0.0318755	0.224077	5.51e-05	ENSG00000259736	RP11-387D10.2	15	91163239	91260372	-1	0.0579791	0.731088
chr15	91190251	91190750	-0.122979	-0.0986465	0.0318755	0.224077	5.51e-05	ENSG00000245479	RP11-387D10.3	15	91203465	91208198	1	0.0579791	0.731088
chr15	91571751	91572250	0.108212	0.0945185	0.0301771	0.228335	6.21e-05	ENSG00000184056	VPS33B	15	91541646	91565833	-1	0.163757	0.331318
chr15	91571751	91572250	0.108212	0.0945185	0.0301771	0.228335	6.21e-05	ENSG00000258542	AC068831.11	15	91573118	91573226	1	0.163757	0.331318
chr15	91571751	91572250	0.108212	0.0945185	0.0301771	0.228335	6.21e-05	ENSG00000214432	AC068831.10	15	91565849	91579841	1	0.163757	0.331318
chr15	92210501	92211000	0.0335587	0.032105	0.00910525	0.245298	9.44e-05	ENSG00000258540	RP11-692C24.3	15	92220001	92220290	1	0.148499	0.378423
chr15	92210501	92211000	0.0335587	0.032105	0.00910525	0.245298	9.44e-05	ENSG00000258765	RP11-692C24.2	15	92186247	92192344	-1	0.148499	0.378423
chr15	92704751	92705250	0.0662732	0.0536632	0.0166733	0.231077	6.89e-05	ENSG00000176463	SLCO3A1	15	92396925	92715665	1	0.247153	0.142132
chr15	92704751	92705250	0.0662732	0.0536632	0.0166733	0.231077	6.89e-05	ENSG00000176463	SLCO3A1	15	92396925	92715665	1	0.247153	0.142132
chr15	92704751	92705250	0.0662732	0.0536632	0.0166733	0.231077	6.89e-05	ENSG00000260661	RP11-152L20.3	15	92691982	92874267	-1	0.247153	0.142132
chr15	93125501	93126000	0.0633029	0.0442493	0.0145473	0.235031	7.72e-05	ENSG00000258676	RP11-386M24.3	15	93124059	93143775	1	0.138127	0.41267
chr15	93125501	93126000	0.0633029	0.0442493	0.0145473	0.235031	7.72e-05	ENSG00000258647	RP11-304N14.2	15	93111048	93115272	-1	0.138127	0.41267
chr15	93125501	93126000	0.0633029	0.0442493	0.0145473	0.235031	7.72e-05	ENSG00000258676	RP11-386M24.3	15	93124059	93143775	1	0.138127	0.41267
chr15	93136001	93136500	0.061831	0.0517026	0.0179996	0.2473	9.78e-05	ENSG00000260337	RP11-386M24.6	15	93135809	93139692	-1	0.195334	0.24636
chr15	93136001	93136500	0.061831	0.0517026	0.0179996	0.2473	9.78e-05	ENSG00000258676	RP11-386M24.3	15	93124059	93143775	1	0.195334	0.24636
chr15	93136001	93136500	0.061831	0.0517026	0.0179996	0.2473	9.78e-05	ENSG00000258676	RP11-386M24.3	15	93124059	93143775	1	0.195334	0.24636
chr15	93206251	93206750	0.0469003	0.0380644	0.0129689	0.210477	2.57e-05	ENSG00000185442	FAM174B	15	93160673	93353114	-1	0.312989	0.0627091
chr15	93206251	93206750	0.0469003	0.0380644	0.0129689	0.210477	2.57e-05	ENSG00000185442	FAM174B	15	93160673	93353114	-1	0.312989	0.0627091
chr15	94121751	94122250	0.051226	0.0475902	0.0122576	0.243143	8.85e-05	ENSG00000258631	RP11-739G5.1	15	94133096	94136588	1	0.331066	0.0488921
chr15	94880251	94880750	0.11776	0.0998184	0.0260375	0.220904	4.6e-05	ENSG00000140563	MCTP2	15	94774767	95023632	1	0.301961	0.072613
chr15	94880251	94880750	0.11776	0.0998184	0.0260375	0.220904	4.6e-05	ENSG00000140563	MCTP2	15	94774767	95023632	1	0.301961	0.072613
chr15	95670251	95670750	-0.0247733	-0.0293195	0.00665478	0.241614	8.58e-05	ENSG00000258773	RP11-255M2.2	15	95623324	95676088	-1	-0.00583567	0.972408
chr15	96787001	96787500	0.0792699	0.0566899	0.0181312	0.243739	9.04e-05	ENSG00000247809	RP11-327J17.3	15	96670598	96870590	-1	0.390601	0.0199584
chr15	98083251	98083750	-0.0402725	-0.0386297	0.0095503	0.167967	3.71e-06	ENSG00000259524	RP11-461F11.1	15	98058517	98065041	-1	-0.108155	0.521337
chr15	98730251	98730750	0.0279617	0.0279752	0.00693604	0.219718	4.31e-05	ENSG00000259199	CTD-2544M6.1	15	98589896	98836406	-1	0.512356	0.00218304
chr15	99462251	99462750	-0.143395	-0.12204	0.054929	0.222526	5.34e-05	ENSG00000140443	IGF1R	15	99192200	99507759	1	-0.0303957	0.857027
chr15	99462251	99462750	-0.143395	-0.12204	0.054929	0.222526	5.34e-05	ENSG00000140443	IGF1R	15	99192200	99507759	1	-0.0303957	0.857027
chr15	99760001	99760500	0.0510544	0.040443	0.0132998	0.245234	9.32e-05	ENSG00000103852	TTC23	15	99676528	99791428	-1	0.710361	1.83e-05
chr16	10279751	10280250	0.0244827	0.022142	0.00638896	0.249586	0.000105147	ENSG00000183454	GRIN2A	16	9852376	10276611	-1	0.226452	0.178786
chr16	10280001	10280500	0.0339326	0.0314437	0.0079057	0.224077	5.67e-05	ENSG00000183454	GRIN2A	16	9852376	10276611	-1	-0.0924267	0.583714
chr16	10819001	10819500	0.0952337	0.0702972	0.0206563	0.249586	0.000105109	ENSG00000262158	CTD-2318B16.2	16	10817693	10818474	-1	0.100586	0.550926
chr16	10819001	10819500	0.0952337	0.0702972	0.0206563	0.249586	0.000105109	ENSG00000262259	CTD-2318B16.4	16	10816922	10817212	-1	0.100586	0.550926
chr16	10819001	10819500	0.0952337	0.0702972	0.0206563	0.249586	0.000105109	ENSG00000240892	AC074136.1	16	10817213	10817279	-1	0.100586	0.550926
chr16	10819001	10819500	0.0952337	0.0702972	0.0206563	0.249586	0.000105109	ENSG00000103274	NUBP1	16	10837643	10863208	1	0.100586	0.550926
chr16	10819001	10819500	0.0952337	0.0702972	0.0206563	0.249586	0.000105109	ENSG00000242708	AC007595.5	16	10815352	10815422	-1	0.100586	0.550926
chr16	10819001	10819500	0.0952337	0.0702972	0.0206563	0.249586	0.000105109	ENSG00000240988	AC007595.2	16	10815423	10815481	-1	0.100586	0.550926
chr16	10819001	10819500	0.0952337	0.0702972	0.0206563	0.249586	0.000105109	ENSG00000263196	CTD-2318B16.3	16	10817281	10817623	-1	0.100586	0.550926
chr16	10819001	10819500	0.0952337	0.0702972	0.0206563	0.249586	0.000105109	ENSG00000263241	RP11-109M19.4	16	10812490	10813619	-1	0.100586	0.550926
chr16	10819001	10819500	0.0952337	0.0702972	0.0206563	0.249586	0.000105109	ENSG00000262381	CTD-2318B16.1	16	10818477	10819153	-1	0.100586	0.550926
chr16	10819001	10819500	0.0952337	0.0702972	0.0206563	0.249586	0.000105109	ENSG00000261904	RP11-109M19.3	16	10813872	10815321	-1	0.100586	0.550926
chr16	10819001	10819500	0.0952337	0.0702972	0.0206563	0.249586	0.000105109	ENSG00000262322	RP11-109M19.2	16	10815555	10816925	-1	0.100586	0.550926
chr16	10819001	10819500	0.0952337	0.0702972	0.0206563	0.249586	0.000105109	ENSG00000239369	AC007595.1	16	10815482	10815550	-1	0.100586	0.550926
chr16	10819001	10819500	0.0952337	0.0702972	0.0206563	0.249586	0.000105109	ENSG00000262381	CTD-2318B16.1	16	10818477	10819153	-1	0.100586	0.550926
chr16	10869501	10870000	-0.123362	-0.0902914	0.037479	0.17882	4.5e-06	ENSG00000166676	FAM18A	16	10854776	10912651	-1	-0.217578	0.19648
chr16	10869501	10870000	-0.123362	-0.0902914	0.037479	0.17882	4.5e-06	ENSG00000166676	FAM18A	16	10854776	10912651	-1	-0.217578	0.19648
chr16	11085751	11086250	0.0700039	0.0500914	0.0166875	0.192466	1.14e-05	ENSG00000038532	CLEC16A	16	11038345	11276046	1	0.23467	0.163476
chr16	11411501	11412000	0.0672536	0.056522	0.0133437	0.179503	4.79e-06	ENSG00000221801	MIR548H2	16	11400297	11400384	-1	-0.0934965	0.579364
chr16	11411501	11412000	0.0672536	0.056522	0.0133437	0.179503	4.79e-06	ENSG00000175643	RMI2	16	11343476	11445619	1	-0.0934965	0.579364
chr16	14394751	14395250	-0.0260045	-0.0176597	0.0152412	0.248568	0.00010316	ENSG00000199130	MIR365A	16	14403142	14403228	1	-0.227292	0.177173
chr16	14394751	14395250	-0.0260045	-0.0176597	0.0152412	0.248568	0.00010316	ENSG00000262454	RP11-65J21.3	16	14396145	14420210	1	-0.227292	0.177173
chr16	14394751	14395250	-0.0260045	-0.0176597	0.0152412	0.248568	0.00010316	ENSG00000207639	MIR193B	16	14397824	14397906	1	-0.227292	0.177173
chr16	14912751	14913250	-0.0458085	-0.0300603	0.0110219	0.230886	6.69e-05	ENSG00000103512	NOMO1	16	14927538	14990017	1	-0.222316	0.186881
chr16	15775501	15776000	-0.150521	-0.143027	0.0406934	0.222526	5.22e-05	ENSG00000072864	NDE1	16	15737124	15820210	1	-0.352364	0.035969
chr16	15775501	15776000	-0.150521	-0.143027	0.0406934	0.222526	5.22e-05	ENSG00000072864	NDE1	16	15737124	15820210	1	-0.352364	0.035969
chr16	15775501	15776000	-0.150521	-0.143027	0.0406934	0.222526	5.22e-05	ENSG00000262380	CTB-193M12.3	16	15777147	15778427	1	-0.352364	0.035969
chr16	15973501	15974000	-0.0170943	-0.0157243	0.00457242	0.245298	9.44e-05	ENSG00000262171	CTA-972D3.2	16	15978886	15980015	1	0.0591654	0.725804
chr16	15973501	15974000	-0.0170943	-0.0157243	0.00457242	0.245298	9.44e-05	ENSG00000133393	FOPNL	16	15959577	15982482	-1	0.0591654	0.725804
chr16	15973501	15974000	-0.0170943	-0.0157243	0.00457242	0.245298	9.44e-05	ENSG00000206778	U6	16	15971020	15971123	-1	0.0591654	0.725804
chr16	16109251	16109750	-0.064517	-0.0456775	0.0246576	0.222526	5.35e-05	ENSG00000103222	ABCC1	16	16043434	16236931	1	-0.15716	0.351203
chr16	16143751	16144250	-0.0562976	-0.0562506	0.0124036	0.229135	6.32e-05	ENSG00000103222	ABCC1	16	16043434	16236931	1	0.172976	0.30477
chr16	19611751	19612250	0.0354913	0.0274734	0.00769942	0.226211	6.05e-05	ENSG00000103544	C16orf62	16	19566562	19718115	1	0.203016	0.228225
chr16	19611751	19612250	0.0354913	0.0274734	0.00769942	0.226211	6.05e-05	ENSG00000103544	C16orf62	16	19566562	19718115	1	0.203016	0.228225
chr16	19611751	19612250	0.0354913	0.0274734	0.00769942	0.226211	6.05e-05	ENSG00000221688	AC012621.1	16	19608540	19608621	-1	0.203016	0.228225
chr16	20385501	20386000	-0.0567989	-0.0561557	0.0131953	0.235825	7.79e-05	ENSG00000263237	RP11-429K17.1	16	20397279	20402486	1	0.178836	0.288643
chr16	20385501	20386000	-0.0567989	-0.0561557	0.0131953	0.235825	7.79e-05	ENSG00000169344	UMOD	16	20344374	20367623	-1	0.178836	0.288643
chr16	20385501	20386000	-0.0567989	-0.0561557	0.0131953	0.235825	7.79e-05	ENSG00000169340	PDILT	16	20370492	20416059	-1	0.178836	0.288643
chr16	22390751	22391250	0.0669979	0.0530002	0.0163678	0.24734	9.85e-05	ENSG00000140743	CDR2	16	22357257	22448486	-1	0.508908	0.00234124
chr16	22390751	22391250	0.0669979	0.0530002	0.0163678	0.24734	9.85e-05	ENSG00000230872	AC092338.5	16	22393757	22418749	1	0.508908	0.00234124
chr16	22390751	22391250	0.0669979	0.0530002	0.0163678	0.24734	9.85e-05	ENSG00000140743	CDR2	16	22357257	22448486	-1	0.508908	0.00234124
chr16	23631001	23631500	-0.0625041	-0.0474837	0.0257762	0.215765	3.34e-05	ENSG00000083093	PALB2	16	23614488	23652631	-1	0.0408163	0.808834
chr16	23631001	23631500	-0.0625041	-0.0474837	0.0257762	0.215765	3.34e-05	ENSG00000261723	CTD-2196E14.3	16	23617162	23635428	1	0.0408163	0.808834
chr16	23724251	23724750	-0.00510705	-0.00367947	0.0018085	0.242831	8.78e-05	ENSG00000134398	ERN2	16	23701647	23724821	-1	-0.295656	0.0788255
chr16	23724251	23724750	-0.00510705	-0.00367947	0.0018085	0.242831	8.78e-05	ENSG00000134398	ERN2	16	23701647	23724821	-1	-0.295656	0.0788255
chr16	24032251	24032750	-0.133656	-0.110851	0.0277216	0.179503	4.69e-06	ENSG00000166501	PRKCB	16	23847322	24231932	1	0.276153	0.1008
chr16	24032251	24032750	-0.133656	-0.110851	0.0277216	0.179503	4.69e-06	ENSG00000166501	PRKCB	16	23847322	24231932	1	0.276153	0.1008
chr16	24032501	24033000	-0.107174	-0.0759287	0.0294437	0.215765	3.19e-05	ENSG00000166501	PRKCB	16	23847322	24231932	1	0.347905	0.0384044
chr16	24032501	24033000	-0.107174	-0.0759287	0.0294437	0.215765	3.19e-05	ENSG00000166501	PRKCB	16	23847322	24231932	1	0.347905	0.0384044
chr16	24225001	24225500	0.0357715	0.0337312	0.00703065	0.179503	4.79e-06	ENSG00000166501	PRKCB	16	23847322	24231932	1	0.279751	0.096417
chr16	24424501	24425000	-0.0658648	-0.0538206	0.0222232	0.189291	9.16e-06	ENSG00000239081	RNU7-24P	16	24411377	24411438	-1	-0.482324	0.00395739
chr16	24553001	24553500	0.0196005	0.0171157	0.00449934	0.235031	7.72e-05	ENSG00000122257	RBBP6	16	24549014	24584184	1	0.215511	0.20078
chr16	24553001	24553500	0.0196005	0.0171157	0.00449934	0.235031	7.72e-05	ENSG00000122257	RBBP6	16	24549014	24584184	1	0.215511	0.20078
chr16	2663001	2663500	-0.0155483	-0.0130687	0.00358244	0.146404	1.63e-06	ENSG00000261093	CTD-3126B10.1	16	2647882	2649719	-1	-0.390986	0.0198354
chr16	2663001	2663500	-0.0155483	-0.0130687	0.00358244	0.146404	1.63e-06	ENSG00000215154	AC141586.5	16	2653351	2680495	1	-0.390986	0.0198354
chr16	2663251	2663750	-0.0160419	-0.0137639	0.00441642	0.189291	6.75e-06	ENSG00000261093	CTD-3126B10.1	16	2647882	2649719	-1	-0.373263	0.0262279
chr16	2663251	2663750	-0.0160419	-0.0137639	0.00441642	0.189291	6.75e-06	ENSG00000215154	AC141586.5	16	2653351	2680495	1	-0.373263	0.0262279
chr16	28091501	28092000	-0.0673555	-0.0617493	0.0187926	0.24734	9.83e-05	ENSG00000169181	GSG1L	16	27798850	28074830	-1	-0.0453693	0.78799
chr16	29874001	29874500	-0.0031256	-0.00293869	0.00173479	0.235939	7.9e-05	ENSG00000103502	CDIPT	16	29869678	29875057	-1	-0.220088	0.19135
chr16	29874001	29874500	-0.0031256	-0.00293869	0.00173479	0.235939	7.9e-05	ENSG00000214725	CTD-2574D22.5	16	29874914	29879371	1	-0.220088	0.19135
chr16	29874001	29874500	-0.0031256	-0.00293869	0.00173479	0.235939	7.9e-05	ENSG00000103502	CDIPT	16	29869678	29875057	-1	-0.220088	0.19135
chr16	30047001	30047500	-0.0914587	-0.0612602	0.0354157	0.226501	6.1e-05	ENSG00000149926	FAM57B	16	30035748	30064299	-1	-0.459411	0.00609553
chr16	30047001	30047500	-0.0914587	-0.0612602	0.0354157	0.226501	6.1e-05	ENSG00000149926	FAM57B	16	30035748	30064299	-1	-0.459411	0.00609553
chr16	30047001	30047500	-0.0914587	-0.0612602	0.0354157	0.226501	6.1e-05	ENSG00000149925	ALDOA	16	30064411	30081778	1	-0.459411	0.00609553
chr16	30047001	30047500	-0.0914587	-0.0612602	0.0354157	0.226501	6.1e-05	ENSG00000149927	DOC2A	16	30016830	30034591	-1	-0.459411	0.00609553
chr16	3009001	3009500	-0.0767787	-0.0410798	0.0281329	0.215765	3.08e-05	ENSG00000131650	KREMEN2	16	3013945	3018384	1	-0.205713	0.222086
chr16	3009001	3009500	-0.0767787	-0.0410798	0.0281329	0.215765	3.08e-05	ENSG00000162073	PAQR4	16	3019246	3023490	1	-0.205713	0.222086
chr16	3009001	3009500	-0.0767787	-0.0410798	0.0281329	0.215765	3.08e-05	ENSG00000262482	LA16c-321D4.2	16	2989715	3004277	-1	-0.205713	0.222086
chr16	30470001	30470500	-0.020202	-0.0160182	0.0107355	0.245234	9.32e-05	ENSG00000179918	SEPHS2	16	30454952	30457502	-1	-0.288622	0.0862554
chr16	30470001	30470500	-0.020202	-0.0160182	0.0107355	0.245234	9.32e-05	ENSG00000005844	ITGAL	16	30483979	30534289	1	-0.288622	0.0862554
chr16	30470001	30470500	-0.020202	-0.0160182	0.0107355	0.245234	9.32e-05	ENSG00000222701	Y_RNA	16	30482908	30483024	1	-0.288622	0.0862554
chr16	30470001	30470500	-0.020202	-0.0160182	0.0107355	0.245234	9.32e-05	ENSG00000202476	Y_RNA	16	30465318	30465418	-1	-0.288622	0.0862554
chr16	30720001	30720500	-0.0800838	-0.0475105	0.0277831	0.242266	8.68e-05	ENSG00000080603	SRCAP	16	30709530	30755602	1	-0.155879	0.355149
chr16	30720001	30720500	-0.0800838	-0.0475105	0.0277831	0.242266	8.68e-05	ENSG00000080603	SRCAP	16	30709530	30755602	1	-0.155879	0.355149
chr16	30720001	30720500	-0.0800838	-0.0475105	0.0277831	0.242266	8.68e-05	ENSG00000261840	RP11-146F11.1	16	30709030	30710379	-1	-0.155879	0.355149
chr16	30720001	30720500	-0.0800838	-0.0475105	0.0277831	0.242266	8.68e-05	ENSG00000206755	SNORA30	16	30721858	30721986	1	-0.155879	0.355149
chr16	30720001	30720500	-0.0800838	-0.0475105	0.0277831	0.242266	8.68e-05	ENSG00000222287	U6	16	30712658	30712756	-1	-0.155879	0.355149
chr16	31008001	31008500	-0.0140211	-0.0117794	0.00317132	0.189291	8.49e-06	ENSG00000099365	STX1B	16	31000577	31021949	-1	-0.265399	0.114848
chr16	31008001	31008500	-0.0140211	-0.0117794	0.00317132	0.189291	8.49e-06	ENSG00000099365	STX1B	16	31000577	31021949	-1	-0.265399	0.114848
chr16	31782751	31783250	0.0488929	0.0409811	0.0110212	0.211598	2.79e-05	ENSG00000197302	ZNF720	16	31724550	31806190	1	0.352669	0.0358076
chr16	31782751	31783250	0.0488929	0.0409811	0.0110212	0.211598	2.79e-05	ENSG00000261922	AC002519.8	16	31799523	31800928	1	0.352669	0.0358076
chr16	31782751	31783250	0.0488929	0.0409811	0.0110212	0.211598	2.79e-05	ENSG00000259810	AC002519.5	16	31799523	31801961	1	0.352669	0.0358076
chr16	31802501	31803000	0.0217041	0.0202377	0.00476712	0.220283	4.46e-05	ENSG00000197302	ZNF720	16	31724550	31806190	1	0.258033	0.125324
chr16	31802501	31803000	0.0217041	0.0202377	0.00476712	0.220283	4.46e-05	ENSG00000261457	AC002519.6	16	31814268	31819294	1	0.258033	0.125324
chr16	33917251	33917750	0.0440722	0.0432628	0.00962195	0.215765	3.29e-05	ENSG00000262561	CTD-2522B17.8	16	33922937	33923144	1	-0.0499744	0.767061
chr16	3420001	3420500	0.129405	0.0978337	0.038482	0.211975	2.82e-05	ENSG00000263177	RP11-433P17.2	16	3419957	3420906	-1	0.414765	0.013408
chr16	3420001	3420500	0.129405	0.0978337	0.038482	0.211975	2.82e-05	ENSG00000262118	RP11-433P17.3	16	3417719	3419246	-1	0.414765	0.013408
chr16	3420001	3420500	0.129405	0.0978337	0.038482	0.211975	2.82e-05	ENSG00000262621	LA16c-306E5.2	16	3415099	3536953	1	0.414765	0.013408
chr16	3420001	3420500	0.129405	0.0978337	0.038482	0.211975	2.82e-05	ENSG00000239433	AC025283.3	16	3419882	3419949	-1	0.414765	0.013408
chr16	3420001	3420500	0.129405	0.0978337	0.038482	0.211975	2.82e-05	ENSG00000241051	AC025283.4	16	3419744	3419811	-1	0.414765	0.013408
chr16	3425751	3426250	-0.135273	-0.0985044	0.0366179	0.218443	4.12e-05	ENSG00000239243	AC025283.1	16	3420908	3420981	-1	0.327831	0.0511593
chr16	3425751	3426250	-0.135273	-0.0985044	0.0366179	0.218443	4.12e-05	ENSG00000262621	LA16c-306E5.2	16	3415099	3536953	1	0.327831	0.0511593
chr16	3425751	3426250	-0.135273	-0.0985044	0.0366179	0.218443	4.12e-05	ENSG00000263177	RP11-433P17.2	16	3419957	3420906	-1	0.327831	0.0511593
chr16	3425751	3426250	-0.135273	-0.0985044	0.0366179	0.218443	4.12e-05	ENSG00000241051	AC025283.4	16	3419744	3419811	-1	0.327831	0.0511593
chr16	3425751	3426250	-0.135273	-0.0985044	0.0366179	0.218443	4.12e-05	ENSG00000232196	MTRNR2L4	16	3421053	3422283	-1	0.327831	0.0511593
chr16	3425751	3426250	-0.135273	-0.0985044	0.0366179	0.218443	4.12e-05	ENSG00000262118	RP11-433P17.3	16	3417719	3419246	-1	0.327831	0.0511593
chr16	3425751	3426250	-0.135273	-0.0985044	0.0366179	0.218443	4.12e-05	ENSG00000239433	AC025283.3	16	3419882	3419949	-1	0.327831	0.0511593
chr16	34394001	34394500	0.0315688	0.0285268	0.00756309	0.197307	1.64e-05	ENSG00000261510	RP11-244B22.13	16	34383828	34384161	-1	0.0808669	0.631653
chr16	34394001	34394500	0.0315688	0.0285268	0.00756309	0.197307	1.64e-05	ENSG00000261836	RP11-244B22.12	16	34378356	34378845	-1	0.0808669	0.631653
chr16	34394001	34394500	0.0315688	0.0285268	0.00756309	0.197307	1.64e-05	ENSG00000261608	RP11-244B22.8	16	34407687	34408464	1	0.0808669	0.631653
chr16	34394001	34394500	0.0315688	0.0285268	0.00756309	0.197307	1.64e-05	ENSG00000260449	RP11-244B22.14	16	34375269	34375779	-1	0.0808669	0.631653
chr16	34876001	34876500	0.0133994	0.00982234	0.0031437	0.240599	8.42e-05	ENSG00000260746	RP11-14K3.1	16	34872994	34879551	-1	0.205636	0.22226
chr16	4262251	4262750	-0.032006	-0.0284242	0.00763581	0.211237	2.69e-05	ENSG00000185739	SRL	16	4239375	4292081	-1	-0.264208	0.116495
chr16	4329501	4330000	-0.0785417	-0.0603025	0.0248387	0.22576	6e-05	ENSG00000090447	TFAP4	16	4307187	4323076	-1	-0.483253	0.00388715
chr16	4345001	4345500	-0.0962662	-0.0706581	0.0351519	0.247707	0.00010201	ENSG00000126603	GLIS2	16	4364762	4389598	1	-0.466021	0.0053917
chr16	47190001	47190500	0.0644698	0.0631218	0.0134852	0.199412	1.87e-05	ENSG00000239840	RPL23AP72	16	47184043	47184477	-1	-0.0360574	0.830765
chr16	47190001	47190500	0.0644698	0.0631218	0.0134852	0.199412	1.87e-05	ENSG00000171208	NETO2	16	47111614	47177908	-1	-0.0360574	0.830765
chr16	47190001	47190500	0.0644698	0.0631218	0.0134852	0.199412	1.87e-05	ENSG00000260281	RP11-329J18.2	16	47178234	47196658	1	-0.0360574	0.830765
chr16	47190001	47190500	0.0644698	0.0631218	0.0134852	0.199412	1.87e-05	ENSG00000129636	ITFG1	16	47188298	47498060	-1	-0.0360574	0.830765
chr16	47201001	47201500	0.079896	0.0604217	0.0184946	0.199189	1.77e-05	ENSG00000129636	ITFG1	16	47188298	47498060	-1	0.0849811	0.6144
chr16	47201001	47201500	0.079896	0.0604217	0.0184946	0.199189	1.77e-05	ENSG00000239840	RPL23AP72	16	47184043	47184477	-1	0.0849811	0.6144
chr16	47627501	47628000	0.0159037	0.0132127	0.0033434	0.215794	3.78e-05	ENSG00000102893	PHKB	16	47495034	47735434	1	-0.00100557	0.995245
chr16	47627501	47628000	0.0159037	0.0132127	0.0033434	0.215794	3.78e-05	ENSG00000102893	PHKB	16	47495034	47735434	1	-0.00100557	0.995245
chr16	49764501	49765000	-0.152171	-0.154502	0.0348242	0.0657198	6.76e-08	ENSG00000102935	ZNF423	16	49521435	49891830	-1	0.115758	0.492458
chr16	53454501	53455000	-0.189039	-0.146769	0.0498819	0.211598	2.73e-05	ENSG00000103479	RBL2	16	53467889	53525561	1	-0.376124	0.0250896
chr16	54951001	54951500	0.0401641	0.0368207	0.00751228	0.174294	4.08e-06	ENSG00000176842	IRX5	16	54964774	54968397	1	0.389727	0.0202403
chr16	54951001	54951500	0.0401641	0.0368207	0.00751228	0.174294	4.08e-06	ENSG00000259711	CTD-3032H12.2	16	54968825	54988577	1	0.389727	0.0202403
chr16	55845251	55845750	0.0527437	0.0376429	0.0129203	0.225873	6.01e-05	ENSG00000198848	CES1	16	55836763	55867249	-1	0.0344001	0.838434
chr16	55845251	55845750	0.0527437	0.0376429	0.0129203	0.225873	6.01e-05	ENSG00000198848	CES1	16	55836763	55867249	-1	0.0344001	0.838434
chr16	55981501	55982000	0.124969	0.0917119	0.0256256	0.218443	4.13e-05	ENSG00000159398	CES5A	16	55880066	55989943	-1	0.439678	0.0087111
chr16	55981501	55982000	0.124969	0.0917119	0.0256256	0.218443	4.13e-05	ENSG00000159398	CES5A	16	55880066	55989943	-1	0.439678	0.0087111
chr16	56360001	56360500	-0.0206525	-0.015357	0.00663785	0.211975	2.82e-05	ENSG00000087258	GNAO1	16	56225302	56391356	1	-0.0413382	0.806438
chr16	56360001	56360500	-0.0206525	-0.015357	0.00663785	0.211975	2.82e-05	ENSG00000087258	GNAO1	16	56225302	56391356	1	-0.0413382	0.806438
chr16	58137501	58138000	-0.0609032	-0.0444621	0.0175015	0.248909	0.000104053	ENSG00000261151	RP11-332G1.1	16	58125957	58126851	-1	-0.156956	0.351827
chr16	58137501	58138000	-0.0609032	-0.0444621	0.0175015	0.248909	0.000104053	ENSG00000260545	CTB-134F13.1	16	58150789	58153257	1	-0.156956	0.351827
chr16	58285001	58285500	0.0601058	0.0576932	0.0121576	0.189291	8.91e-06	ENSG00000103021	CCDC113	16	58265061	58317740	1	0.0855203	0.612154
chr16	58285251	58285750	0.0839722	0.0819996	0.0174477	0.217064	3.97e-05	ENSG00000103021	CCDC113	16	58265061	58317740	1	0.224152	0.183254
chr16	62848001	62848500	-0.014828	-0.0100816	0.0047757	0.215921	3.81e-05	ENSG00000260332	RP11-50O21.1	16	62842126	62842610	-1	0.210213	0.212108
chr16	65548751	65549250	0.0577253	0.0452332	0.0128323	0.230886	6.84e-05	ENSG00000261742	RP11-256I9.1	16	65318402	65610203	-1	0.521136	0.00182318
chr16	66330251	66330750	-0.0352793	-0.0329704	0.0116986	0.229118	6.29e-05	ENSG00000201999	RN5S428	16	66335712	66335843	1	-0.034275	0.839014
chr16	67179251	67179750	-0.0219729	-0.0205833	0.00507884	0.233301	7.43e-05	ENSG00000102878	HSF4	16	67197288	67203848	1	-0.0811248	0.630566
chr16	67179251	67179750	-0.0219729	-0.0205833	0.00507884	0.233301	7.43e-05	ENSG00000135722	FBXL8	16	67193834	67199718	1	-0.0811248	0.630566
chr16	67179251	67179750	-0.0219729	-0.0205833	0.00507884	0.233301	7.43e-05	ENSG00000125149	C16orf70	16	67143861	67182442	1	-0.0811248	0.630566
chr16	67179251	67179750	-0.0219729	-0.0205833	0.00507884	0.233301	7.43e-05	ENSG00000125149	C16orf70	16	67143861	67182442	1	-0.0811248	0.630566
chr16	67291501	67292000	-0.0326741	-0.0286916	0.00775038	0.238367	8.13e-05	ENSG00000135723	FHOD1	16	67263290	67281561	-1	0.00234888	0.988892
chr16	67291501	67292000	-0.0326741	-0.0286916	0.00775038	0.238367	8.13e-05	ENSG00000196155	PLEKHG4	16	67311413	67323402	1	0.00234888	0.988892
chr16	67291501	67292000	-0.0326741	-0.0286916	0.00775038	0.238367	8.13e-05	ENSG00000135740	SLC9A5	16	67271586	67306093	1	0.00234888	0.988892
chr16	67291501	67292000	-0.0326741	-0.0286916	0.00775038	0.238367	8.13e-05	ENSG00000262691	CTC-277H1.7	16	67295011	67297687	1	0.00234888	0.988892
chr16	6791501	6792000	-0.0896902	-0.0685716	0.0276965	0.18838	6.13e-06	ENSG00000260411	RP11-420N3.2	16	5289803	6826015	1	-0.427404	0.0108024
chr16	6791501	6792000	-0.0896902	-0.0685716	0.0276965	0.18838	6.13e-06	ENSG00000078328	RBFOX1	16	6069095	7763340	1	-0.427404	0.0108024
chr16	6791501	6792000	-0.0896902	-0.0685716	0.0276965	0.18838	6.13e-06	ENSG00000252080	U7	16	6798909	6798970	1	-0.427404	0.0108024
chr16	68092501	68093000	-0.0508996	-0.0436252	0.0122425	0.225646	5.98e-05	ENSG00000221789	AC130462.1	16	68089682	68089787	-1	-0.19845	0.238887
chr16	68092501	68093000	-0.0508996	-0.0436252	0.0122425	0.225646	5.98e-05	ENSG00000167264	DUS2L	16	68021649	68113223	1	-0.19845	0.238887
chr16	68092501	68093000	-0.0508996	-0.0436252	0.0122425	0.225646	5.98e-05	ENSG00000167264	DUS2L	16	68021649	68113223	1	-0.19845	0.238887
chr16	68092501	68093000	-0.0508996	-0.0436252	0.0122425	0.225646	5.98e-05	ENSG00000261864	RP11-67A1.2	16	68111243	68156174	1	-0.19845	0.238887
chr16	68294751	68295250	-0.0147058	-0.0120154	0.00370252	0.210477	2.63e-05	ENSG00000103064	SLC7A6	16	68298433	68335722	1	0.131125	0.436791
chr16	68294751	68295250	-0.0147058	-0.0120154	0.00370252	0.210477	2.63e-05	ENSG00000260441	RP11-96D1.7	16	68290065	68294346	-1	0.131125	0.436791
chr16	68294751	68295250	-0.0147058	-0.0120154	0.00370252	0.210477	2.63e-05	ENSG00000103066	PLA2G15	16	68279207	68294961	1	0.131125	0.436791
chr16	69481751	69482250	-0.0175202	-0.015948	0.00421644	0.199189	1.82e-05	ENSG00000260108	RP11-140H17.1	16	69497747	69500167	1	-0.157766	0.349344
chr16	69481751	69482250	-0.0175202	-0.015948	0.00421644	0.199189	1.82e-05	ENSG00000261527	RP11-343C2.10	16	69477143	69478193	-1	-0.157766	0.349344
chr16	69481751	69482250	-0.0175202	-0.015948	0.00421644	0.199189	1.82e-05	ENSG00000103018	CYB5B	16	69458428	69500169	1	-0.157766	0.349344
chr16	69593251	69593750	-0.105726	-0.0691715	0.0425352	0.158967	2.15e-06	ENSG00000102908	NFAT5	16	69598997	69738569	1	-0.328223	0.05088
chr16	71043501	71044000	0.0500342	0.045249	0.0111688	0.205375	2.22e-05	ENSG00000157423	HYDIN	16	70841281	71264625	-1	0.0465581	0.782572
chr16	71281251	71281750	-0.0946957	-0.069035	0.0266664	0.235825	7.81e-05	ENSG00000157423	HYDIN	16	70841281	71264625	-1	-0.493432	0.00318797
chr16	71642751	71643250	0.0639405	0.0593744	0.0129479	0.196965	1.52e-05	ENSG00000140832	MARVELD3	16	71660064	71676017	1	0.0981334	0.560686
chr16	71727251	71727750	0.067865	0.0628869	0.0139058	0.205375	2.27e-05	ENSG00000040199	PHLPP2	16	71671738	71758604	-1	0.445815	0.00780703
chr16	71727251	71727750	0.067865	0.0628869	0.0139058	0.205375	2.27e-05	ENSG00000040199	PHLPP2	16	71671738	71758604	-1	0.445815	0.00780703
chr16	7328501	7329000	0.0462706	0.0395571	0.00962615	0.192466	1.15e-05	ENSG00000078328	RBFOX1	16	6069095	7763340	1	0.0923904	0.583862
chr16	7454501	7455000	0.1304	0.104624	0.0297972	0.248236	0.00010265	ENSG00000078328	RBFOX1	16	6069095	7763340	1	0.388277	0.0207153
chr16	7454501	7455000	0.1304	0.104624	0.0297972	0.248236	0.00010265	ENSG00000078328	RBFOX1	16	6069095	7763340	1	0.388277	0.0207153
chr16	75235001	75235500	-0.0186136	-0.0201042	0.00702102	0.22532	5.87e-05	ENSG00000168925	CTRB1	16	75252898	75258822	1	-0.273708	0.103868
chr16	75235001	75235500	-0.0186136	-0.0201042	0.00702102	0.22532	5.87e-05	ENSG00000213318	RP11-331F4.1	16	75226363	75227145	-1	-0.273708	0.103868
chr16	7604501	7605000	0.0378736	0.0285019	0.00802494	0.248909	0.000104075	ENSG00000078328	RBFOX1	16	6069095	7763340	1	0.424823	0.0112948
chr16	76311001	76311500	0.0516569	0.0476801	0.0108739	0.1921	1.1e-05	ENSG00000152910	CNTNAP4	16	76311176	76593135	1	0.223833	0.183881
chr16	76311001	76311500	0.0516569	0.0476801	0.0108739	0.1921	1.1e-05	ENSG00000152910	CNTNAP4	16	76311176	76593135	1	0.223833	0.183881
chr16	76311001	76311500	0.0516569	0.0476801	0.0108739	0.1921	1.1e-05	ENSG00000252814	7SK	16	76321527	76321636	1	0.223833	0.183881
chr16	76311001	76311500	0.0516569	0.0476801	0.0108739	0.1921	1.1e-05	ENSG00000260983	RP11-150D5.2	16	76262283	76296263	-1	0.223833	0.183881
chr16	77206251	77206750	0.0741274	0.0582765	0.0163023	0.233241	7.36e-05	ENSG00000103111	MON1B	16	77224732	77236302	1	0.294234	0.0802844
chr16	78515001	78515500	0.0540227	0.0501329	0.0133284	0.22932	6.49e-05	ENSG00000186153	WWOX	16	78133310	79246564	1	0.274117	0.103351
chr16	78853501	78854000	0.0630745	0.0489126	0.0158153	0.245298	9.4e-05	ENSG00000186153	WWOX	16	78133310	79246564	1	0.135215	0.422606
chr16	78853501	78854000	0.0630745	0.0489126	0.0158153	0.245298	9.4e-05	ENSG00000243101	RP11-133M8.1	16	78859178	78859903	1	0.135215	0.422606
chr16	7967751	7968250	-0.0216898	-0.0204331	0.00541132	0.189291	9.65e-06	ENSG00000222109	AC093515.1	16	7949340	7949433	-1	0.208136	0.216673
chr16	80131251	80131750	0.019332	0.0154659	0.00517279	0.192523	1.33e-05	ENSG00000260706	RP11-525K10.1	16	80099733	80201474	1	0.0267375	0.874082
chr16	80348001	80348500	-0.0165424	-0.0150207	0.00626626	0.228711	6.26e-05	ENSG00000259867	RP11-525K10.3	16	80188950	80597032	-1	-0.104084	0.537149
chr16	80789001	80789500	-0.0179383	-0.0174818	0.00470168	0.215765	3.2e-05	ENSG00000166446	CDYL2	16	80637609	80838226	-1	0.0349646	0.83582
chr16	80789001	80789500	-0.0179383	-0.0174818	0.00470168	0.215765	3.2e-05	ENSG00000166446	CDYL2	16	80637609	80838226	-1	0.0349646	0.83582
chr16	83419001	83419500	-0.00992406	-0.00835433	0.00307618	0.124707	6.46e-07	ENSG00000261410	RP11-543N12.1	16	83416612	83431775	-1	-0.243482	0.148176
chr16	83419001	83419500	-0.00992406	-0.00835433	0.00307618	0.124707	6.46e-07	ENSG00000140945	CDH13	16	82660408	83830204	1	-0.243482	0.148176
chr16	8347251	8347750	0.0922351	0.078644	0.0205212	0.205375	2.26e-05	ENSG00000260058	RP11-279O17.3	16	8359964	8407862	1	0.284995	0.090301
chr16	8347251	8347750	0.0922351	0.078644	0.0205212	0.205375	2.26e-05	ENSG00000261319	RP11-279O17.1	16	8348494	8349774	1	0.284995	0.090301
chr16	8347251	8347750	0.0922351	0.078644	0.0205212	0.205375	2.26e-05	ENSG00000260003	RP11-279O17.2	16	8326265	8345702	-1	0.284995	0.090301
chr16	83764751	83765250	0.061068	0.0476711	0.0139211	0.247418	0.000100178	ENSG00000259914	RP11-298D21.2	16	83759281	83759982	-1	0.0516549	0.759464
chr16	83764751	83765250	0.061068	0.0476711	0.0139211	0.247418	0.000100178	ENSG00000140945	CDH13	16	82660408	83830204	1	0.0516549	0.759464
chr16	83764751	83765250	0.061068	0.0476711	0.0139211	0.247418	0.000100178	ENSG00000260788	RP11-298D21.1	16	83754724	83806541	-1	0.0516549	0.759464
chr16	83764751	83765250	0.061068	0.0476711	0.0139211	0.247418	0.000100178	ENSG00000261103	RP11-298D21.3	16	83743784	83751503	-1	0.0516549	0.759464
chr16	84125251	84125750	0.113012	0.101333	0.0248875	0.20667	2.37e-05	ENSG00000140943	MBTPS1	16	84087368	84150511	-1	0.181376	0.281836
chr16	84125251	84125750	0.113012	0.101333	0.0248875	0.20667	2.37e-05	ENSG00000140943	MBTPS1	16	84087368	84150511	-1	0.181376	0.281836
chr16	84179751	84180250	0.0425324	0.0348719	0.0124892	0.221748	4.93e-05	ENSG00000154099	DNAAF1	16	84178865	84212373	1	-0.0874418	0.60418
chr16	84179751	84180250	0.0425324	0.0348719	0.0124892	0.221748	4.93e-05	ENSG00000103160	HSDL1	16	84155886	84178797	-1	-0.0874418	0.60418
chr16	84179751	84180250	0.0425324	0.0348719	0.0124892	0.221748	4.93e-05	ENSG00000154099	DNAAF1	16	84178865	84212373	1	-0.0874418	0.60418
chr16	85122751	85123250	-0.0299839	-0.0272027	0.00861699	0.222526	5.01e-05	ENSG00000135709	KIAA0513	16	85061375	85127836	1	-0.533741	0.0014007
chr16	85160251	85160750	-0.0636243	-0.0541148	0.015102	0.192523	1.3e-05	ENSG00000153789	FAM92B	16	85131965	85146114	-1	-0.530401	0.0015029
chr16	8900751	8901250	-0.142954	-0.0888028	0.0463036	0.245298	9.41e-05	ENSG00000140650	PMM2	16	8882680	8943188	1	-0.309531	0.0656879
chr16	8900751	8901250	-0.142954	-0.0888028	0.0463036	0.245298	9.41e-05	ENSG00000140650	PMM2	16	8882680	8943188	1	-0.309531	0.0656879
chr16	8900751	8901250	-0.142954	-0.0888028	0.0463036	0.245298	9.41e-05	ENSG00000184857	TMEM186	16	8874241	8891505	-1	-0.309531	0.0656879
chr16	8901001	8901500	-0.0965613	-0.0497271	0.0282124	0.18838	6.01e-06	ENSG00000184857	TMEM186	16	8874241	8891505	-1	-0.435504	0.00937782
chr16	8901001	8901500	-0.0965613	-0.0497271	0.0282124	0.18838	6.01e-06	ENSG00000140650	PMM2	16	8882680	8943188	1	-0.435504	0.00937782
chr16	8901001	8901500	-0.0965613	-0.0497271	0.0282124	0.18838	6.01e-06	ENSG00000140650	PMM2	16	8882680	8943188	1	-0.435504	0.00937782
chr16	89478501	89479000	-0.00789045	-0.00510663	0.00222398	0.189291	6.74e-06	ENSG00000261574	RP1-168P16.2	16	89458783	89478972	-1	-0.59578	0.000350805
chr16	89478501	89479000	-0.00789045	-0.00510663	0.00222398	0.189291	6.74e-06	ENSG00000167522	ANKRD11	16	89334038	89556969	-1	-0.59578	0.000350805
chr16	89478501	89479000	-0.00789045	-0.00510663	0.00222398	0.189291	6.74e-06	ENSG00000261574	RP1-168P16.2	16	89458783	89478972	-1	-0.59578	0.000350805
chr16	89483501	89484000	-0.109129	-0.101596	0.0388052	0.248324	0.000102754	ENSG00000167522	ANKRD11	16	89334038	89556969	-1	0.0288146	0.864391
chr16	89483501	89484000	-0.109129	-0.101596	0.0388052	0.248324	0.000102754	ENSG00000261574	RP1-168P16.2	16	89458783	89478972	-1	0.0288146	0.864391
chr16	89834751	89835250	0.073947	0.0703018	0.0175828	0.2473	9.76e-05	ENSG00000187741	FANCA	16	89803957	89883065	-1	0.245731	0.14445
chr16	89834751	89835250	0.073947	0.0703018	0.0175828	0.2473	9.76e-05	ENSG00000187741	FANCA	16	89803957	89883065	-1	0.245731	0.14445
chr16	89992001	89992500	-0.0177282	-0.0140191	0.00502778	0.24734	9.81e-05	ENSG00000258947	RP11-566K11.2	16	89979826	90002505	1	-0.213891	0.204197
chr16	89992001	89992500	-0.0177282	-0.0140191	0.00502778	0.24734	9.81e-05	ENSG00000198211	TUBB3	16	89987800	90005169	1	-0.213891	0.204197
chr16	89992001	89992500	-0.0177282	-0.0140191	0.00502778	0.24734	9.81e-05	ENSG00000259006	RP11-566K11.4	16	89986235	89989070	-1	-0.213891	0.204197
chr16	89992001	89992500	-0.0177282	-0.0140191	0.00502778	0.24734	9.81e-05	ENSG00000258947	RP11-566K11.2	16	89979826	90002505	1	-0.213891	0.204197
chr16	90009501	90010000	0.0782843	0.0723986	0.0169735	0.242116	8.67e-05	ENSG00000140995	DEF8	16	90014333	90034468	1	-0.0231792	0.890727
chr16	90009501	90010000	0.0782843	0.0723986	0.0169735	0.242116	8.67e-05	ENSG00000239174	AC092143.1	16	90001312	90001422	-1	-0.0231792	0.890727
chr17	10117751	10118250	0.10132	0.0885098	0.0214665	0.189291	8.18e-06	ENSG00000007237	GAS7	17	9813926	10101868	-1	0.514379	0.00209481
chr17	10118001	10118500	0.109289	0.0933007	0.0278427	0.222526	4.99e-05	ENSG00000007237	GAS7	17	9813926	10101868	-1	0.189428	0.260973
chr17	10287251	10287750	0.0797336	0.0787796	0.0184316	0.233798	7.52e-05	ENSG00000006788	MYH13	17	10201401	10276322	-1	0.456616	0.00641701
chr17	10287501	10288000	0.0736382	0.0697963	0.016406	0.220904	4.77e-05	ENSG00000006788	MYH13	17	10201401	10276322	-1	0.40367	0.016135
chr17	10576751	10577250	-0.0906799	-0.0654323	0.0321581	0.215765	3.38e-05	ENSG00000261433	CTC-297N7.1	17	10561859	10562399	-1	-0.200937	0.233035
chr17	10576751	10577250	-0.0906799	-0.0654323	0.0321581	0.215765	3.38e-05	ENSG00000109063	MYH3	17	10531843	10559467	-1	-0.200937	0.233035
chr17	11792251	11792750	0.0261691	0.0222875	0.00503171	0.212025	2.82e-05	ENSG00000007174	DNAH9	17	11501748	11873485	1	0.219049	0.193462
chr17	12779001	12779500	-0.094495	-0.078142	0.0288498	0.22932	6.46e-05	ENSG00000006740	ARHGAP44	17	12692829	12894960	1	-0.512711	0.00216732
chr17	13445251	13445750	-0.130421	-0.10412	0.036358	0.246491	9.62e-05	ENSG00000153976	HS3ST3A1	17	13399006	13505244	-1	-0.254746	0.130231
chr17	13445501	13446000	-0.14056	-0.116319	0.03935	0.192523	1.37e-05	ENSG00000153976	HS3ST3A1	17	13399006	13505244	-1	-0.269488	0.109337
chr17	14002001	14002500	0.0412551	0.0320526	0.00876738	0.198613	1.73e-05	ENSG00000006695	COX10	17	13972846	14111994	1	0.0609534	0.717864
chr17	14119501	14120000	0.0601176	0.0478444	0.0131142	0.246912	9.7e-05	ENSG00000231595	AC005224.2	17	14113805	14121239	1	0.107208	0.524996
chr17	14739751	14740250	0.0429112	0.037114	0.0104954	0.231607	7.02e-05	ENSG00000238212	AC005863.2	17	14741279	14803871	1	0.442935	0.00822023
chr17	16902251	16902750	0.07881	0.0710472	0.0168701	0.199189	1.78e-05	ENSG00000230709	AC104024.1	17	16879313	16884667	-1	0.44096	0.00851482
chr17	18059251	18059750	-0.0173227	-0.0128482	0.00463177	0.215794	3.77e-05	ENSG00000091536	MYO15A	17	18012020	18083116	1	0.101607	0.546888
chr17	18059251	18059750	-0.0173227	-0.0128482	0.00463177	0.215794	3.77e-05	ENSG00000091536	MYO15A	17	18012020	18083116	1	0.101607	0.546888
chr17	18599501	18600000	0.119098	0.115306	0.0272192	0.22932	6.41e-05	ENSG00000108448	TRIM16L	17	18601311	18639431	1	0.0486939	0.772864
chr17	18599501	18600000	0.119098	0.115306	0.0272192	0.22932	6.41e-05	ENSG00000249459	ZNF286B	17	18561742	18585575	-1	0.0486939	0.772864
chr17	18753751	18754250	0.0240265	0.0198255	0.00521538	0.232345	7.14e-05	ENSG00000141127	PRPSAP2	17	18743398	18834581	1	0.331316	0.0487204
chr17	18753751	18754250	0.0240265	0.0198255	0.00521538	0.232345	7.14e-05	ENSG00000141127	PRPSAP2	17	18743398	18834581	1	0.331316	0.0487204
chr17	19462501	19463000	-0.0660212	-0.044104	0.0182458	0.234047	7.58e-05	ENSG00000142494	SLC47A1	17	19436775	19482347	1	-0.188404	0.263565
chr17	19462501	19463000	-0.0660212	-0.044104	0.0182458	0.234047	7.58e-05	ENSG00000142494	SLC47A1	17	19436775	19482347	1	-0.188404	0.263565
chr17	20970001	20970500	-0.0667944	-0.0519652	0.0184874	0.223437	5.44e-05	ENSG00000236819	AC087393.1	17	20978869	20993928	1	-0.345709	0.0396539
chr17	21283251	21283750	0.0189721	0.0132743	0.00540137	0.221282	4.86e-05	ENSG00000184185	KCNJ12	17	21279699	21320404	1	0.208267	0.216383
chr17	25613251	25613750	0.0753362	0.0634263	0.0168332	0.21731	3.99e-05	ENSG00000109046	WSB1	17	25621106	25640657	1	0.0477379	0.777205
chr17	25635751	25636250	0.0228254	0.0199156	0.00398594	0.189291	8.81e-06	ENSG00000109046	WSB1	17	25621106	25640657	1	0.184946	0.27245
chr17	26646751	26647250	0.060334	0.0546346	0.0118217	0.177349	4.37e-06	ENSG00000109079	TNFAIP1	17	26662730	26674035	1	0.146145	0.386041
chr17	26646751	26647250	0.060334	0.0546346	0.0118217	0.177349	4.37e-06	ENSG00000109084	TMEM97	17	26646161	26655711	1	0.146145	0.386041
chr17	2764001	2764500	-0.163885	-0.128725	0.048181	0.210477	2.54e-05	ENSG00000132359	RAP1GAP2	17	2680350	2941033	1	-0.305215	0.0695666
chr17	28918001	28918500	-0.112593	-0.0996358	0.0323421	0.231607	6.96e-05	ENSG00000214719	LRRC37BP1	17	28903526	28964482	1	-0.12969	0.44183
chr17	28918001	28918500	-0.112593	-0.0996358	0.0323421	0.231607	6.96e-05	ENSG00000248121	AC005562.2	17	28927883	28948040	1	-0.12969	0.44183
chr17	28918001	28918500	-0.112593	-0.0996358	0.0323421	0.231607	6.96e-05	ENSG00000231421	AC006050.2	17	28900489	28903499	-1	-0.12969	0.44183
chr17	28918001	28918500	-0.112593	-0.0996358	0.0323421	0.231607	6.96e-05	ENSG00000231870	AC006050.3	17	28894401	28898563	-1	-0.12969	0.44183
chr17	28918001	28918500	-0.112593	-0.0996358	0.0323421	0.231607	6.96e-05	ENSG00000214719	LRRC37BP1	17	28903526	28964482	1	-0.12969	0.44183
chr17	29441501	29442000	-0.125827	-0.0906642	0.0380098	0.224077	5.63e-05	ENSG00000196712	NF1	17	29421945	29708905	1	-0.492384	0.0032543
chr17	29525751	29526250	0.0731595	0.0623336	0.0171948	0.246004	9.52e-05	ENSG00000196712	NF1	17	29421945	29708905	1	0.178701	0.28901
chr17	29525751	29526250	0.0731595	0.0623336	0.0171948	0.246004	9.52e-05	ENSG00000196712	NF1	17	29421945	29708905	1	0.178701	0.28901
chr17	29526001	29526500	0.0783151	0.0660089	0.017783	0.215765	3.72e-05	ENSG00000196712	NF1	17	29421945	29708905	1	0.320763	0.0564175
chr17	29526001	29526500	0.0783151	0.0660089	0.017783	0.215765	3.72e-05	ENSG00000196712	NF1	17	29421945	29708905	1	0.320763	0.0564175
chr17	29800251	29800750	-0.0841858	-0.060425	0.028965	0.232961	7.23e-05	ENSG00000131242	RAB11FIP4	17	29718642	29865236	1	-0.194884	0.247455
chr17	31079501	31080000	0.0533193	0.0501014	0.0130791	0.215765	3.52e-05	ENSG00000176658	MYO1D	17	30819628	31203902	-1	0.348917	0.0378397
chr17	3115751	3116250	0.114998	0.0936897	0.0269062	0.218443	4.13e-05	ENSG00000216100	AC090282.1	17	3132283	3132372	1	0.23183	0.168652
chr17	3115751	3116250	0.114998	0.0936897	0.0269062	0.218443	4.13e-05	ENSG00000172146	OR1A1	17	3118915	3119844	1	0.23183	0.168652
chr17	3116001	3116500	0.0935255	0.0753146	0.0235939	0.230886	6.69e-05	ENSG00000216100	AC090282.1	17	3132283	3132372	1	0.290608	0.0841032
chr17	3116001	3116500	0.0935255	0.0753146	0.0235939	0.230886	6.69e-05	ENSG00000172146	OR1A1	17	3118915	3119844	1	0.290608	0.0841032
chr17	31264251	31264750	-0.0255673	-0.0226114	0.00592509	0.215765	3.09e-05	ENSG00000006042	TMEM98	17	31254928	31268667	1	-0.115008	0.495268
chr17	31639501	31640000	-0.106407	-0.103403	0.0308115	0.123964	6.21e-07	ENSG00000108684	ASIC2	17	31340105	32483551	-1	-0.0854361	0.612505
chr17	31639501	31640000	-0.106407	-0.103403	0.0308115	0.123964	6.21e-07	ENSG00000108684	ASIC2	17	31340105	32483551	-1	-0.0854361	0.612505
chr17	31639751	31640250	-0.111581	-0.106565	0.025182	0.17882	4.48e-06	ENSG00000108684	ASIC2	17	31340105	32483551	-1	-0.038718	0.818487
chr17	31639751	31640250	-0.111581	-0.106565	0.025182	0.17882	4.48e-06	ENSG00000108684	ASIC2	17	31340105	32483551	-1	-0.038718	0.818487
chr17	31721251	31721750	0.0328921	0.0271828	0.00569525	0.225442	5.88e-05	ENSG00000108684	ASIC2	17	31340105	32483551	-1	0.172384	0.30643
chr17	31814501	31815000	0.0287861	0.0313091	0.0065575	0.215765	3.07e-05	ENSG00000108684	ASIC2	17	31340105	32483551	-1	0.319873	0.0571098
chr17	32000251	32000750	0.0325781	0.0321406	0.00721112	0.224077	5.53e-05	ENSG00000108684	ASIC2	17	31340105	32483551	-1	0.254385	0.130779
chr17	33290251	33290750	-0.0115403	-0.0111727	0.00441012	0.192523	1.29e-05	ENSG00000132141	CCT6B	17	33254878	33288506	-1	0.129343	0.443056
chr17	33290251	33290750	-0.0115403	-0.0111727	0.00441012	0.192523	1.29e-05	ENSG00000005156	LIG3	17	33307542	33332083	1	0.129343	0.443056
chr17	33911751	33912250	-0.137007	-0.116122	0.0403149	0.247578	0.000101653	ENSG00000108733	PEX12	17	33897849	33905656	-1	-0.194142	0.249263
chr17	33911751	33912250	-0.137007	-0.116122	0.0403149	0.247578	0.000101653	ENSG00000006125	AP2B1	17	33914282	34053434	1	-0.194142	0.249263
chr17	34762751	34763250	-0.0214375	-0.0182635	0.00725982	0.201482	1.96e-05	ENSG00000242384	TBC1D3H	17	34581086	34808061	-1	0.054232	0.747859
chr17	34762751	34763250	-0.0214375	-0.0182635	0.00725982	0.201482	1.96e-05	ENSG00000242384	TBC1D3H	17	34581086	34808061	-1	0.054232	0.747859
chr17	34762751	34763250	-0.0214375	-0.0182635	0.00725982	0.201482	1.96e-05	ENSG00000234972	TBC1D3C	17	34580902	34757050	-1	0.054232	0.747859
chr17	34762751	34763250	-0.0214375	-0.0182635	0.00725982	0.201482	1.96e-05	ENSG00000161583	TBC1D3G	17	34745936	34808103	-1	0.054232	0.747859
chr17	34942001	34942500	0.041968	0.0428351	0.0102399	0.225551	5.95e-05	ENSG00000108272	DHRS11	17	34948329	34957235	1	0.730059	1.04e-05
chr17	34942001	34942500	0.041968	0.0428351	0.0102399	0.225551	5.95e-05	ENSG00000005955	GGNBP2	17	34900773	34946278	1	0.730059	1.04e-05
chr17	34942001	34942500	0.041968	0.0428351	0.0102399	0.225551	5.95e-05	ENSG00000236002	CTB-75G16.1	17	34930301	34931164	-1	0.730059	1.04e-05
chr17	34942001	34942500	0.041968	0.0428351	0.0102399	0.225551	5.95e-05	ENSG00000129282	MRM1	17	34958001	34965397	1	0.730059	1.04e-05
chr17	35588501	35589000	-0.0107806	-0.0119287	0.00440175	0.174294	4.07e-06	ENSG00000132142	ACACA	17	35441923	35766902	-1	-0.383803	0.0222417
chr17	35780001	35780500	-0.0769804	-0.0618123	0.0185162	0.210477	2.58e-05	ENSG00000132142	ACACA	17	35441923	35766902	-1	-0.368457	0.0282402
chr17	35780001	35780500	-0.0769804	-0.0618123	0.0185162	0.210477	2.58e-05	ENSG00000108264	TADA2A	17	35766965	35838372	1	-0.368457	0.0282402
chr17	37096751	37097250	0.0373758	0.0296334	0.00927021	0.232984	7.25e-05	ENSG00000204952	FBXO47	17	37092685	37123655	-1	0.290837	0.0838574
chr17	38024001	38024500	-0.0766366	-0.075328	0.0194387	0.217064	3.97e-05	ENSG00000161405	IKZF3	17	37913968	38020441	-1	-0.326336	0.0522355
[truncated: 3,241 more rows]

## Sheet: data3
Supplementary data 7. 31 DMR genes validation
Gene Name	DMR Chr	DMR location (bp)	450K probe ID	450K probe location	450k validation pvalue	450k validation beta	DMR pvalue	DMR beta	Ranking
MALT1	chr18	56336751	cg24182998	56338261	5.68e-05	0.00344885	9.95e-10	1.433	1
PDCD6IP	chr3	33831001	cg03789575	33842675	0.00035781	0.0478054	3.96e-08	1.272	4
ST7	chr7	116645751	cg00963942	116638247	0.123911	-0.0050625	4.22e-08	1.342	5
ILDR1	chr3	121707751	cg00694560	121707177	3.63072e-09	0.0446445	4.54e-08	1.323	8
NPTX1	chr17	78459001	cg13391810	78451573	0.498259	-0.00189073	6.81e-08	-1.248	11
AMTN	chr4	71388251	cg25553522	71388589	0.236	0.0135765	9.52e-08	1.332	14
PDE10A	chr6	166049001	cg07508299	166050974	8.07441e-09	0.0140943	1.05e-07	1.33	15
SPOCK1	chr5	136620501	cg26968544	136481972	0.199464	0.00123271	1.2e-07	1.328	16
MAP3K12	chr12	53879501	cg13638489	53886688	0.871903	0.000959897	1.25e-07	-1.24	17
EPPK1	chr8	144939751	cg11474468	144940301	0.00659408	0.00308829	1.36e-07	1.174	18
UNC5D	chr8	35186751	cg26764980	35235229	0.0025908	0.0247185	1.38e-07	1.206	20
POTEC	chr18	14519251	cg22276251	14543867	0.272567	-0.00875297	1.45e-07	1.18	21
ASB5	chr4	177151001	cg24497713	177163167	0.000265072	0.0135524	1.7e-07	1.328	24
RB1CC1	chr8	53536751	cg16683080	53536234	0.000171856	-0.0191726	1.78e-07	-1.163	26
AMICA1	chr11	118088501	cg05689028	118086808	0.598447	0.00262959	2.14e-07	1.126	28
MAPRE1	chr20	31416501	cg05857825	31408213	6.66616e-06	-0.0120775	2.43e-07	-1.149	31
PAK1	chr11	77129251	cg20232503	77125157	0.000136777	-0.0694782	1.38e-05	-1.015	760
THADA	chr2	43831501	cg14640509	43823708	0.0141197	0.0173902	1.8e-05	1.077	948
PAK7	chr20	9586501	cg07601967	9590805	1.40928e-08	-0.051011	3.07e-05	-1.02	1506
IGF2BP2	chr3	185472251	cg16570885	185476452	0.421537	-0.00612161	5.37e-05	1.001	2561
*To validate our MeDiP-seq results with another platform, we measured DNA methylation at the top 24 DMR genes (FDR<10%) and 7 other biologically interesting top DMR genes in the same set of samples using the Illumina HumanMethylation450K Bead Chip.
*The closest 450k probe (<10kb) away from DMR was used to validate MeDIPS results, 20 out of 31 genes has representive probe

## Sheet: data4
Supplementary data 4. Metabolites associate with MALT1 methylation (meta-analysis p value<0.0001 and discovery p value <0.05)
Metabolites Name	Super Pathway	Sub Pathway	Discovery_beta	Discovery_se	Discovery_p	Replication_beta	Replication_se	Replication_p	Meta_z_score
X - 06246	NA	NA	0.478825	0.0138503	0.0458611	0.276755	0.00637833	0.958062	3.74
N-(2-furoyl)glycine	Xenobiotics	Food component/Plant	0.766594	0.00572362	0.0420952	0.97679	0.00640648	0.11155	8.29
X - 12450	NA	NA	-1.18976	0.0130202	0.0353001	-1.96807	0.00627591	0.531816	4.06
glycerol 2-phosphate	Xenobiotics	Chemical	-0.414882	0.0124298	0.0340232	-0.32854	0.00649025	0.257854	8.6
4-acetamidophenol	Xenobiotics	Drug	1.71961	0.00763907	0.0250096	1.11065	0.00641603	0.953998	4.65
X - 11818	NA	NA	-1.70489	0.0103395	0.0224787	-1.93612	0.00623876	0.819962	15.75
taurocholate	Lipid	Bile acid metabolism	1.04978	0.0110249	0.0158759	1.04068	0.00646524	0.391097	187.02

## Sheet: data5
Supplementary data 5. DMRs in T2D GWAS loci
DMR chr	DMR start	DMR end	Estimated Beta	Standard Error	FDR	P-value	Gene name	Ensembl name	Gene chr	Gene start	Gene end	Gene strand	DMR location in the gene
chr15	80390751	80391250	-1.22	0.23	0.16	2.68e-06	ZFAND6	ENSG00000086666	15	80351910	80430735	1	within the gene
chr10	12659501	12660000	0.99	0.19	0.19	7.01e-06	CAMK1D	ENSG00000183049	10	12391481	12877545	1	within the gene
chr10	12490751	12491250	-0.91	0.18	0.19	7.18e-06	CAMK1D	ENSG00000183049	10	12391481	12877545	1	within the gene
chr9	9527751	9528250	1.29	0.23	0.2	1.79e-05	PTPRD	ENSG00000153707	9	8314246	10612723	-1	within the gene
chr2	43831251	43831750	1.08	0.23	0.2	1.8e-05	THADA	ENSG00000115970	2	43393800	43823185	-1	8316 bp upstream
chr5	55464251	55464750	1.01	0.22	0.2	1.95e-05	ANKRD55	ENSG00000164512	5	55395507	55529186	-1	within the gene
chr2	43757001	43757500	-1.06	0.23	0.21	2.45e-05	THADA	ENSG00000115970	2	43393800	43823185	-1	within the gene
chr9	9485001	9485500	-1.29	0.23	0.21	2.91e-05	PTPRD	ENSG00000153707	9	8314246	10612723	-1	within the gene
chr6	20965751	20966250	1.06	0.24	0.22	3.19e-05	CDKAL1	ENSG00000145996	6	20534688	21232635	1	within the gene
chr2	161275751	161276250	1.05	0.23	0.22	3.5e-05	RBMS1	ENSG00000153250	2	161128662	161350305	-1	within the gene
chr8	95943001	95943500	1.04	0.23	0.22	3.65e-05	TP53INP1	ENSG00000164938	8	95938200	95961639	-1	within the gene
chr9	8580251	8580750	1.04	0.24	0.22	4.41e-05	PTPRD	ENSG00000153707	9	8314246	10612723	-1	within the gene
chr9	4153251	4153750	-1.07	0.24	0.22	4.97e-05	GLIS3	ENSG00000107249	9	3824127	4348392	-1	within the gene
chr9	8861501	8862000	1.04	0.24	0.22	5.15e-05	PTPRD	ENSG00000153707	9	8314246	10612723	-1	within the gene
chr3	185472001	185472500	1	0.22	0.22	5.37e-05	IGF2BP2	ENSG00000073792	3	185361527	185542844	-1	within the gene
chr2	60746251	60746750	1.11	0.24	0.23	5.84e-05	BCL11A	ENSG00000119866	2	60678302	60780702	-1	within the gene
chr9	8836001	8836500	1.04	0.24	0.23	6.19e-05	PTPRD	ENSG00000153707	9	8314246	10612723	-1	within the gene
chr9	8835751	8836250	1.05	0.24	0.23	6.67e-05	PTPRD	ENSG00000153707	9	8314246	10612723	-1	within the gene
chr2	161198751	161199250	1	0.23	0.24	9e-05	RBMS1	ENSG00000153250	2	161128662	161350305	-1	within the gene
chr3	123084751	123085250	0.96	0.23	0.25	9.91e-05	ADCY5	ENSG00000173175	3	123001143	123168605	-1	within the gene
chr5	55464001	55464500	0.92	0.22	0.25	0.000103951	ANKRD55	ENSG00000164512	5	55395507	55529186	-1	within the gene

## Sheet: data6
Supplementary data 6. T2D DMRs in other diseases genes
CHR	START	END	Pvalue	Annotation	Ens_gene	Chr	Gene_start	Gene_end	Gene_st	Gene_Name	Beta	SE	FDR	DISEASE
chr1	155170501	155171000	4.78182e-05	upstream	ENSG00000185499	1	155158300	155162707	-1	MUC1	-0.941798	0.21414	0.220904	Crohn's
chr1	19828001	19828500	7.5755e-05	upstream	ENSG00000077549	1	19665267	19812066	-1	CAPZB	1.0094	0.23681	0.234047	Crohn's
chr1	200867001	200867500	6.29083e-05	ingene	ENSG00000163362	1	200860176	200884863	1	C1orf106	-0.994277	0.230292	0.229118	Crohn's
chr1	200867001	200867500	6.29083e-05	upstream	ENSG00000163362	1	200860176	200884863	1	C1orf106	-0.994277	0.230292	0.229118	Crohn's
chr10	101495501	101496000	3.30436e-05	ingene	ENSG00000119929	10	101462315	101515891	1	CUTC	-1.04132	0.230958	0.215765	Crohn's
chr10	101495501	101496000	3.30436e-05	upstream	ENSG00000014919	10	101471601	101491866	-1	COX15	-1.04132	0.230958	0.215765	Crohn's
chr10	35437751	35438250	3.18395e-05	ingene	ENSG00000095794	10	35415719	35501886	1	CREM	1.04354	0.231049	0.215765	Crohn's
chr10	35437751	35438250	3.18395e-05	upstream	ENSG00000095794	10	35415719	35501886	1	CREM	1.04354	0.231049	0.215765	Crohn's
chr11	72695251	72695750	3.07615e-05	ingene	ENSG00000137478	11	72547790	72853306	-1	FCHSD2	1.06913	0.236193	0.215765	Crohn's
chr17	38024001	38024500	3.96578e-05	ingene	ENSG00000186075	17	38024469	38034149	1	ZPBP2	-0.986854	0.221355	0.217064	Crohn's
chr17	38024001	38024500	3.96578e-05	upstream	ENSG00000161405	17	37913968	38020441	-1	IKZF3	-0.986854	0.221355	0.217064	Crohn's
chr17	38024001	38024500	3.96578e-05	upstream	ENSG00000186075	17	38024469	38034149	1	ZPBP2	-0.986854	0.221355	0.217064	Crohn's
chr19	17021001	17021500	4.36859e-05	ingene	ENSG00000160111	19	17003758	17137625	-1	CPAMD8	-0.858889	0.194093	0.219875	Crohn's
chr2	199285001	199285500	1.56492e-06	ingene	ENSG00000115896	2	198669426	199437305	1	PLCL1	1.18283	0.220499	0.142064	Crohn's
chr2	199285251	199285750	2.89096e-05	ingene	ENSG00000115896	2	198669426	199437305	1	PLCL1	1.08705	0.239203	0.213234	Crohn's
chr2	199377501	199378000	0.000100068	ingene	ENSG00000115896	2	198669426	199437305	1	PLCL1	1.00666	0.240848	0.247418	Crohn's
chr2	211410001	211410500	5.60064e-05	ingene	ENSG00000021826	2	211342406	211543831	1	CPS1	0.984211	0.216754	0.224077	Crohn's
chr2	211410001	211410500	5.60064e-05	upstream	ENSG00000021826	2	211342406	211543831	1	CPS1	0.984211	0.216754	0.224077	Crohn's
chr2	231087251	231087750	6.86568e-05	upstream	ENSG00000079263	2	231090444	231223762	1	SP140	1.04594	0.243716	0.230886	Crohn's
chr2	231087501	231088000	9.09215e-05	upstream	ENSG00000079263	2	231090444	231223762	1	SP140	1.0287	0.244408	0.243834	Crohn's
chr2	43757001	43757500	2.45461e-05	ingene	ENSG00000115970	2	43393800	43823185	-1	THADA	-1.05715	0.230231	0.208736	Crohn's
chr2	43831251	43831750	1.79562e-05	upstream	ENSG00000115970	2	43393800	43823185	-1	THADA	1.07655	0.22973	0.199189	Crohn's
chr2	5841501	5842000	3.29251e-05	ingene	ENSG00000176887	2	5832799	5841516	1	SOX11	1.02939	0.22675	0.215765	Crohn's
chr2	63246751	63247250	3.77392e-05	ingene	ENSG00000115504	2	62900986	63273622	1	EHBP1	-0.928461	0.207842	0.215794	Crohn's
chr21	34761751	34762250	7.59758e-06	ingene	ENSG00000159128	21	34757299	34851655	1	IFNGR2	-1.09615	0.221675	0.189291	Crohn's
chr21	34761751	34762250	7.59758e-06	upstream	ENSG00000159128	21	34757299	34851655	1	IFNGR2	-1.09615	0.221675	0.189291	Crohn's
chr21	34816251	34816750	5.26516e-05	ingene	ENSG00000142188	21	34804792	34853499	-1	TMEM50B	-0.946658	0.214048	0.222526	Crohn's
chr21	34816251	34816750	5.26516e-05	ingene	ENSG00000159128	21	34757299	34851655	1	IFNGR2	-0.946658	0.214048	0.222526	Crohn's
chr21	34841001	34841500	8.14183e-05	ingene	ENSG00000142188	21	34804792	34853499	-1	TMEM50B	0.984163	0.232053	0.238573	Crohn's
chr21	34841001	34841500	8.14183e-05	ingene	ENSG00000159128	21	34757299	34851655	1	IFNGR2	0.984163	0.232053	0.238573	Crohn's
chr21	34841001	34841500	8.14183e-05	upstream	ENSG00000142188	21	34804792	34853499	-1	TMEM50B	0.984163	0.232053	0.238573	Crohn's
chr21	34902001	34902500	8.45086e-05	ingene	ENSG00000159131	21	34870940	34915797	-1	GART	-0.959491	0.226828	0.240599	Crohn's
chr21	34902001	34902500	8.45086e-05	upstream	ENSG00000159131	21	34870940	34915797	-1	GART	-0.959491	0.226828	0.240599	Crohn's
chr22	31352001	31352500	2.73323e-05	ingene	ENSG00000100330	22	30279144	31521442	1	MTMR3	0.978069	0.210514	0.211598	Crohn's
chr3	49583501	49584000	3.7014e-05	upstream	ENSG00000164061	3	49591922	49708978	1	BSN	-0.806854	0.180371	0.215765	Crohn's
chr5	131232251	131232750	5.30349e-05	ingene	ENSG00000164398	5	131142683	131347936	-1	ACSL6	1.06106	0.230921	0.222526	Crohn's
chr5	55272001	55272500	8.3623e-05	ingene	ENSG00000134352	5	55230923	55290772	-1	IL6ST	0.952448	0.224997	0.240341	Crohn's
chr5	55272001	55272500	8.3623e-05	upstream	ENSG00000134352	5	55230923	55290772	-1	IL6ST	0.952448	0.224997	0.240341	Crohn's
chr6	20965751	20966250	3.19305e-05	ingene	ENSG00000145996	6	20534688	21232635	1	CDKAL1	1.06483	0.235807	0.215765	Crohn's
chr8	74030751	74031250	2.33007e-05	ingene	ENSG00000164764	8	73976775	74036323	-1	C8orf84	1.06811	0.23186	0.205381	Crohn's
chr14	35647501	35648000	6.32362e-05	ingene	ENSG00000258790	14	35591755	35786680	1	KIAA0391	1.04475	0.240157	0.229135	Psoriasis
chr14	35675501	35676000	0.000106377	ingene	ENSG00000258790	14	35591755	35786680	1	KIAA0391	0.916114	0.2191	0.249928	Psoriasis
chr2	163412501	163413000	3.34299e-05	ingene	ENSG00000184611	2	163227917	163695240	-1	KCNH7	1.02358	0.191212	0.215765	Psoriasis
chr5	96149501	96150000	7.20715e-05	upstream	ENSG00000164307	5	96096521	96143803	-1	ERAP1	1.0093	0.235969	0.232672	Psoriasis
chr5	96151251	96151750	3.93694e-05	upstream	ENSG00000164307	5	96096521	96143803	-1	ERAP1	1.02355	0.229761	0.216868	Psoriasis
chr15	28117751	28118250	6.5193e-05	ingene	ENSG00000104044	15	28000021	28344504	-1	OCA2	-0.870395	0.202092	0.22932	Hair Colour

## Sheet: data7
Supplementary data 7. DMR in known imprinted genes
DMR chr	DMR start	DMR end	Estimated Beta	Standard Error	FDR	P-value	Ensembl name	Gene name	Gene chr	Gene start	Gene end	Gene strand
chr19	59082501	59083000	-1.02625	0.2229	0.211598	2.78956e-05	ENSG00000130724	CHMP2A	19	59062934	59066486	-1
chr19	59082751	59083250	-0.930698	0.222293	0.247418	0.000100033	ENSG00000130724	CHMP2A	19	59062934	59066486	-1
chr10	69251751	69252250	1.05682	0.246586	0.231607	7.00177e-05	ENSG00000183230	CTNNA3	10	67679719	69455927	-1
chr10	68420001	68420500	0.998651	0.239942	0.249861	0.000106125	ENSG00000183230	CTNNA3	10	67679719	69455927	-1
chr18	29958001	29958500	1.00942	0.21811	0.205375	2.16403e-05	ENSG00000141441	FAM59A	18	29843506	30050447	-1
chr18	29958251	29958750	1.02578	0.229163	0.215765	3.65849e-05	ENSG00000141441	FAM59A	18	29843506	30050447	-1
chr18	29957751	29958250	0.966281	0.223127	0.22932	6.37242e-05	ENSG00000141441	FAM59A	18	29843506	30050447	-1
chr19	59082501	59083000	-1.02625	0.2229	0.211598	2.78956e-05	ENSG00000099326	MZF1	19	59073285	59084942	-1
chr19	59082751	59083250	-0.930698	0.222293	0.247418	0.000100033	ENSG00000099326	MZF1	19	59073285	59084942	-1
chr11	131261751	131262250	0.991866	0.221727	0.215765	3.6941e-05	ENSG00000182667	NTM	11	131240373	132206716	1
chr1	3096001	3096500	-0.994631	0.229712	0.230212	6.60968e-05	ENSG00000142611	PRDM16	1	2985732	3355185	1
chr19	31824251	31824750	1.07028	0.237503	0.215765	3.29719e-05	ENSG00000121297	TSHZ3	19	31765851	31840453	-1
chr19	44934001	44934500	1.08773	0.230052	0.196965	1.5246e-05	ENSG00000167383	ZNF229	19	44930426	44952665	-1
chr19	44934251	44934750	0.999276	0.239356	0.247595	0.000101684	ENSG00000167383	ZNF229	19	44930426	44952665	-1
chr2	56533251	56533750	-1.00343	0.204019	0.189291	8.13286e-06	ENSG00000055813	CCDC85A	2	56411258	56613308	1
chr2	56533501	56534000	-0.911774	0.211748	0.232172	7.09757e-05	ENSG00000055813	CCDC85A	2	56411258	56613308	1
chr5	5137751	5138250	-1.11647	0.241182	0.205375	2.15488e-05	ENSG00000145536	ADAMTS16	5	5140443	5320417	1
chr5	5137751	5138250	-1.11647	0.241182	0.205375	2.15488e-05	ENSG00000145536	ADAMTS16	5	5140443	5320417	1
chr5	5137751	5138250	-1.11647	0.241182	0.205375	2.15488e-05	ENSG00000145536	ADAMTS16	5	5140443	5320417	1
chr5	5137751	5138250	-1.11647	0.241182	0.205375	2.15488e-05	ENSG00000145536	ADAMTS16	5	5140443	5320417	1
chr5	20180751	20181250	1.15468	0.234467	0.189291	9.73916e-06	ENSG00000145526	CDH18	5	19473060	20575982	-1
chr5	20180501	20181000	1.14511	0.234591	0.189546	1.0422e-05	ENSG00000145526	CDH18	5	19473060	20575982	-1
chr5	19686001	19686500	1.07446	0.239106	0.219937	4.40962e-05	ENSG00000145526	CDH18	5	19473060	20575982	-1
chr5	20496501	20497000	0.928079	0.214043	0.225551	5.90827e-05	ENSG00000145526	CDH18	5	19473060	20575982	-1
chr6	166809001	166809500	-0.868187	0.178711	0.192523	1.26675e-05	ENSG00000060762	BRP44L	6	166778407	166796486	-1
chr6	166809001	166809500	-0.868187	0.178711	0.192523	1.26675e-05	ENSG00000060762	BRP44L	6	166778407	166796486	-1
chr6	166809001	166809500	-0.868187	0.178711	0.192523	1.26675e-05	ENSG00000060762	BRP44L	6	166778407	166796486	-1
chr6	166809001	166809500	-0.868187	0.178711	0.192523	1.26675e-05	ENSG00000060762	BRP44L	6	166778407	166796486	-1
chr6	166809001	166809500	-0.868187	0.178711	0.192523	1.26675e-05	ENSG00000060762	BRP44L	6	166778407	166796486	-1
chr6	160459751	160460250	-1.02252	0.23169	0.220649	4.53898e-05	ENSG00000197081	IGF2R	6	160390131	160534539	1
chr6	160459751	160460250	-1.02252	0.23169	0.220649	4.53898e-05	ENSG00000197081	IGF2R	6	160390131	160534539	1
chr6	84792751	84793250	0.898704	0.208904	0.233301	7.44916e-05	ENSG00000135324	MRAP2	6	84743475	84800600	1
chr6	144270001	144270500	0.92855	0.213895	0.225276	5.80472e-05	ENSG00000118495	PLAGL1	6	144261437	144385735	-1
chr7	129958251	129958750	-0.871189	0.201448	0.246992	9.73098e-05	ENSG00000128510	CPA4	7	129932974	129964020	1
chr8	1505251	1505750	-0.954596	0.210216	0.215765	3.35004e-05	ENSG00000198010	DLGAP2	8	1449531	1656642	1
chr8	1505001	1505500	-0.825245	0.197323	0.24734	9.92108e-05	ENSG00000198010	DLGAP2	8	1449531	1656642	1
chr8	140632251	140632750	-1.05596	0.209937	0.189291	7.10604e-06	ENSG00000169427	KCNK9	8	140613081	140715299	-1
chr8	140632501	140633000	-0.980101	0.207901	0.198592	1.7303e-05	ENSG00000169427	KCNK9	8	140613081	140715299	-1
chr8	140632251	140632750	-1.05596	0.209937	0.189291	7.10604e-06	ENSG00000169427	KCNK9	8	140613081	140715299	-1
chr8	140632501	140633000	-0.980101	0.207901	0.198592	1.7303e-05	ENSG00000169427	KCNK9	8	140613081	140715299	-1
chr8	140632251	140632750	-1.05596	0.209937	0.189291	7.10604e-06	ENSG00000169427	KCNK9	8	140613081	140715299	-1
chr8	140632501	140633000	-0.980101	0.207901	0.198592	1.7303e-05	ENSG00000169427	KCNK9	8	140613081	140715299	-1
chr8	140632251	140632750	-1.05596	0.209937	0.189291	7.10604e-06	ENSG00000169427	KCNK9	8	140613081	140715299	-1
chr8	140632501	140633000	-0.980101	0.207901	0.198592	1.7303e-05	ENSG00000169427	KCNK9	8	140613081	140715299	-1
chr9	74551001	74551500	1.00518	0.235116	0.232984	7.25629e-05	ENSG00000155621	C9orf85	9	74526426	74600970	1
chr9	4153251	4153750	-1.07215	0.237145	0.222349	4.97189e-05	ENSG00000107249	GLIS3	9	3824127	4348392	-1
chr9	4153251	4153750	-1.07215	0.237145	0.222349	4.97189e-05	ENSG00000107249	GLIS3	9	3824127	4348392	-1
chr9	4153251	4153750	-1.07215	0.237145	0.222349	4.97189e-05	ENSG00000107249	GLIS3	9	3824127	4348392	-1
chr9	4153251	4153750	-1.07215	0.237145	0.222349	4.97189e-05	ENSG00000107249	GLIS3	9	3824127	4348392	-1
chr9	4153251	4153750	-1.07215	0.237145	0.222349	4.97189e-05	ENSG00000107249	GLIS3	9	3824127	4348392	-1
chr15	27543751	27544250	-1.05968	0.236056	0.222526	5.23128e-05	ENSG00000182256	GABRG3	15	27216429	27778373	1

## Sheet: data8
Supplementary data 8. giDMR which mapped to genes
DMR chr	DMR start	DMR end	DMR pvalue	Ensembl gene	Gene names	Gene chr	Gene start	Gene end	Gene strand
chr1	110064751	110065250	1.24831e-07	ENSG00000156097	GPR61	1	110082494	110091028	1
chr1	110064751	110065250	1.24831e-07	ENSG00000181754	AMIGO1	1	110046797	110052360	-1
chr17	69160251	69160750	2.15829e-07	ENSG00000260785	RP11-879D6.1	17	69093916	69198318	-1
chr15	84510001	84510500	5.03453e-07	ENSG00000156218	ADAMTSL3	15	84322838	84708594	1
chr15	84510001	84510500	5.03453e-07	ENSG00000200444	U6	15	84493615	84493705	-1
chr7	147152251	147152750	1.05816e-06	ENSG00000174469	CNTNAP2	7	145813453	148118090	1
chr16	24032001	24032500	1.18661e-06	ENSG00000166501	PRKCB	16	23847322	24231932	1
chr5	166697501	166698000	1.32356e-06	ENSG00000145934	ODZ2	5	166711804	167691162	1
chr10	111659751	111660250	1.48671e-06	ENSG00000108039	XPNPEP1	10	111624524	111683311	-1
chr4	152318001	152318500	1.5339e-06	ENSG00000164142	FAM160A1	4	152330368	152584784	1
chr20	5745251	5745750	1.6606e-06	ENSG00000171984	C20orf196	20	5731039	5845020	1
chr11	114255501	114256000	1.92268e-06	ENSG00000076053	RBM7	11	114270752	114284925	1
chr11	114255501	114256000	1.92268e-06	ENSG00000255663	RP11-212D19.4	11	114271404	114314654	1
chr11	114255501	114256000	1.92268e-06	ENSG00000256195	RP11-64D24.4	11	114231357	114250767	-1
chr22	48883001	48883500	2.11636e-06	ENSG00000219438	FAM19A5	22	48885272	49246724	1
chr6	55646001	55646500	2.15154e-06	ENSG00000112175	BMP5	6	55618443	55740362	-1
chr14	88642751	88643250	2.27882e-06	ENSG00000258538	RP11-753D20.3	14	88641735	88646542	1
chr14	88642751	88643250	2.27882e-06	ENSG00000258975	RP11-753D20.1	14	88603077	88626189	-1
chr14	88642751	88643250	2.27882e-06	ENSG00000259998	RP11-753D20.4	14	88624584	88626935	-1
chr15	30243251	30243750	2.5777e-06	ENSG00000104067	TJP1	15	29991571	30261068	-1
chr6	114246001	114246500	2.73935e-06	ENSG00000226099	RP11-544L8__B.2	6	114260792	114261212	1
chr11	109912251	109912750	2.80795e-06	ENSG00000255210	RP11-344L21.1	11	109920253	109920885	1
chr18	54663751	54664250	2.90655e-06	ENSG00000091157	WDR7	18	54318616	54698828	1
chr8	85601001	85601500	2.92945e-06	ENSG00000184672	RALYL	8	85095022	85834079	1
chr4	20514751	20515250	2.9506e-06	ENSG00000145147	SLIT2	4	20254883	20622184	1
chr4	20514751	20515250	2.9506e-06	ENSG00000207732	MIR218-1	4	20529898	20530007	1
chr13	93509501	93510000	2.99076e-06	ENSG00000179399	GPC5	13	92050929	93519490	1
chr10	96762251	96762750	3.08041e-06	ENSG00000260863	RP11-208C17.7	10	96769431	96769569	1
chr6	43480751	43481250	3.17539e-06	ENSG00000137207	YIPF3	6	43479565	43484728	-1
chr6	43480751	43481250	3.17539e-06	ENSG00000171453	POLR1C	6	43477440	43497323	1
chr6	43480751	43481250	3.17539e-06	ENSG00000204052	LRRC73	6	43474707	43478424	-1
chr21	38190501	38191000	3.45668e-06	ENSG00000159267	HLCS	21	38123493	38362536	-1
chr21	38190501	38191000	3.45668e-06	ENSG00000237646	HLCS-IT1	21	38176285	38178585	-1
chr14	56641751	56642250	3.75492e-06	ENSG00000139946	PELI2	14	56584532	56768244	1
chr6	133743751	133744250	3.80543e-06	ENSG00000112319	EYA4	6	133561736	133853258	1
chr12	65640751	65641250	3.86911e-06	ENSG00000174106	LEMD3	12	65563351	65642107	1
chr9	8590001	8590500	3.999e-06	ENSG00000153707	PTPRD	9	8314246	10612723	-1
chr7	42749251	42749750	4.00103e-06	ENSG00000238284	AC027269.2	7	42701325	42746046	-1
chr18	3258251	3258750	4.18951e-06	ENSG00000118680	MYL12B	18	3262111	3278280	1
chr1	172630751	172631250	4.2956e-06	ENSG00000117560	FASLG	1	172628154	172636014	1
chr1	230761501	230762000	4.35118e-06	ENSG00000135775	COG2	1	230778235	230829728	1
chr1	230761501	230762000	4.35118e-06	ENSG00000235817	RP11-543E8.2	1	230747752	230748158	-1
chr4	86606251	86606750	4.60217e-06	ENSG00000138639	ARHGAP24	4	86396267	86923823	1
chr11	134285751	134286250	4.8367e-06	ENSG00000109956	B3GAT1	11	134248398	134281812	-1
chr2	17750501	17751000	4.98101e-06	ENSG00000163032	VSNL1	2	17720393	17838285	1
chr18	59173501	59174000	5.34307e-06	ENSG00000101542	CDH20	18	59000988	59223006	1
chr2	72659251	72659750	5.53494e-06	ENSG00000144036	EXOC6B	2	72403113	73053177	-1
chr10	82340251	82340750	5.85967e-06	ENSG00000178217	SH2D4B	10	82297658	82406316	1
chr2	9981251	9981750	5.88549e-06	ENSG00000115750	TAF1B	2	9983483	10074537	1
chr8	68135501	68136000	6.05433e-06	ENSG00000066777	ARFGEF1	8	68085747	68255912	-1
chr1	56043001	56043500	6.37951e-06	ENSG00000234810	RP11-466L17.1	1	56046710	56200675	1
chr19	47585001	47585500	6.55441e-06	ENSG00000130749	ZC3H4	19	47567449	47617009	-1
chr13	96787001	96787500	7.11317e-06	ENSG00000185352	HS6ST3	13	96743093	97485671	1
chr4	16554501	16555000	7.12041e-06	ENSG00000169744	LDB2	4	16503164	16900432	-1
chr8	88600251	88600750	7.3275e-06	ENSG00000176571	CNBD1	8	87878670	88627447	1
chr8	88600251	88600750	7.3275e-06	ENSG00000253401	AF121898.2	8	88587826	88588736	-1
chr8	88600251	88600750	7.3275e-06	ENSG00000253500	AF121898.3	8	88554214	88767946	-1
chr3	119386251	119386750	7.33352e-06	ENSG00000121577	POPDC2	3	119355304	119384171	-1
chr3	119386251	119386750	7.33352e-06	ENSG00000138495	COX17	3	119373360	119396301	-1
chr6	154676001	154676500	7.70055e-06	ENSG00000074706	IPCEF1	6	154475631	154677926	-1
chr15	72734751	72735250	7.86391e-06	ENSG00000261423	RP11-1007O24.3	15	72700119	72767509	-1
chr12	70232001	70232500	8.09941e-06	ENSG00000166268	C12orf28	12	70219084	70352877	1
chr12	70232001	70232500	8.09941e-06	ENSG00000258052	AC025263.3	12	70195449	70249143	1
chr7	146820751	146821250	8.16294e-06	ENSG00000174469	CNTNAP2	7	145813453	148118090	1
chr12	2347251	2347750	8.17251e-06	ENSG00000151067	CACNA1C	12	2079952	2807115	1
chr12	2347251	2347750	8.17251e-06	ENSG00000256025	CACNA1C-AS4	12	2329703	2332645	-1
chr8	120913251	120913750	8.21139e-06	ENSG00000155792	DEPTOR	8	120885957	121063152	1
chr8	120913251	120913750	8.21139e-06	ENSG00000202356	RN5S277	8	120903372	120903469	-1
chr4	57195001	57195500	8.27972e-06	ENSG00000250324	MRPL22P1	4	57186875	57187497	-1
chr2	177123751	177124250	8.30386e-06	ENSG00000128654	MTX2	2	177134123	177202753	1
chr11	43861001	43861500	8.34488e-06	ENSG00000149084	HSD17B12	11	43577986	43878167	1
chr11	43861001	43861500	8.34488e-06	ENSG00000246250	RP11-613D13.5	11	43851259	43902276	-1
chr2	115217501	115218000	8.39313e-06	ENSG00000175497	DPP10	2	115199876	116603328	1
chr1	103556501	103557000	8.4694e-06	ENSG00000060718	COL11A1	1	103342023	103574052	-1
chr13	33832751	33833250	8.51855e-06	ENSG00000133121	STARD13	13	33677307	33924767	-1
chr13	33832751	33833250	8.51855e-06	ENSG00000236581	STARD13-AS2	13	33851690	33855471	1
chr13	33832751	33833250	8.51855e-06	ENSG00000249121	RP11-81F11.3	13	33764078	33859873	-1
chr12	51655751	51656250	8.70363e-06	ENSG00000170545	SMAGP	12	51639133	51664202	-1
chr8	35186501	35187000	8.73037e-06	ENSG00000156687	UNC5D	8	35092975	35654068	1
chr5	54611251	54611750	9.34283e-06	ENSG00000039123	SKIV2L2	5	54603588	54721409	1
chr5	54611251	54611750	9.34283e-06	ENSG00000067248	DHX29	5	54552073	54603550	-1
chr19	14146501	14147000	9.63379e-06	ENSG00000104998	IL27RA	19	14142262	14164026	1
chr2	170422501	170423000	9.64362e-06	ENSG00000138398	PPIG	2	170440850	170504696	1
chr2	170422501	170423000	9.64362e-06	ENSG00000138399	FASTKD1	2	170386259	170430385	-1
chr1	156762501	156763000	9.75916e-06	ENSG00000143294	PRCC	1	156720402	156770607	1
chr16	18124751	18125250	9.81739e-06	ENSG00000221687	AC131384.1	16	18141850	18141915	1
chr16	18124751	18125250	9.81739e-06	ENSG00000259929	CTA-481E9.4	16	18027046	18245452	-1
chr16	18124751	18125250	9.81739e-06	ENSG00000260242	CTA-481E9.3	16	18096663	18266920	-1
chr8	6487501	6488000	9.98614e-06	ENSG00000147316	MCPH1	8	6264113	6501144	1
chr8	6487501	6488000	9.98614e-06	ENSG00000249898	CTD-2541M15.1	8	6475996	6565730	-1
chr18	227251	227750	9.99935e-06	ENSG00000079134	THOC1	18	214527	268059	-1
chr16	80131251	80131750	1.01807e-05	ENSG00000260706	RP11-525K10.1	16	80099733	80201474	1
chr3	172909501	172910000	1.02729e-05	ENSG00000237473	RP11-324C10.1	3	172871527	173054755	1
chr1	155522751	155523250	1.04317e-05	ENSG00000116539	ASH1L	1	155305059	155532598	-1
chr1	155522751	155523250	1.04317e-05	ENSG00000235919	RP11-29H23.1	1	155531833	155533735	1
chr4	140586001	140586500	1.08343e-05	ENSG00000085871	MGST2	4	140586922	140661899	1
chr15	47563501	47564000	1.10303e-05	ENSG00000137872	SEMA6D	15	47476298	48066420	1
chr15	47563501	47564000	1.10303e-05	ENSG00000222343	7SK	15	47564794	47565086	1
chr15	47563501	47564000	1.10303e-05	ENSG00000259554	RP11-408J6.1	15	47566380	47567361	1
chr4	107012501	107013000	1.10805e-05	ENSG00000145348	TBCK	4	106965474	107242652	-1
chr6	155091001	155091500	1.1388e-05	ENSG00000213079	SCAF8	6	155054459	155155192	1
chr1	240371251	240371750	1.14069e-05	ENSG00000155816	FMN2	1	240177648	240655529	1
chr14	94742001	94742500	1.16299e-05	ENSG00000119698	PPP4R4	14	94612465	94746072	1
chr3	54140751	54141250	1.17662e-05	ENSG00000157445	CACNA2D3	3	54156574	55108584	1
chr2	179442501	179443000	1.21393e-05	ENSG00000155657	TTN	2	179390716	179695529	-1
chr2	179442501	179443000	1.21393e-05	ENSG00000237298	AC009948.3	2	179387554	179484941	1
chr4	57890251	57890750	1.24428e-05	ENSG00000047315	POLR2B	4	57843888	57897334	1
chr1	168431251	168431750	1.30096e-05	ENSG00000215833	QRSL1P1	1	168418899	168420449	-1
chr6	4021001	4021500	1.30717e-05	ENSG00000112739	PRPF4B	6	4021501	4065217	1
chr6	4021001	4021500	1.30717e-05	ENSG00000230648	RP3-406P24.3	6	4019077	4021449	-1
chr4	40768751	40769250	1.32119e-05	ENSG00000179299	NSUN7	4	40751914	40812002	1
chr4	40768751	40769250	1.32119e-05	ENSG00000248780	RP11-632F7.1	4	40788127	40788727	1
chr12	111250001	111250500	1.33851e-05	ENSG00000257268	RP1-74B13.2	12	111269583	111283767	1
chr9	32398001	32398500	1.34094e-05	ENSG00000122729	ACO1	9	32384601	32450834	1
chr13	43554751	43555250	1.38168e-05	ENSG00000133106	EPSTI1	13	43460524	43566407	-1
chr6	109343001	109343500	1.40605e-05	ENSG00000080546	SESN1	6	109307640	109416022	-1
chr6	159027751	159028250	1.40765e-05	ENSG00000146433	TMEM181	6	158957466	159056460	1
chr6	159027751	159028250	1.40765e-05	ENSG00000214239	AL591025.1	6	159047471	159049322	1
chr6	163113501	163114000	1.43341e-05	ENSG00000185345	PARK2	6	161768452	163148803	-1
chr1	58602501	58603000	1.43997e-05	ENSG00000173406	DAB1	1	57460451	59012406	-1
chr16	70159001	70159500	1.4466e-05	ENSG00000090857	PDPR	16	70147529	70195203	1
chr18	2887501	2888000	1.4795e-05	ENSG00000132205	EMILIN2	18	2847028	2914090	1
chr22	33358501	33359000	1.48195e-05	ENSG00000185666	SYN3	22	32908539	33454358	-1
chr1	50063501	50064000	1.49609e-05	ENSG00000186094	AGBL4	1	48998527	50489585	-1
chr22	39540001	39540500	1.49652e-05	ENSG00000100307	CBX7	22	39516172	39548679	-1
chr22	39540001	39540500	1.49652e-05	ENSG00000227009	FUNDC2P4	22	39551530	39551950	1
chr22	39540001	39540500	1.49652e-05	ENSG00000233899	RP4-742C19.8	22	39532704	39537189	-1
chr11	106122751	106123250	1.50158e-05	ENSG00000254811	RP11-680E19.1	11	106120746	106135632	1
chr11	104826251	104826750	1.54121e-05	ENSG00000196954	CASP4	11	104813593	104840163	-1
chr4	153874751	153875250	1.55688e-05	ENSG00000137460	FHDC1	4	153857504	153900848	1
chr3	32303501	32304000	1.5682e-05	ENSG00000170293	CMTM8	3	32280171	32411817	1
chr12	118081751	118082250	1.57411e-05	ENSG00000171435	KSR2	12	117890817	118406788	-1
chr12	104147001	104147500	1.60534e-05	ENSG00000136011	STAB2	12	103981051	104160505	1
chr12	104147001	104147500	1.60534e-05	ENSG00000257681	RP11-341G23.4	12	104140093	104162636	-1
chr14	58979501	58980000	1.61212e-05	ENSG00000100578	KIAA0586	14	58894103	59015216	1
chr14	58979501	58980000	1.61212e-05	ENSG00000258900	HNRPCP	14	58987941	58988706	1
chr16	16071501	16072000	1.62136e-05	ENSG00000103222	ABCC1	16	16043434	16236931	1
chr22	33358251	33358750	1.64066e-05	ENSG00000185666	SYN3	22	32908539	33454358	-1
chr15	31760251	31760750	1.66369e-05	ENSG00000259696	RP11-126F18.2	15	31745346	31746342	-1
chr5	109678751	109679250	1.68375e-05	ENSG00000186952	TMEM232	5	109624934	110074657	-1
chr8	77474251	77474750	1.72501e-05	ENSG00000253661	RP11-65D13.1	8	77403435	77595513	-1
chr18	14519001	14519500	1.73895e-05	ENSG00000183206	POTEC	18	14507338	14543599	-1
chr1	59627251	59627750	1.74761e-05	ENSG00000224609	RP11-470E16.1	1	59597608	59664293	-1
chr1	231365001	231365500	1.76205e-05	ENSG00000116906	GNPAT	1	231376953	231413719	1
chr1	231365001	231365500	1.76205e-05	ENSG00000143633	C1orf131	1	231359509	231376933	-1
chr10	129074001	129074500	1.76221e-05	ENSG00000150760	DOCK1	10	128593978	129250781	1
chr22	20849001	20849500	1.77092e-05	ENSG00000099910	KLHL22	22	20783528	20850170	-1
chr22	20849001	20849500	1.77092e-05	ENSG00000099917	MED15	22	20850200	20941919	1
chr22	20849001	20849500	1.77092e-05	ENSG00000206673	Y_RNA	22	20829490	20829598	-1
chr22	20849001	20849500	1.77092e-05	ENSG00000236670	KRT18P5	22	20837102	20838392	-1
chr22	20849001	20849500	1.77092e-05	ENSG00000242876	AC007731.2	22	20836222	20836500	-1
chr22	20849001	20849500	1.77092e-05	ENSG00000255156	KLHL22-IT1	22	20829490	20829598	-1
chr6	71605001	71605500	1.78861e-05	ENSG00000112309	B3GAT2	6	71566382	71666741	-1
chr2	198348001	198348500	1.79668e-05	ENSG00000115541	HSPE1	2	198364718	198368181	1
chr8	141748001	141748500	1.8142e-05	ENSG00000169398	PTK2	8	141667999	142012315	-1
chr8	141748001	141748500	1.8142e-05	ENSG00000207792	MIR151A	8	141742663	141742752	-1
chr8	141748001	141748500	1.8142e-05	ENSG00000254324	MIR151	8	141742663	141742752	-1
chr2	96996001	96996500	1.82429e-05	ENSG00000121152	NCAPH	2	97001525	97039583	1
chr2	96996001	96996500	1.82429e-05	ENSG00000230747	AC021188.4	2	96973001	96987469	-1
chr11	122740251	122740750	1.83502e-05	ENSG00000109943	CRTAM	11	122709208	122743347	1
chr11	122740251	122740750	1.83502e-05	ENSG00000109944	C11orf63	11	122753391	122830506	1
chr7	30335501	30336000	1.84627e-05	ENSG00000180233	ZNRF2	7	30323923	30452118	1
chr1	202474251	202474750	1.87426e-05	ENSG00000077157	PPP1R12B	1	202317827	202557697	1
chr1	204476001	204476500	1.90763e-05	ENSG00000133056	PIK3C2B	1	204391756	204463852	-1
chr1	204476001	204476500	1.90763e-05	ENSG00000198625	MDM4	1	204485511	204542871	1
chr5	168156251	168156750	1.90799e-05	ENSG00000184347	SLIT3	5	168088745	168728133	-1
chr12	26854751	26855250	1.90935e-05	ENSG00000123104	ITPR2	12	26490342	26986131	-1
chr3	119386501	119387000	1.95099e-05	ENSG00000121577	POPDC2	3	119355304	119384171	-1
chr3	119386501	119387000	1.95099e-05	ENSG00000138495	COX17	3	119373360	119396301	-1
chr2	86654001	86654500	1.95919e-05	ENSG00000115548	KDM3A	2	86667770	86719839	1
chr5	136386751	136387250	1.96418e-05	ENSG00000152377	SPOCK1	5	136310987	136934068	-1
chr1	147151251	147151750	1.96759e-05	ENSG00000162836	ACP6	1	147119170	147142618	-1
chr1	147151251	147151750	1.96759e-05	ENSG00000227139	RP11-533N14.3	1	147169914	147171461	1
chr1	147151251	147151750	1.96759e-05	ENSG00000242379	AL365260.1	1	147161384	147161656	1
chr18	18615251	18615750	1.98517e-05	ENSG00000067900	ROCK1	18	18529701	18691812	-1
chr15	60406751	60407250	2.00329e-05	ENSG00000259223	RP11-82L7.4	15	60365867	60410519	-1
chr1	15852501	15853000	2.00391e-05	ENSG00000116138	DNAJC16	1	15853308	15918874	1
chr1	15852501	15853000	2.00391e-05	ENSG00000132906	CASP9	1	15817327	15853029	-1
chr1	15852501	15853000	2.00391e-05	ENSG00000251866	SCARNA21	1	15868660	15868799	1
chr3	105252751	105253250	2.05322e-05	ENSG00000170017	ALCAM	3	105085753	105295744	1
chr4	144630001	144630500	2.0709e-05	ENSG00000183090	FREM3	4	144498455	144621828	-1
chr4	144630001	144630500	2.0709e-05	ENSG00000246448	RP13-578N3.3	4	144621410	144786225	1
chr5	113379001	113379500	2.07432e-05	ENSG00000251628	RP11-371M22.1	5	113391703	113392871	1
chr20	8078001	8078500	2.08181e-05	ENSG00000226262	PHKBP1	20	8078471	8080421	-1
chr3	115865751	115866250	2.11146e-05	ENSG00000185565	LSAMP	3	115528641	117716095	-1
chr12	46745751	46746250	2.11357e-05	ENSG00000258096	RP11-474P2.2	12	46765246	46767561	1
chr8	9943251	9943750	2.14333e-05	ENSG00000175806	MSRA	8	9911778	10286401	1
chr8	9943251	9943750	2.14333e-05	ENSG00000221320	AC023385.1	8	9945431	9945541	1
chr8	9943251	9943750	2.14333e-05	ENSG00000244409	AC034111.1	8	9939323	9939393	-1
chr12	50859251	50859750	2.14806e-05	ENSG00000161813	LARP4	12	50786166	50873787	1
chr4	147281501	147282000	2.15059e-05	ENSG00000120519	SLC10A7	4	147175127	147443123	-1
chr2	33471251	33471750	2.15464e-05	ENSG00000049323	LTBP1	2	33172039	33624576	1
chr14	64817501	64818000	2.17432e-05	ENSG00000140009	ESR2	14	64550950	64804830	-1
chr14	64817501	64818000	2.17432e-05	ENSG00000214770	RP11-544I20.2	14	64796149	64805317	-1
chr14	64817501	64818000	2.17432e-05	ENSG00000234911	TEX21P	14	64812889	64841384	-1
chr9	137290501	137291000	2.20024e-05	ENSG00000186350	RXRA	9	137208944	137332431	1
chr16	61744251	61744750	2.21031e-05	ENSG00000150394	CDH8	16	61687365	62070739	-1
chr16	61744251	61744750	2.21031e-05	ENSG00000260600	RP11-109D24.1	16	61725660	61727654	-1
chr13	74577501	74578000	2.21149e-05	ENSG00000118922	KLF12	13	74260226	74708394	-1
chr16	78170001	78170500	2.21514e-05	ENSG00000186153	WWOX	16	78133310	79246564	1
chr8	86540251	86540750	2.22418e-05	ENSG00000253680	RP11-59O2.1	8	86529573	86529741	-1
chr7	89579251	89579750	2.22471e-05	ENSG00000227646	STEAP2-AS1	7	89511667	89840949	-1
chr12	108742751	108743250	2.22595e-05	ENSG00000174600	CMKLR1	12	108681821	108733118	-1
chr6	22280251	22280750	2.23923e-05	ENSG00000260049	RP3-404K8.2	6	22260653	22318027	1
chr4	182825001	182825500	2.24077e-05	ENSG00000177822	AC108142.1	4	182795591	183066402	-1
chr12	65125001	65125500	2.25152e-05	ENSG00000135677	GNS	12	65107225	65153227	-1
chr3	27377501	27378000	2.25767e-05	ENSG00000163491	NEK10	3	27151576	27410951	-1
chr2	203625751	203626250	2.27427e-05	ENSG00000138439	FAM117B	2	203499901	203634480	1
chr15	86139751	86140250	2.32961e-05	ENSG00000170776	AKAP13	15	85777817	86292586	1
chr15	86139751	86140250	2.32961e-05	ENSG00000259375	RP11-815J21.2	15	86122277	86123409	-1
chr2	170072501	170073000	2.33384e-05	ENSG00000081479	LRP2	2	169983619	170219195	-1
chr14	72797251	72797750	2.33411e-05	ENSG00000182732	RGS6	14	72315323	73030654	1
chr16	11583751	11584250	2.33582e-05	ENSG00000188897	AC099489.1	16	11536047	11585611	-1
chr16	11583751	11584250	2.33582e-05	ENSG00000262021	CTD-3088G3.5	16	11536047	11594687	-1
chr11	6606001	6606500	2.3387e-05	ENSG00000166333	ILK	11	6624961	6632102	1
chr4	177171001	177171500	2.34468e-05	ENSG00000164122	ASB5	4	177134824	177198722	-1
chr19	16299001	16299500	2.35278e-05	ENSG00000072958	AP1M1	19	16308665	16346156	1
chr19	16299001	16299500	2.35278e-05	ENSG00000105058	FAM32A	19	16296235	16302855	1
chr19	16299001	16299500	2.35278e-05	ENSG00000141977	CIB3	19	16272179	16284286	-1
chr16	59099001	59099500	2.3552e-05	ENSG00000245768	RP11-410D17.2	16	58767816	59142878	1
chr1	220452751	220453250	2.35647e-05	ENSG00000118873	RAB3GAP2	1	220321635	220445796	-1
chr1	220452751	220453250	2.35647e-05	ENSG00000213033	AURKAPS1	1	220440053	220441259	-1
chr12	102013751	102014250	2.37213e-05	ENSG00000196091	MYBPC1	12	101962131	102079796	1
chr16	70159251	70159750	2.37998e-05	ENSG00000090857	PDPR	16	70147529	70195203	1
chr4	140585751	140586250	2.43055e-05	ENSG00000085871	MGST2	4	140586922	140661899	1
chr7	65337751	65338250	2.43761e-05	ENSG00000196715	VKORC1L1	7	65338254	65424530	1
chr7	65337751	65338250	2.43761e-05	ENSG00000201560	U6	7	65324647	65324753	-1
chr4	99338751	99339250	2.4398e-05	ENSG00000138698	RAP1GDS1	4	99182535	99365012	1
chr12	121095001	121095500	2.44323e-05	ENSG00000157782	CABP1	12	121078355	121105127	1
chr12	121095001	121095500	2.44323e-05	ENSG00000256008	RP11-728G15.1	12	121067908	121079394	-1
chr12	117127751	117128250	2.45391e-05	ENSG00000257654	RP11-497G19.2	12	117136141	117140935	1
chr12	117127751	117128250	2.45391e-05	ENSG00000257883	RP11-497G19.1	12	117099387	117135870	1
chr17	55185751	55186250	2.47819e-05	ENSG00000121057	AKAP1	17	55162453	55198710	1
chr17	55185751	55186250	2.47819e-05	ENSG00000263089	RP11-166P13.4	17	55169506	55173786	-1
chr18	50594501	50595000	2.52076e-05	ENSG00000187323	DCC	18	49867158	51062269	1
chr17	33430251	33430750	2.53003e-05	ENSG00000073598	FNDC8	17	33448650	33457751	1
chr17	33430251	33430750	2.53003e-05	ENSG00000092871	RFFL	17	33333009	33416334	-1
chr17	33430251	33430750	2.53003e-05	ENSG00000185379	RAD51D	17	33426811	33448541	-1
chr17	33430251	33430750	2.53003e-05	ENSG00000252328	Vault	17	33424579	33424676	-1
chr6	15493001	15493500	2.5513e-05	ENSG00000008083	JARID2	6	15245734	15522252	1
chr16	15505001	15505500	2.55478e-05	ENSG00000261130	RP11-1021N1.1	16	15489611	15609205	1
chr16	15505001	15505500	2.55478e-05	ENSG00000261422	RP11-1021N1.2	16	15506577	15507125	1
chr3	187879001	187879500	2.58094e-05	ENSG00000145012	LPP	3	187871072	188608460	1
chr3	187879001	187879500	2.58094e-05	ENSG00000213132	AC022498.1	3	187896331	187898598	1
chr9	123210001	123210500	2.58162e-05	ENSG00000136861	CDK5RAP2	9	123151147	123342448	-1
chr2	6998001	6998500	2.58421e-05	ENSG00000134321	RSAD2	2	7005937	7038370	1
chr2	6998001	6998500	2.58421e-05	ENSG00000134326	CMPK2	2	6980701	7006766	-1
chr2	6998001	6998500	2.58421e-05	ENSG00000225964	AC017076.5	2	6968645	6980595	-1
chr11	112650001	112650500	2.60899e-05	ENSG00000254626	RP11-27G22.1	11	112658027	112666577	1
chr2	48214251	48214750	2.60918e-05	ENSG00000230773	AC079807.4	2	48168835	48468122	-1
chr10	119112501	119113000	2.62681e-05	ENSG00000165650	PDZD8	10	119040000	119134978	-1
chr10	119112501	119113000	2.62681e-05	ENSG00000222197	AL359836.1	10	119117867	119117967	1
chr15	20254251	20254750	2.68675e-05	ENSG00000259769	RP11-1360M22.2	15	20251549	20253247	-1
chr3	142494501	142495000	2.71687e-05	ENSG00000144935	TRPC1	3	142442916	142526730	1
chr5	66281001	66281500	2.74648e-05	ENSG00000069020	MAST4	5	65892176	66465423	1
chr6	161409001	161409500	2.75084e-05	ENSG00000085511	MAP3K4	6	161412759	161551917	1
chr10	96484001	96484500	2.77127e-05	ENSG00000108242	CYP2C18	10	96442710	96495947	1
chr10	96484001	96484500	2.77127e-05	ENSG00000165841	CYP2C19	10	96447911	96613017	1
chr14	29427251	29427750	2.7857e-05	ENSG00000258028	RP11-148E17.1	14	29406095	29497969	1
chr14	29427251	29427750	2.7857e-05	ENSG00000258038	CTD-2384A14.1	14	29299450	29437606	1
chr3	99588501	99589000	2.81042e-05	ENSG00000168386	FILIP1L	3	99548985	99833357	-1
chr3	99588501	99589000	2.81042e-05	ENSG00000184220	C3orf26	3	99536678	99897447	1
chr1	235481751	235482250	2.84978e-05	ENSG00000054267	ARID4B	1	235294949	235491534	-1
chr1	235481751	235482250	2.84978e-05	ENSG00000152904	GGPS1	1	235490665	235507847	1
chr1	235481751	235482250	2.84978e-05	ENSG00000227962	RP11-382D8.3	1	235500121	235500402	1
chr1	235481751	235482250	2.84978e-05	ENSG00000234086	AL391994.1	1	235472935	235473313	-1
chr2	32520251	32520750	2.85768e-05	ENSG00000119820	YIPF4	2	32502979	32537002	1
chr6	26692501	26693000	2.8966e-05	ENSG00000240982	AL591044.2	6	26698284	26698340	1
chr17	76558251	76558750	2.9123e-05	ENSG00000187775	DNAH17	17	76419778	76573476	-1
chr12	65125251	65125750	2.91319e-05	ENSG00000135677	GNS	12	65107225	65153227	-1
chr8	92062751	92063250	2.94593e-05	ENSG00000155099	TMEM55A	8	92006024	92053292	-1
chr8	92062751	92063250	2.94593e-05	ENSG00000155100	OTUD6B	8	92082424	92099323	1
chr8	92062751	92063250	2.94593e-05	ENSG00000254219	GS1-251I9.2	8	92054918	92056990	-1
chr9	6027501	6028000	2.94901e-05	ENSG00000137040	RANBP6	9	6011043	6015618	-1
chr9	6027501	6028000	2.94901e-05	ENSG00000183354	KIAA2026	9	5881596	6007901	-1
chr9	6027501	6028000	2.94901e-05	ENSG00000228739	RP11-218I7.2	9	6047360	6066714	1
chr3	158731001	158731500	2.966e-05	ENSG00000214216	IQCJ	3	158680717	158984096	1
chr3	158731001	158731500	2.966e-05	ENSG00000250588	IQCJ-SCHIP1	3	158680024	159615155	1
chr5	60624001	60624500	2.97175e-05	ENSG00000130449	ZSWIM6	5	60628100	60841997	1
chr5	60624001	60624500	2.97175e-05	ENSG00000251682	RP11-631M6.3	5	60642953	60643543	1
chr14	66921001	66921500	2.97747e-05	ENSG00000258561	RP11-72M17.1	14	66679528	66976112	-1
chr2	44821001	44821500	3.01091e-05	ENSG00000143919	CAMKMT	2	44589089	44999731	1
chr3	173424751	173425250	3.0349e-05	ENSG00000169760	NLGN1	3	173114074	174004434	1
chr4	169905751	169906250	3.03595e-05	ENSG00000145439	CBR4	4	169784921	169931426	-1
chr22	34499501	34500000	3.04633e-05	ENSG00000236052	LL22NC03-86D4.1	22	34413462	34584414	1
chr12	38459751	38460250	3.04982e-05	ENSG00000258278	RP11-297L6.1	12	38475848	38477884	1
chr7	110601751	110602250	3.05066e-05	ENSG00000184903	IMMP2L	7	110303110	111202573	-1
chr12	97241251	97241750	3.05243e-05	ENSG00000188596	C12orf55	12	96883349	97269333	1
chr3	111826501	111827000	3.07206e-05	ENSG00000114529	C3orf52	3	111805182	111849851	1
chr3	111826501	111827000	3.07206e-05	ENSG00000207940	MIR567	3	111831648	111831745	1
chr1	47159001	47159500	3.08879e-05	ENSG00000123472	ATPAF1	1	47098409	47139539	-1
chr1	47159001	47159500	3.08879e-05	ENSG00000159658	KIAA0494	1	47124366	47184824	-1
chr3	53909251	53909750	3.0971e-05	ENSG00000113812	ACTR8	3	53901093	53916229	-1
chr10	28734751	28735250	3.13375e-05	ENSG00000222705	7SK	10	28731504	28731825	-1
chr10	28734751	28735250	3.13375e-05	ENSG00000237128	RP11-351M16.3	10	28721937	28784742	-1
chr13	102680751	102681250	3.1415e-05	ENSG00000102466	FGF14	13	102375035	103054124	-1
chr13	102680751	102681250	3.1415e-05	ENSG00000201690	RNY1P2	13	102669303	102669419	-1
chr10	97258251	97258750	3.16403e-05	ENSG00000095637	SORBS1	10	97071528	97321171	-1
chr4	46471001	46471500	3.1855e-05	ENSG00000151834	GABRA2	4	46250444	46477247	-1
chr2	201755251	201755750	3.19258e-05	ENSG00000196290	NIF3L1	2	201754050	201768655	1
chr2	201755251	201755750	3.19258e-05	ENSG00000201499	U6	2	201746438	201746544	-1
chr2	201755251	201755750	3.19258e-05	ENSG00000240344	PPIL3	2	201735630	201754026	-1
chr2	201755251	201755750	3.19258e-05	ENSG00000252916	U6	2	201763743	201763844	1
chr6	10189001	10189500	3.20128e-05	ENSG00000181355	OFCC1	6	9596343	10211841	-1
chr9	6795001	6795500	3.2119e-05	ENSG00000107077	KDM4C	9	6720863	7175648	1
chr7	156817751	156818250	3.23116e-05	ENSG00000130675	MNX1	7	156786745	156803370	-1
chr11	58540501	58541000	3.2504e-05	ENSG00000254926	AP000445.2	11	58516472	58528526	-1
chr12	97386751	97387250	3.27022e-05	ENSG00000202368	Y_RNA	12	97373306	97373407	-1
chr12	97386751	97387250	3.27022e-05	ENSG00000258131	RP11-541G9.1	12	97379434	97579387	1
chr2	52513751	52514250	3.29669e-05	ENSG00000202195	Y_RNA	2	52525133	52525234	1
chr2	52513751	52514250	3.29669e-05	ENSG00000231918	AC007682.1	2	51259739	52635055	1
chr17	65264001	65264500	3.32534e-05	ENSG00000200619	RN5S447	17	65264226	65264344	1
chr17	65264001	65264500	3.32534e-05	ENSG00000207410	SNORA8	17	65267585	65267723	1
chr16	2157751	2158250	3.34851e-05	ENSG00000008710	PKD1	16	2138711	2185899	-1
chr16	2157751	2158250	3.34851e-05	ENSG00000221656	MIR1225	16	2140196	2140285	-1
chr16	2157751	2158250	3.34851e-05	ENSG00000260447	RP11-304L19.2	16	2169208	2170249	1
chr16	2157751	2158250	3.34851e-05	ENSG00000261123	RP11-304L19.3	16	2144831	2147027	-1
chr16	2157751	2158250	3.34851e-05	ENSG00000261240	RP11-304L19.4	16	2162336	2163343	1
chr8	96273001	96273500	3.35322e-05	ENSG00000156172	C8orf37	8	96257147	96281429	-1
chr8	96273001	96273500	3.35322e-05	ENSG00000253773	KB-1047C11.2	8	96216684	96822364	1
chr5	94522251	94522750	3.35475e-05	ENSG00000175471	MCTP1	5	94039446	94620279	-1
chr6	128257751	128258250	3.37757e-05	ENSG00000172673	THEMIS	6	128029217	128239776	-1
chr6	128257751	128258250	3.37757e-05	ENSG00000260527	RP11-73O6.4	6	126112111	130461627	1
chr3	18235501	18236000	3.40021e-05	ENSG00000131374	TBC1D5	3	17199899	18486309	-1
chr19	47742251	47742750	3.418e-05	ENSG00000105321	CCDC9	19	47759731	47775208	1
chr19	47742251	47742750	3.418e-05	ENSG00000105327	BBC3	19	47724079	47736023	-1
chr12	101424501	101425000	3.44108e-05	ENSG00000151572	ANO4	12	101111304	101522419	1
chr5	167412001	167412500	3.45516e-05	ENSG00000145934	ODZ2	5	166711804	167691162	1
chr5	167412001	167412500	3.45516e-05	ENSG00000253947	CTB-77H17.1	5	167392192	167394091	-1
chr14	53670501	53671000	3.46354e-05	ENSG00000237356	AL163953.3	14	53635772	54153976	1
chr7	42734001	42734500	3.49914e-05	ENSG00000238284	AC027269.2	7	42701325	42746046	-1
chr20	32521001	32521500	3.50061e-05	ENSG00000214200	TPM3P2	20	32500129	32501142	-1
chr21	15770001	15770500	3.51138e-05	ENSG00000155304	HSPA13	21	15743436	15755805	-1
chr1	173627501	173628000	3.53221e-05	ENSG00000183831	ANKRD45	1	173578700	173639001	-1
chr1	173627501	173628000	3.53221e-05	ENSG00000228394	BX248409.1	1	173626484	173644582	-1
chr6	63247751	63248250	3.533e-05	ENSG00000217067	RP11-448N11.2	6	63257332	63258177	1
chr20	900751	901250	3.54591e-05	ENSG00000101280	ANGPT4	20	853296	896977	-1
chr4	9133501	9134000	3.54706e-05	ENSG00000249767	RP11-1286E23.1	4	9080749	9143334	1
chr9	135832751	135833250	3.56212e-05	ENSG00000165699	TSC1	9	135766735	135820020	-1
chr9	135832751	135833250	3.56212e-05	ENSG00000165702	GFI1B	9	135820932	135867083	1
chr9	135832751	135833250	3.56212e-05	ENSG00000234907	RP11-415H23.4	9	135837898	135838054	1
chr9	135832751	135833250	3.56212e-05	ENSG00000238558	RNU7-21P	9	135839119	135839180	1
chr5	60684251	60684750	3.56711e-05	ENSG00000130449	ZSWIM6	5	60628100	60841997	1
chr3	121707501	121708000	3.57966e-05	ENSG00000145103	ILDR1	3	121706170	121741051	-1
chr10	63773251	63773750	3.58137e-05	ENSG00000150347	ARID5B	10	63661059	63856703	1
chr6	108468751	108469250	3.588e-05	ENSG00000081087	OSTM1	6	108362613	108487058	-1
chr6	108468751	108469250	3.588e-05	ENSG00000112333	NR2E1	6	108487262	108510013	1
chr6	108468751	108469250	3.588e-05	ENSG00000225174	OSTM1-AS1	6	108444719	108480596	1
chr2	56605501	56606000	3.59916e-05	ENSG00000055813	CCDC85A	2	56411258	56613308	1
chr19	43032501	43033000	3.64127e-05	ENSG00000079385	CEACAM1	19	43011458	43032661	-1
chr7	85048751	85049250	3.65822e-05	ENSG00000225128	AC074112.1	7	85050438	85118609	1
chr5	21652001	21652500	3.66001e-05	ENSG00000253766	RP11-804N13.1	5	21616371	21779631	1
chr5	95968751	95969250	3.68416e-05	ENSG00000153113	CAST	5	95865525	96115299	1
chr5	95968751	95969250	3.68416e-05	ENSG00000251314	CTD-2337A12.1	5	95297705	95970220	1
chr1	206174501	206175000	3.68684e-05	ENSG00000225483	RP11-38J22.2	1	206180054	206180443	1
chr1	50775251	50775750	3.70324e-05	ENSG00000234080	RP11-183G22.1	1	50791803	50792682	1
chr17	31639501	31640000	3.75972e-05	ENSG00000108684	ASIC2	17	31340105	32483551	-1
chr6	143395501	143396000	3.85588e-05	ENSG00000146416	AIG1	6	143381633	143661441	1
chr1	14319001	14319500	3.87332e-05	ENSG00000218328	C1orf196	1	14219052	14507087	1
chr12	49574751	49575250	3.8941e-05	ENSG00000167553	TUBA1C	12	49582519	49667116	1
chr12	49574751	49575250	3.8941e-05	ENSG00000241580	AC010173.1	12	49560794	49560938	-1
chr4	4246751	4247250	3.9289e-05	ENSG00000132406	TMEM128	4	4237269	4249950	-1
chr4	4246751	4247250	3.9289e-05	ENSG00000163982	OTOP1	4	4190530	4228616	-1
chr10	67822751	67823250	3.94412e-05	ENSG00000183230	CTNNA3	10	67679719	69455927	-1
chr15	36478501	36479000	3.9527e-05	ENSG00000259639	RP11-184D12.1	15	36231368	36544458	-1
chr12	99656251	99656750	3.96099e-05	ENSG00000185046	ANKS1B	12	99120235	100378432	-1
chr7	12564251	12564750	3.97635e-05	ENSG00000226690	AC005281.1	7	12536055	12581536	1
chr1	214497751	214498250	3.98504e-05	ENSG00000143499	SMYD2	1	214454445	214510474	1
chr15	90821001	90821500	4.00995e-05	ENSG00000214433	AC091167.3	15	90835194	90838915	1
chr15	90821001	90821500	4.00995e-05	ENSG00000221309	AC091167.1	15	90838273	90838355	1
chr15	90821001	90821500	4.00995e-05	ENSG00000242620	AC091167.5	15	90837247	90837408	1
chr3	169986001	169986500	4.02354e-05	ENSG00000163558	PRKCI	3	169940153	170023769	1
chr10	44002001	44002500	4.03951e-05	ENSG00000236114	RP11-517P14.7	10	44018704	44020665	1
chr21	23390751	23391250	4.04542e-05	ENSG00000233215	AP000472.2	21	23381263	23470778	-1
chr20	50455001	50455500	4.05549e-05	ENSG00000227964	RP5-1112F19.2	20	50448336	50479451	-1
chr7	137622501	137623000	4.07313e-05	ENSG00000182158	CREB3L2	7	137559725	137686813	-1
chr7	137622501	137623000	4.07313e-05	ENSG00000237243	AC022173.2	7	137638094	137642712	1
chr2	65548001	65548500	4.10084e-05	ENSG00000198369	SPRED2	2	65537985	65659771	-1
chr6	2314001	2314500	4.10353e-05	ENSG00000250903	RP1-80B9.2	6	2245982	2413825	1
chr4	96303001	96303500	4.10952e-05	ENSG00000182168	UNC5C	4	96083655	96470357	-1
chr6	151432001	151432500	4.12098e-05	ENSG00000223598	RP1-292B18.4	6	151409239	151549582	-1
chr3	178209001	178209500	4.13055e-05	ENSG00000197584	KCNMB2	3	177990720	178562217	1
chr5	77601251	77601750	4.1331e-05	ENSG00000132842	AP3B1	5	77296349	77590579	-1
chr5	77601251	77601750	4.1331e-05	ENSG00000206714	Y_RNA	5	77612860	77612961	1
chr5	77601251	77601750	4.1331e-05	ENSG00000251605	CTD-2037K23.1	5	77603327	77603738	1
chr2	20884251	20884750	4.13708e-05	ENSG00000118961	C2orf43	2	20883803	21022882	-1
chr1	37489751	37490250	4.1506e-05	ENSG00000163873	GRIK3	1	37261128	37499730	-1
chr4	169564001	169564500	4.16131e-05	ENSG00000129116	PALLD	4	169418217	169849608	1
chr11	105879751	105880250	4.17377e-05	ENSG00000170903	MSANTD4	11	105866350	105893130	-1
chr12	72894001	72894500	4.17903e-05	ENSG00000072657	TRHDE	12	72481046	73059422	1
chr9	130097501	130098000	4.1917e-05	ENSG00000136895	GARNL3	9	129986544	130155939	1
chr7	33611251	33611750	4.22873e-05	ENSG00000122507	BBS9	7	33168856	33645680	1
chr14	37848251	37848750	4.23203e-05	ENSG00000151338	MIPOL1	14	37667118	38021566	1
chr2	26335501	26336000	4.23992e-05	ENSG00000084733	RAB10	2	26256976	26360323	1
chr2	26335501	26336000	4.23992e-05	ENSG00000235440	RP11-214J9.1	2	26324186	26325005	-1
chr7	8081251	8081750	4.2513e-05	ENSG00000106415	GLCCI1	7	8008425	8133902	1
chr8	22327251	22327750	4.26378e-05	ENSG00000120910	PPP3CC	8	22298332	22398652	1
chr12	1652251	1652750	4.27594e-05	ENSG00000111186	WNT5B	12	1639057	1756409	1
chr2	115632001	115632500	4.28942e-05	ENSG00000175497	DPP10	2	115199876	116603328	1
chr7	26361251	26361750	4.32284e-05	ENSG00000086300	SNX10	7	26331541	26413949	1
chr1	53882251	53882750	4.32734e-05	ENSG00000236253	SLC25A3P1	1	53878821	53905693	-1
chr13	73434751	73435250	4.33072e-05	ENSG00000083535	PIBF1	13	73356197	73590592	1
chr1	180643751	180644250	4.33157e-05	ENSG00000143324	XPR1	1	180601140	180859387	1
chr17	8834001	8834500	4.3686e-05	ENSG00000141506	PIK3R5	17	8782228	8869024	-1
chr11	124478001	124478500	4.37375e-05	ENSG00000154143	PANX3	11	124481386	124490252	1
chr11	124478001	124478500	4.37375e-05	ENSG00000154144	TBRG1	11	124492732	124505287	1
chr20	41548001	41548500	4.41848e-05	ENSG00000196090	PTPRT	20	40701392	41818610	-1
chr3	15575251	15575750	4.42065e-05	ENSG00000206561	COLQ	3	15491640	15563258	-1
chr6	157377751	157378250	4.4382e-05	ENSG00000049618	ARID1B	6	157099063	157530401	1
chr14	60308501	60309000	4.45406e-05	ENSG00000139970	RTN1	14	60062694	60337684	-1
chr14	47387251	47387750	4.4566e-05	ENSG00000139915	MDGA2	14	47308826	48144157	-1
chr1	166301251	166301750	4.48721e-05	ENSG00000229588	RP11-479J7.2	1	166304121	166304999	1
chr4	96303251	96303750	4.48883e-05	ENSG00000182168	UNC5C	4	96083655	96470357	-1
chr4	161488751	161489250	4.48988e-05	ENSG00000240942	AC095047.1	4	161486186	161486491	-1
chr4	161488751	161489250	4.48988e-05	ENSG00000249425	RP11-502M1.2	4	161460406	161507969	1
chr21	26403751	26404250	4.54773e-05	ENSG00000226983	AP000235.2	21	26212864	26430059	1
chr21	26403751	26404250	4.54773e-05	ENSG00000237444	AP001342.1	21	26403318	26403842	-1
chr18	3901501	3902000	4.55004e-05	ENSG00000170579	DLGAP1	18	3496030	4151290	-1
chr18	3901501	3902000	4.55004e-05	ENSG00000207278	U6	18	3894699	3894805	-1
chr3	32303251	32303750	4.55785e-05	ENSG00000170293	CMTM8	3	32280171	32411817	1
chr6	140187501	140188000	4.55901e-05	ENSG00000225148	RP5-899B16.2	6	140177241	140198528	-1
chr13	73271751	73272250	4.57213e-05	ENSG00000226617	RPL21P110	13	73277831	73278276	1
chr5	158183251	158183750	4.59408e-05	ENSG00000164330	EBF1	5	158122924	158526788	-1
chr16	25245251	25245750	4.63007e-05	ENSG00000259955	CTD-2547G23.2	16	25249639	25250608	1
chr3	45304001	45304500	4.64151e-05	ENSG00000202268	U3	3	45296902	45297112	-1
chr12	49678751	49679250	4.68829e-05	ENSG00000135406	PRPH	12	49687035	49692465	1
chr12	49678751	49679250	4.68829e-05	ENSG00000257960	RP11-161H23.11	12	49672836	49676768	-1
chr12	49678751	49679250	4.68829e-05	ENSG00000258232	RP11-161H23.5	12	49658939	49667089	-1
chr8	28974001	28974500	4.69934e-05	ENSG00000197892	KIF13B	8	28924796	29120641	-1
chr8	28974001	28974500	4.69934e-05	ENSG00000254129	CTD-2647L4.1	8	28968090	28998246	1
chr4	152174751	152175250	4.69958e-05	ENSG00000249012	RP11-731D1.1	4	152180655	152184119	1
chr8	40464001	40464500	4.70144e-05	ENSG00000165061	ZMAT4	8	40388109	40755352	-1
chr7	84180501	84181000	4.73926e-05	ENSG00000235139	AC003984.1	7	84161792	84213638	1
chr16	89403251	89403750	4.74933e-05	ENSG00000167522	ANKRD11	16	89334038	89556969	-1
chr16	67843751	67844250	4.75131e-05	ENSG00000102904	TSNAXIP1	16	67840668	67866051	1
chr16	67843751	67844250	4.75131e-05	ENSG00000141084	RANBP10	16	67757005	67840555	-1
chr10	16806251	16806750	4.75559e-05	ENSG00000148484	RSU1	10	16632610	16859527	-1
chr10	16806251	16806750	4.75559e-05	ENSG00000225213	RP11-197M22.2	10	16763351	16790376	-1
chr6	163874251	163874750	4.75976e-05	ENSG00000112531	QKI	6	163835032	163999628	1
chr8	104686001	104686500	4.76741e-05	ENSG00000176406	RIMS2	8	104512976	105268322	1
chr14	55470501	55471000	4.79164e-05	ENSG00000198554	WDHD1	14	55405668	55493823	-1
chr3	68334751	68335250	4.79212e-05	ENSG00000183662	FAM19A1	3	68053359	68594776	1
chr9	97702251	97702750	4.81582e-05	ENSG00000148120	C9orf3	9	97488983	97849441	1
chr9	97702251	97702750	4.81582e-05	ENSG00000224764	RP11-54O15.3	9	97690833	97697228	-1
chr19	50260001	50260500	4.82155e-05	ENSG00000126467	TSKS	19	50243018	50266543	-1
chr19	50260001	50260500	4.82155e-05	ENSG00000196961	AP2A1	19	50270180	50310369	1
chr5	66001751	66002250	4.83939e-05	ENSG00000069020	MAST4	5	65892176	66465423	1
chr3	195046251	195046750	4.87065e-05	ENSG00000114331	ACAP2	3	194995465	195163807	-1
chr19	14108751	14109250	4.88194e-05	ENSG00000132005	RFX1	19	14072343	14117134	-1
chr10	17261501	17262000	4.88688e-05	ENSG00000026025	VIM	10	17270258	17279592	1
chr10	17261501	17262000	4.88688e-05	ENSG00000107614	TRDMT1	10	17184253	17244053	-1
chr10	17261501	17262000	4.88688e-05	ENSG00000229124	RP11-124N14.4	10	17256238	17268897	-1
chr6	21996501	21997000	4.90713e-05	ENSG00000235767	RP11-377N20.1	6	21980814	21981701	-1
chr12	66544751	66545250	4.91536e-05	ENSG00000155957	TMBIM4	12	66517709	66563852	-1
chr12	66544751	66545250	4.91536e-05	ENSG00000228144	RP11-745O10.4	12	66517697	66563765	-1
chr10	54350001	54350500	4.9406e-05	ENSG00000228651	RP11-556E13.1	10	54316462	54515169	-1
chr3	187992751	187993250	4.9445e-05	ENSG00000145012	LPP	3	187871072	188608460	1
chr1	149965251	149965750	4.94842e-05	ENSG00000163113	OTUD7B	1	149912231	149982686	-1
chr1	63095001	63095500	4.97487e-05	ENSG00000116641	DOCK7	1	62920399	63153969	-1
chr3	177338001	177338500	4.99387e-05	ENSG00000228221	LINC00578	3	177159709	177470093	1
chr8	125052251	125052750	5.00685e-05	ENSG00000181171	FER1L6-AS1	8	124996378	125053023	-1
chr8	125052251	125052750	5.00685e-05	ENSG00000214814	FER1L6	8	124864227	125132302	1
chr8	125052251	125052750	5.00685e-05	ENSG00000254249	RP11-959I15.4	8	125048251	125052709	-1
chr4	152023751	152024250	5.03525e-05	ENSG00000145425	RPS3A	4	152020725	152025804	1
chr4	152023751	152024250	5.03525e-05	ENSG00000208797	SNORD73A	4	152024979	152025043	1
chr17	66370501	66371000	5.059e-05	ENSG00000141337	ARSG	17	66255323	66418872	1
chr17	66370501	66371000	5.059e-05	ENSG00000252208	AC007780.1	17	66383124	66383210	1
chr19	57086251	57086750	5.06015e-05	ENSG00000197016	ZNF470	19	57078890	57094261	1
chr19	57086251	57086750	5.06015e-05	ENSG00000197951	ZNF71	19	57106664	57135540	1
chr22	39071751	39072250	5.08102e-05	ENSG00000100216	TOMM22	22	39077953	39080818	1
chr22	39071751	39072250	5.08102e-05	ENSG00000184949	RP1-199H16.5	22	38974125	39052634	-1
chr22	39071751	39072250	5.08102e-05	ENSG00000228274	RP3-508I15.9	22	39063835	39077825	-1
chr22	39071751	39072250	5.08102e-05	ENSG00000230912	RP3-508I15.10	22	39062513	39064755	-1
chr12	44340001	44340500	5.08113e-05	ENSG00000139173	TMEM117	12	44229770	44783545	1
chr9	95372751	95373250	5.08843e-05	ENSG00000188312	CENPP	9	95087766	95382815	1
chr12	1031751	1032250	5.11517e-05	ENSG00000002016	RAD52	12	1021243	1100356	-1
chr12	27938751	27939250	5.12565e-05	ENSG00000087448	KLHDC5	12	27932953	27955973	1
chr12	27938751	27939250	5.12565e-05	ENSG00000205693	MANSC4	12	27915671	27924209	-1
chr12	27938751	27939250	5.12565e-05	ENSG00000256747	RP11-860B13.1	12	27932754	27934000	-1
chr20	1770251	1770750	5.13021e-05	ENSG00000232528	RP4-673D20.3	20	1748603	1760641	-1
chr21	15147501	15148000	5.14824e-05	ENSG00000173231	TERF1P1	21	15148407	15149587	1
chr21	15147501	15148000	5.14824e-05	ENSG00000232797	FAM207CP	21	15164956	15165462	1
chr11	55717251	55717750	5.18241e-05	ENSG00000167825	OR5I1	11	55702932	55703876	-1
chr11	55717251	55717750	5.18241e-05	ENSG00000255416	OR10AF1P	11	55715596	55716400	-1
chr7	13212001	13212500	5.18262e-05	ENSG00000229618	AC011288.2	7	13141016	13743774	1
chr3	46635251	46635750	5.22775e-05	ENSG00000163827	LRRC2	3	46556913	46621589	-1
chr3	46635251	46635750	5.22775e-05	ENSG00000241186	TDGF1	3	46616045	46668033	1
chr15	27631501	27632000	5.25973e-05	ENSG00000182256	GABRG3	15	27216429	27778373	1
chr1	158487251	158487750	5.2787e-05	ENSG00000231434	RP11-144L1.8	1	158493462	158495628	1
chr7	23324751	23325250	5.28415e-05	ENSG00000156928	MALSU1	7	23338358	23351348	1
chr12	56196251	56196750	5.28419e-05	ENSG00000123353	ORMDL2	12	56211703	56215663	1
chr12	56196251	56196750	5.28419e-05	ENSG00000205323	SARNP	12	56146247	56211540	-1
chr12	56196251	56196750	5.28419e-05	ENSG00000257390	RP11-762I7.5	12	56151059	56221330	-1
chr11	10037251	10037750	5.29236e-05	ENSG00000133812	SBF2	11	9800214	10315754	-1
chr2	183653251	183653750	5.31661e-05	ENSG00000077232	DNAJC10	2	183580999	183653542	1
chr10	56676251	56676750	5.31979e-05	ENSG00000150275	PCDH15	10	55562531	57387702	-1
chr3	81926751	81927250	5.32401e-05	ENSG00000242009	RP11-359D24.1	3	81889698	81972012	1
chr6	26358751	26359250	5.37464e-05	ENSG00000186470	BTN3A2	6	26365387	26378546	1
chr6	26358751	26359250	5.37464e-05	ENSG00000252399	U6	6	26353199	26353264	-1
chr14	23413501	23414000	5.39138e-05	ENSG00000100462	PRMT5	14	23389720	23398794	-1
chr14	23413501	23414000	5.39138e-05	ENSG00000257285	RP11-298I3.1	14	23398818	23424771	1
chr1	143425501	143426000	5.4076e-05	ENSG00000185044	BX004987.4	1	143354963	143467658	-1
chr1	216052001	216052500	5.41284e-05	ENSG00000042781	USH2A	1	215796236	216596738	-1
chr1	216052001	216052500	5.41284e-05	ENSG00000229242	RP5-1111A8.3	1	216059924	216074806	1
chr6	109649001	109649500	5.42326e-05	ENSG00000203799	CCDC162P	6	109612231	109676266	1
chr6	109649001	109649500	5.42326e-05	ENSG00000218632	RP11-425D10.4	6	109648378	109649117	-1
chr1	200067001	200067500	5.42741e-05	ENSG00000116833	NR5A2	1	199996730	200146552	1
chr2	64070001	64070500	5.4387e-05	ENSG00000143951	WDPCP	2	63348518	64054977	-1
chr2	64070001	64070500	5.4387e-05	ENSG00000169764	UGP2	2	64068074	64118696	1
chr9	78874001	78874500	5.45725e-05	ENSG00000099139	PCSK5	9	78505560	78977255	1
chr5	173216001	173216500	5.4629e-05	ENSG00000254211	CTB-43E15.4	5	173213793	173236042	-1
chr3	4033751	4034250	5.52311e-05	ENSG00000144455	SUMF1	3	3742498	4508965	-1
chr3	4033751	4034250	5.52311e-05	ENSG00000229241	AC023480.1	3	4023665	4025979	-1
chr10	97754501	97755000	5.54339e-05	ENSG00000173088	C10orf131	10	97620305	97793507	1
chr10	97754501	97755000	5.54339e-05	ENSG00000188649	CC2D2B	10	97709744	97792441	1
chr10	97754501	97755000	5.54339e-05	ENSG00000226688	RP11-429G19.2	10	97512963	97849995	-1
chr12	59357001	59357500	5.56159e-05	ENSG00000257443	RP11-150C16.1	12	59314420	59458019	1
chr7	134767501	134768000	5.57017e-05	ENSG00000146856	AGBL3	7	134671259	134832715	1
chr2	217111001	217111500	5.58735e-05	ENSG00000231092	AC012513.6	2	217124318	217130853	1
chr5	77423751	77424250	5.63317e-05	ENSG00000132842	AP3B1	5	77296349	77590579	-1
chr2	200632751	200633250	5.64196e-05	ENSG00000226124	AC073043.2	2	200625267	200715896	-1
chr10	64998001	64998500	5.67383e-05	ENSG00000171988	JMJD1C	10	64926981	65225722	-1
chr12	104146751	104147250	5.69554e-05	ENSG00000136011	STAB2	12	103981051	104160505	1
chr12	104146751	104147250	5.69554e-05	ENSG00000257681	RP11-341G23.4	12	104140093	104162636	-1
chr15	57535751	57536250	5.70704e-05	ENSG00000140262	TCF12	15	57210323	57591479	1
chr10	120117501	120118000	5.73177e-05	ENSG00000165669	FAM204A	10	120065401	120101840	-1
chr10	120117501	120118000	5.73177e-05	ENSG00000232139	RP11-319I23.2	10	120116620	120124615	1
chr10	26845251	26845750	5.78102e-05	ENSG00000077420	APBB1IP	10	26726706	26856732	1
chr2	96169501	96170000	5.79698e-05	ENSG00000144010	TRIM43B	2	96142715	96150479	-1
chr2	96169501	96170000	5.79698e-05	ENSG00000223917	AC009237.2	2	96152228	96154375	-1
chr2	96169501	96170000	5.79698e-05	ENSG00000224719	AC009237.6	2	96168539	96170807	1
chr2	96169501	96170000	5.79698e-05	ENSG00000226185	AC009237.7	2	96180575	96185855	1
chr2	96169501	96170000	5.79698e-05	ENSG00000237308	AC009237.5	2	96161770	96162279	-1
chr9	96978751	96979250	5.80746e-05	ENSG00000230262	MIRLET7DHG	9	96938884	96966818	-1
chr9	96978751	96979250	5.80746e-05	ENSG00000238792	snoU13	9	96995760	96995863	1
chr10	83674251	83674750	5.81105e-05	ENSG00000185737	NRG3	10	83635070	84746723	1
chr16	50629501	50630000	5.82246e-05	ENSG00000140807	NKD1	16	50582241	50670647	1
chr6	46061251	46061750	5.84868e-05	ENSG00000112782	CLIC5	6	45848750	46048132	-1
chr12	30894251	30894750	5.86405e-05	ENSG00000110888	CAPRIN2	12	30862486	30907885	-1
chr12	30894251	30894750	5.86405e-05	ENSG00000246331	RP11-77I22.2	12	30908008	30933673	1
chr11	59863001	59863500	5.87406e-05	ENSG00000149534	MS4A2	11	59855734	59863444	1
chr8	120043501	120044000	5.87798e-05	ENSG00000184374	COLEC10	8	120007691	120118821	1
chr17	59510251	59510750	5.88137e-05	ENSG00000121075	TBX4	17	59529779	59562469	1
chr12	24858251	24858750	5.88144e-05	ENSG00000255745	RP11-625L16.1	12	24857499	24927147	1
chr15	42808001	42808500	5.8821e-05	ENSG00000092531	SNAP23	15	42783431	42837547	1
chr8	119120501	119121000	5.88911e-05	ENSG00000182197	EXT1	8	118806729	119124092	-1
chr12	99555251	99555750	5.89454e-05	ENSG00000185046	ANKS1B	12	99120235	100378432	-1
chr7	135144751	135145250	5.92043e-05	ENSG00000080802	CNOT4	7	135046547	135194875	-1
chr16	9471251	9471750	5.93404e-05	ENSG00000261617	RP11-243A14.1	16	9449445	9501950	1
chr5	97434001	97434500	5.94331e-05	ENSG00000248901	AC008834.1	5	97421964	97496897	-1
chr11	65324501	65325000	5.94984e-05	ENSG00000168056	LTBP3	11	65306031	65326401	-1
chr11	65324501	65325000	5.94984e-05	ENSG00000173442	EHBP1L1	11	65343509	65360121	1
chr11	65324501	65325000	5.94984e-05	ENSG00000173465	SSSCA1	11	65337901	65341413	1
chr11	65324501	65325000	5.94984e-05	ENSG00000176973	FAM89B	11	65339820	65341669	1
chr17	58971251	58971750	5.95029e-05	ENSG00000141376	BCAS3	17	58755172	59470198	1
chr3	25186501	25187000	5.98095e-05	ENSG00000237838	AC133680.1	3	24729410	25215796	1
chr16	55981501	55982000	5.99256e-05	ENSG00000159398	CES5A	16	55880066	55989943	-1
chr1	154366251	154366750	6.00319e-05	ENSG00000160712	IL6R	1	154377669	154441926	1
chr1	154366251	154366750	6.00319e-05	ENSG00000226855	RP11-350G8.3	1	154350683	154351565	-1
chr1	154366251	154366750	6.00319e-05	ENSG00000237920	RP11-350G8.4	1	154349434	154351753	-1
chr3	41450751	41451250	6.01613e-05	ENSG00000168038	ULK4	3	41288090	42003922	-1
chr1	158307501	158308000	6.01728e-05	ENSG00000158485	CD1B	1	158297741	158301321	-1
chr1	158307501	158308000	6.01728e-05	ENSG00000158488	CD1E	1	158323254	158327343	1
chr1	245029501	245030000	6.02059e-05	ENSG00000153187	HNRNPU	1	245014468	245027844	-1
chr1	245029501	245030000	6.02059e-05	ENSG00000188206	HNRNPU-AS1	1	245003940	245018799	-1
chr1	84062001	84062500	6.02198e-05	ENSG00000233008	RP11-475O6.1	1	84041459	84326706	-1
chr11	14001251	14001750	6.02693e-05	ENSG00000152268	SPON1	11	13983914	14289646	1
chr9	1989751	1990250	6.05156e-05	ENSG00000224092	RP11-443B9.1	9	1977784	1978547	-1
chr12	11390001	11390500	6.05223e-05	ENSG00000256373	RP11-711K1.8	12	11365126	11404303	1
chr4	108890001	108890500	6.0567e-05	ENSG00000245293	RP11-286E11.1	4	108784635	108899955	-1
chr2	178091001	178091500	6.07906e-05	ENSG00000229337	AC079305.8	2	178020350	178077390	-1
chr6	157440501	157441000	6.10055e-05	ENSG00000049618	ARID1B	6	157099063	157530401	1
chr6	157440501	157441000	6.10055e-05	ENSG00000233044	RP1-137K2.2	6	157428861	157440840	-1
chr2	215876501	215877000	6.14372e-05	ENSG00000144452	ABCA12	2	215796266	216003151	-1
chr2	215876501	215877000	6.14372e-05	ENSG00000227769	AC072062.3	2	215887270	215903765	1
chr15	92440251	92440750	6.1619e-05	ENSG00000176463	SLCO3A1	15	92396925	92715665	1
chr1	245029751	245030250	6.18106e-05	ENSG00000153187	HNRNPU	1	245014468	245027844	-1
chr1	245029751	245030250	6.18106e-05	ENSG00000188206	HNRNPU-AS1	1	245003940	245018799	-1
chr9	115119501	115120000	6.20636e-05	ENSG00000213529	RP11-432F4.2	9	115124994	115125396	1
chr13	102934001	102934500	6.22966e-05	ENSG00000102466	FGF14	13	102375035	103054124	-1
chr13	102934001	102934500	6.22966e-05	ENSG00000236860	RPL39P29	13	102915396	102915552	-1
chr8	55157001	55157500	6.23907e-05	ENSG00000253840	RP11-767C6.1	8	55160193	55160466	1
chr1	152212501	152213000	6.2574e-05	ENSG00000197915	HRNR	1	152184558	152196669	-1
chr1	152212501	152213000	6.2574e-05	ENSG00000237975	FLG-AS1	1	152161827	152339163	1
chr1	150325751	150326250	6.2684e-05	ENSG00000163125	RPRD2	1	150335567	150449042	1
chr4	57360751	57361250	6.26871e-05	ENSG00000174780	SRP72	4	57333081	57369846	1
chr4	57360751	57361250	6.26871e-05	ENSG00000196503	ARL9	4	57371375	57390058	1
chr3	120485751	120486250	6.27235e-05	ENSG00000153767	GTF2E1	3	120461484	120501916	1
chr11	80468251	80468750	6.27339e-05	ENSG00000255178	RP11-686G23.2	11	80462243	80473869	-1
chr7	27160251	27160750	6.28224e-05	ENSG00000105996	HOXA2	7	27139721	27142430	-1
chr7	27160251	27160750	6.28224e-05	ENSG00000105997	HOXA3	7	27145816	27192200	-1
chr7	27160251	27160750	6.28224e-05	ENSG00000253552	HOXA-AS2	7	27147396	27173921	1
chr7	27160251	27160750	6.28224e-05	ENSG00000254369	HOXA-AS3	7	27169596	27195542	1
chr7	7145001	7145500	6.28409e-05	ENSG00000201218	Y_RNA	7	7142204	7142312	-1
chr6	109819251	109819750	6.29418e-05	ENSG00000112365	ZBTB24	6	109783797	109804440	-1
chr6	109819251	109819750	6.29418e-05	ENSG00000155085	AKD1	6	109814059	110012420	-1
chr6	109819251	109819750	6.29418e-05	ENSG00000223537	RP5-919F19.5	6	109809109	109830496	1
chr6	109819251	109819750	6.29418e-05	ENSG00000253037	AL109947.2	6	109825590	109825729	1
chr7	101277751	101278250	6.31252e-05	ENSG00000106436	MYL10	7	101256605	101272576	-1
chr12	46802001	46802500	6.32309e-05	ENSG00000257261	RP11-96H19.1	12	46777462	46850051	1
chr9	38373501	38374000	6.34513e-05	ENSG00000137124	ALDH1B1	9	38392661	38398658	1
chr9	38373501	38374000	6.34513e-05	ENSG00000223716	RP11-113O24.3	9	38360424	38376427	1
chr9	126116751	126117250	6.36271e-05	ENSG00000148204	CRB2	9	126118449	126142603	1
chr5	65612751	65613250	6.36312e-05	ENSG00000251391	RP11-305P14.1	5	65492117	65867801	1
chr16	6167751	6168250	6.38931e-05	ENSG00000078328	RBFOX1	16	6069095	7763340	1
chr16	6167751	6168250	6.38931e-05	ENSG00000260411	RP11-420N3.2	16	5289803	6826015	1
chr12	11304001	11304500	6.41522e-05	ENSG00000111215	PRR4	12	10977559	11324212	-1
chr12	11304001	11304500	6.41522e-05	ENSG00000212127	TAS2R14	12	11090005	11324172	-1
chr12	11304001	11304500	6.41522e-05	ENSG00000253095	U6	12	11315699	11315763	1
chr12	11304001	11304500	6.41522e-05	ENSG00000256188	TAS2R30	12	11285557	11287243	-1
chr12	11304001	11304500	6.41522e-05	ENSG00000256537	RP11-785H5.1	12	11323963	11324164	1
chr12	45487251	45487750	6.44566e-05	ENSG00000257319	RP11-478B9.1	12	45444684	45496890	1
chr1	150580751	150581250	6.44785e-05	ENSG00000143420	ENSA	1	150573327	150602088	-1
chr1	150580751	150581250	6.44785e-05	ENSG00000241686	AL356356.3	1	150580073	150580151	-1
chr1	150580751	150581250	6.44785e-05	ENSG00000253047	SNORA40	1	150573015	150573135	-1
chr14	34636751	34637250	6.45817e-05	ENSG00000129521	EGLN3	14	34393437	34931980	-1
chr11	103589501	103590000	6.46387e-05	ENSG00000254987	RP11-563P16.1	11	103546722	103765999	-1
chr4	88297501	88298000	6.47086e-05	ENSG00000198189	HSD17B11	4	88257762	88312538	-1
chr6	97238501	97239000	6.50523e-05	ENSG00000224384	RP3-417O22.3	6	97233013	97243697	1
chr3	151611001	151611500	6.51945e-05	ENSG00000242908	RP11-454C18.2	3	151469231	151645963	-1
chr4	10543751	10544250	6.5229e-05	ENSG00000109684	CLNK	4	10488019	10686489	-1
chr4	175215251	175215750	6.57039e-05	ENSG00000164117	FBXO8	4	175157809	175205415	-1
chr4	175215251	175215750	6.57039e-05	ENSG00000164118	CEP44	4	175204828	175254531	1
chr6	159028001	159028500	6.65291e-05	ENSG00000146433	TMEM181	6	158957466	159056460	1
chr6	159028001	159028500	6.65291e-05	ENSG00000214239	AL591025.1	6	159047471	159049322	1
chr8	24856001	24856500	6.66265e-05	ENSG00000253832	CTD-2168K21.1	8	24849516	24867292	1
chr1	55338251	55338750	6.66597e-05	ENSG00000116133	DHCR24	1	55315300	55352921	-1
chr1	55338251	55338750	6.66597e-05	ENSG00000233203	RP11-67L3.4	1	55353236	55354523	1
chr1	55338251	55338750	6.66597e-05	ENSG00000242396	RP11-67L3.5	1	55352548	55353674	1
chr5	37030251	37030750	6.67158e-05	ENSG00000164190	NIPBL	5	36876861	37066515	1
chr9	10526001	10526500	6.69908e-05	ENSG00000153707	PTPRD	9	8314246	10612723	-1
chr9	10526001	10526500	6.69908e-05	ENSG00000234360	RP11-87N24.1	9	10532145	10532411	1
chr19	48799251	48799750	6.70997e-05	ENSG00000105479	CCDC114	19	48799714	48825130	-1
chr8	102361251	102361750	6.72269e-05	ENSG00000228224	NACAP1	8	102374022	102384935	1
chr8	14207501	14208000	6.72713e-05	ENSG00000185053	SGCZ	8	13947373	15095848	-1
chr8	85898001	85898500	6.75842e-05	ENSG00000253655	IGJP1	8	85892307	85892782	-1
chr18	50109251	50109750	6.77808e-05	ENSG00000187323	DCC	18	49867158	51062269	1
chr1	154442751	154443250	6.78043e-05	ENSG00000169291	SHE	1	154442248	154474589	-1
chr20	59850001	59850500	6.79494e-05	ENSG00000179242	CDH4	20	59827559	60512307	1
chr22	38137251	38137750	6.80441e-05	ENSG00000100101	NOL12	22	38082421	38170137	1
chr22	38137251	38137750	6.80441e-05	ENSG00000100106	TRIOBP	22	38093011	38172563	1
chr1	156568501	156569000	6.81751e-05	ENSG00000160818	GPATCH4	1	156564279	156571288	-1
chr5	134221501	134222000	6.81755e-05	ENSG00000113621	TXNDC15	5	134209460	134237323	1
chr5	134221501	134222000	6.81755e-05	ENSG00000132570	PCBD2	5	134240596	134343649	1
chr1	76919501	76920000	6.82552e-05	ENSG00000184005	ST6GALNAC3	1	76540389	77100286	1
chr8	54829501	54830000	6.87626e-05	ENSG00000147509	RGS20	8	54764368	54871863	1
chr11	134099751	134100250	6.88871e-05	ENSG00000151502	VPS26B	11	134094539	134117686	1
chr11	134099751	134100250	6.88871e-05	ENSG00000151503	NCAPD3	11	134020014	134095348	-1
chr1	197169251	197169750	6.88871e-05	ENSG00000134376	CRB1	1	197170592	197447585	1
chr1	197169251	197169750	6.88871e-05	ENSG00000177888	ZBTB41	1	197127572	197169672	-1
chr2	39789501	39790000	6.99157e-05	ENSG00000231312	AC007246.3	2	39663778	39892483	1
chr3	48483751	48484250	7.00979e-05	ENSG00000164050	PLXNB1	3	48445261	48471594	-1
chr3	48483751	48484250	7.00979e-05	ENSG00000164051	CCDC51	3	48473574	48481866	-1
chr3	48483751	48484250	7.00979e-05	ENSG00000164053	ATRIP	3	48488114	48507115	1
chr3	48483751	48484250	7.00979e-05	ENSG00000232112	CCDC72	3	48481667	48485616	1
chr3	48483751	48484250	7.00979e-05	ENSG00000244380	RP11-24C3.2	3	48481762	48488060	-1
chr14	28106751	28107250	7.07473e-05	ENSG00000258548	RP11-572M18.1	14	28081794	28108842	1
chr14	28106751	28107250	7.07473e-05	ENSG00000258932	CTD-3006G17.2	14	27727923	28314492	-1
chr20	48488001	48488500	7.08279e-05	ENSG00000197818	SLC9A8	20	48429250	48508779	1
chr11	62998001	62998500	7.1076e-05	ENSG00000184999	SLC22A10	11	62905339	63137190	1
chr11	62998001	62998500	7.1076e-05	ENSG00000196600	SLC22A25	11	62931248	62997124	-1
chr11	62998001	62998500	7.1076e-05	ENSG00000256847	CTD-3110P2.2	11	63010557	63011476	1
chr6	133698001	133698500	7.11136e-05	ENSG00000112319	EYA4	6	133561736	133853258	1
chr17	6907001	6907500	7.12895e-05	ENSG00000108839	ALOX12	17	6899384	6914055	1
chr17	6907001	6907500	7.12895e-05	ENSG00000161939	C17orf49	17	6915954	6920839	1
chr17	6907001	6907500	7.12895e-05	ENSG00000161940	BCL6B	17	6926339	6933609	1
chr17	6907001	6907500	7.12895e-05	ENSG00000215067	MIR497HG	17	6779954	6922978	-1
chr17	6907001	6907500	7.12895e-05	ENSG00000219200	RNASEK	17	6915736	6917851	1
chr17	6907001	6907500	7.12895e-05	ENSG00000258315	C17orf49	17	6917814	6920844	1
chr17	6907001	6907500	7.12895e-05	ENSG00000262089	RP11-589P10.5	17	6897961	6898508	-1
chr13	60703251	60703750	7.13234e-05	ENSG00000139734	DIAPH3	13	60239717	60738119	-1
chr13	60703251	60703750	7.13234e-05	ENSG00000223815	DIPAH3-AS2	13	60718832	60727639	1
chr19	55438751	55439250	7.13653e-05	ENSG00000167634	NLRP7	19	55434877	55477611	-1
chr7	48944501	48945000	7.15929e-05	ENSG00000218305	AC006024.4	7	48959361	48965612	1
chr7	48944501	48945000	7.15929e-05	ENSG00000229165	GDI2P1	7	48942152	48943487	-1
chr11	78182501	78183000	7.18243e-05	ENSG00000137513	NARS2	11	78147007	78285919	-1
chr9	119788501	119789000	7.20436e-05	ENSG00000148219	ASTN2	9	119187504	120177348	-1
chr6	93780751	93781250	7.21554e-05	ENSG00000235099	RP1-23E21.2	6	93780105	93813102	1
chr8	135858501	135859000	7.221e-05	ENSG00000251218	RP11-1057B8.2	8	135862178	135894142	1
chr8	59898501	59899000	7.24752e-05	ENSG00000198846	TOX	8	59717977	60031767	-1
chr12	20852001	20852500	7.26801e-05	ENSG00000139155	SLCO1C1	12	20848289	20906320	1
chr1	93742501	93743000	7.29309e-05	ENSG00000122483	CCDC18	1	93645476	93744287	1
chr1	93742501	93743000	7.29309e-05	ENSG00000223745	RP4-717I23.3	1	93727743	93811582	-1
chr15	88152501	88153000	7.29502e-05	ENSG00000259560	RP11-648K4.2	15	87975289	88247083	-1
chr16	23444001	23444500	7.29681e-05	ENSG00000168434	COG7	16	23399814	23464501	-1
chr16	23444001	23444500	7.29681e-05	ENSG00000212593	SNORA75	16	23453162	23453242	1
chr16	23444001	23444500	7.29681e-05	ENSG00000252838	7SK	16	23424905	23425197	-1
chr16	23444001	23444500	7.29681e-05	ENSG00000260136	CTD-2270L9.4	16	23464079	23468927	1
chr9	88627501	88628000	7.30611e-05	ENSG00000135040	NAA35	9	88556061	88637213	1
chr5	104602251	104602750	7.32649e-05	ENSG00000251574	RP11-6N13.1	5	103718999	104728671	-1
chr12	9920501	9921000	7.33329e-05	ENSG00000110848	CD69	12	9905082	9913497	-1
chr5	179466501	179467000	7.33586e-05	ENSG00000113269	RNF130	5	179345911	179499118	-1
chr6	18453751	18454250	7.35822e-05	ENSG00000137393	RNF144B	6	18368779	18469105	1
chr5	25127751	25128250	7.36487e-05	ENSG00000251273	RP11-549K20.1	5	25126414	25190765	-1
chr18	14389751	14390250	7.38333e-05	ENSG00000187589	TERF1P2	18	14377545	14378636	-1
chr12	21541001	21541500	7.42998e-05	ENSG00000084453	SLCO1A2	12	21417534	21572528	-1
chr20	8621751	8622250	7.4463e-05	ENSG00000182621	PLCB1	20	8112824	8949003	1
chr10	62020751	62021250	7.45229e-05	ENSG00000151150	ANK3	10	61788159	62493248	-1
chr20	10483251	10483750	7.55532e-05	ENSG00000149346	C20orf94	20	10415951	10617477	1
chr3	164773251	164773750	7.56213e-05	ENSG00000090402	SI	3	164696686	164796283	-1
chr21	22976001	22976500	7.59555e-05	ENSG00000234730	AF241725.4	21	22939084	22987758	1
chr6	144149001	144149500	7.61122e-05	ENSG00000112419	PHACTR2	6	143857982	144152322	1
chr6	144149001	144149500	7.61122e-05	ENSG00000135521	LTV1	6	144164481	144184949	1
chr6	144149001	144149500	7.61122e-05	ENSG00000257065	RP3-468K18.5	6	144128229	144165754	1
chr8	48422251	48422750	7.61401e-05	ENSG00000164808	KIAA0146	8	48173167	48648868	1
chr17	40607251	40607750	7.61956e-05	ENSG00000033627	ATP6V0A1	17	40610862	40674596	1
chr17	40607251	40607750	7.61956e-05	ENSG00000238704	U7	17	40592216	40592277	-1
chr2	150528501	150529000	7.62335e-05	ENSG00000231969	AC144449.1	2	150443710	150704747	1
chr20	34423251	34423750	7.64428e-05	ENSG00000025293	PHF20	20	34359896	34538303	1
chr15	25202751	25203250	7.6567e-05	ENSG00000128739	SNRPN	15	25068794	25223870	1
chr15	25202751	25203250	7.6567e-05	ENSG00000214265	SNURF	15	25200135	25245423	1
chr15	55969001	55969500	7.65897e-05	ENSG00000166450	PRTG	15	55903744	56035288	-1
chr15	55969001	55969500	7.65897e-05	ENSG00000259180	RP11-420M1.2	15	55972583	55973661	1
chr17	11807251	11807750	7.66177e-05	ENSG00000007174	DNAH9	17	11501748	11873485	1
chr22	38922501	38923000	7.68193e-05	ENSG00000100201	DDX17	22	38879445	38903665	-1
chr22	38922501	38923000	7.68193e-05	ENSG00000100206	DMC1	22	38914954	38966291	-1
chr6	34749001	34749500	7.68288e-05	ENSG00000065060	UHRF1BP1	6	34759857	34850915	1
chr11	90614751	90615250	7.69518e-05	ENSG00000221586	MIR1261	11	90602289	90602370	-1
chr11	90614751	90615250	7.69518e-05	ENSG00000261645	RP11-660M18.2	11	89984400	90648220	1
chr12	109856751	109857250	7.71899e-05	ENSG00000174527	MYO1H	12	109826524	109893328	1
chr5	139092751	139093250	7.72007e-05	ENSG00000249526	CTB-35F21.1	5	139064230	139124595	1
chr10	79615501	79616000	7.74558e-05	ENSG00000151208	DLG5	10	79550549	79686378	-1
chr10	79615501	79616000	7.74558e-05	ENSG00000204049	AL391421.1	10	79626633	79629368	1
chr9	132686751	132687250	7.75239e-05	ENSG00000187239	FNBP1	9	132649466	132805473	-1
chr9	132686751	132687250	7.75239e-05	ENSG00000230684	RP11-409K20.6	9	132695815	132698820	1
chr16	7678751	7679250	7.75401e-05	ENSG00000078328	RBFOX1	16	6069095	7763340	1
chr16	7678751	7679250	7.75401e-05	ENSG00000261198	RP11-26O3.1	16	7664232	7664994	-1
chr1	57803001	57803500	7.82322e-05	ENSG00000173406	DAB1	1	57460451	59012406	-1
chr3	66294251	66294750	7.8269e-05	ENSG00000144741	SLC25A26	3	66119285	66438530	1
chr6	27322251	27322750	7.82731e-05	ENSG00000124613	ZNF391	6	27342394	27371683	1
chr6	28431001	28431500	7.82976e-05	ENSG00000187987	ZSCAN23	6	28399707	28411279	-1
chr6	28431001	28431500	7.82976e-05	ENSG00000219262	OR2E1P	6	28423425	28423918	-1
chr6	28431001	28431500	7.82976e-05	ENSG00000241610	TRMEP1	6	28448503	28448575	1
chr10	61988501	61989000	7.83265e-05	ENSG00000151150	ANK3	10	61788159	62493248	-1
chr15	68539001	68539500	7.84242e-05	ENSG00000128973	CLN6	15	68499330	68549549	-1
chr15	68539001	68539500	7.84242e-05	ENSG00000260007	RP11-315D16.2	15	68486139	68522056	-1
chr15	68539001	68539500	7.84242e-05	ENSG00000260602	RP11-315D16.3	15	68546971	68547238	1
chr18	2887251	2887750	7.89697e-05	ENSG00000132205	EMILIN2	18	2847028	2914090	1
chr1	181499501	181500000	7.9088e-05	ENSG00000198216	CACNA1E	1	181382238	181777219	1
chr9	117392251	117392750	7.92091e-05	ENSG00000157693	C9orf91	9	117373486	117408702	1
chr9	117392251	117392750	7.92091e-05	ENSG00000201749	Y_RNA	9	117377735	117377848	-1
chr10	130693001	130693500	7.93579e-05	ENSG00000224190	RP11-442O18.2	10	130711143	130714535	1
chr1	175392001	175392500	7.95387e-05	ENSG00000116147	TNR	1	175291935	175712906	-1
chr10	110315251	110315750	7.97805e-05	ENSG00000203434	RP11-163F15.1	10	110307733	110321573	-1
chr10	105599001	105599500	8.01333e-05	ENSG00000107957	SH3PXD2A	10	105348285	105615301	-1
chr3	94729251	94729750	8.02386e-05	ENSG00000239589	RP11-118N24.3	3	94657016	94871353	1
chr12	92408251	92408750	8.04394e-05	ENSG00000257242	RP11-24B21.1	12	92378756	92536690	-1
chr5	99818001	99818500	8.04495e-05	ENSG00000247877	CTD-2001C12.1	5	99785458	99870966	-1
chr3	8924751	8925250	8.04707e-05	ENSG00000070950	RAD18	3	8817088	9005457	-1
chr10	27247251	27247750	8.05773e-05	ENSG00000232224	LINC00202	10	27220135	27230930	-1
chr10	27247251	27247750	8.05773e-05	ENSG00000236983	C10orf52	10	27232252	27233347	-1
chr2	113388751	113389250	8.0604e-05	ENSG00000144136	SLC20A1	2	113403434	113421404	1
chr2	113388751	113389250	8.0604e-05	ENSG00000231747	AC079922.2	2	113379386	113379744	-1
chr17	1678251	1678750	8.08319e-05	ENSG00000132386	SERPINF1	17	1665253	1680868	1
chr4	15675501	15676000	8.09097e-05	ENSG00000118564	FBXL5	4	15606162	15683302	-1
chr4	15675501	15676000	8.09097e-05	ENSG00000237765	FAM200B	4	15683285	15707188	1
chr7	7995751	7996250	8.0917e-05	ENSG00000106415	GLCCI1	7	8008425	8133902	1
chr7	7995751	7996250	8.0917e-05	ENSG00000219545	AC006465.3	7	7680342	8043689	1
chr7	7995751	7996250	8.0917e-05	ENSG00000234141	AC009473.1	7	7989484	7990340	-1
chr15	72967251	72967750	8.12598e-05	ENSG00000140463	BBS4	15	72978527	73030817	1
chr16	4262251	4262750	8.14888e-05	ENSG00000185739	SRL	16	4239375	4292081	-1
chr19	33104001	33104500	8.21522e-05	ENSG00000105186	ANKRD27	19	33087907	33166102	-1
chr19	33104001	33104500	8.21522e-05	ENSG00000201388	SNORA68	19	33099243	33099375	-1
chr15	90027501	90028000	8.22791e-05	ENSG00000140519	RHCG	15	89998680	90039844	-1
chr11	80468001	80468500	8.24637e-05	ENSG00000255178	RP11-686G23.2	11	80462243	80473869	-1
chr12	40454001	40454500	8.24829e-05	ENSG00000151229	SLC2A13	12	40148823	40499891	-1
chr2	146666251	146666750	8.26639e-05	ENSG00000233842	AC062031.1	2	146672658	146688714	1
chr12	51699001	51699500	8.26703e-05	ENSG00000110934	BIN2	12	51674823	51718452	-1
chr18	67490501	67491000	8.29697e-05	ENSG00000206052	DOK6	18	67068284	67516323	1
chr11	82287501	82288000	8.31415e-05	ENSG00000245832	RP11-179A16.1	11	81590893	82429124	-1
chr11	82287501	82288000	8.31415e-05	ENSG00000252592	SNORD112	11	82283051	82283122	-1
chr1	10120501	10121000	8.32811e-05	ENSG00000130939	UBE4B	1	10092890	10241297	1
chr1	10120501	10121000	8.32811e-05	ENSG00000224340	RP11-496H15.2	1	10114503	10114839	-1
chr4	5723251	5723750	8.34098e-05	ENSG00000072840	EVC	4	5712924	5830772	1
chr4	5723251	5723750	8.34098e-05	ENSG00000173040	EVC2	4	5544499	5711275	-1
chr10	68733001	68733500	8.35269e-05	ENSG00000183230	CTNNA3	10	67679719	69455927	-1
chr10	68733001	68733500	8.35269e-05	ENSG00000198739	LRRTM3	10	68685764	68859588	1
chr9	9485001	9485500	8.35593e-05	ENSG00000153707	PTPRD	9	8314246	10612723	-1
chr2	208564751	208565250	8.36805e-05	ENSG00000163249	CCNYL1	2	208576264	208626563	1
chr2	208564751	208565250	8.36805e-05	ENSG00000199251	U6	2	208545257	208545363	-1
chr10	89768251	89768750	8.3751e-05	ENSG00000200891	SNORD74	10	89754375	89754452	-1
chr8	14483751	14484250	8.38165e-05	ENSG00000185053	SGCZ	8	13947373	15095848	-1
chr8	137511751	137512250	8.42847e-05	ENSG00000253839	RP11-431D12.1	8	137501691	137542119	1
chr9	90512001	90512500	8.43501e-05	ENSG00000230246	FAM75C1	9	90529408	90538572	1
chr21	37218751	37219250	8.43879e-05	ENSG00000159216	RUNX1	21	36160098	37357047	-1
chr12	41199501	41200000	8.44571e-05	ENSG00000018236	CNTN1	12	41086244	41465772	1
chr16	69203001	69203500	8.44674e-05	ENSG00000168807	SNTB2	16	69221032	69342955	1
chr16	69203001	69203500	8.44674e-05	ENSG00000260499	RP11-70O5.1	16	69200978	69265033	1
chr10	44001751	44002250	8.44942e-05	ENSG00000236114	RP11-517P14.7	10	44018704	44020665	1
chr10	80274501	80275000	8.45232e-05	ENSG00000230417	RP11-90J7.3	10	80008497	80434724	1
chr11	5326001	5326500	8.4711e-05	ENSG00000167355	AC104389.28	11	5326206	5526882	-1
chr11	5326001	5326500	8.4711e-05	ENSG00000176239	OR51B6	11	5344961	5373676	1
chr11	5326001	5326500	8.4711e-05	ENSG00000183251	OR51B4	11	5322244	5323226	-1
chr11	5326001	5326500	8.4711e-05	ENSG00000196565	HBG2	11	5274420	5667019	-1
chr11	5326001	5326500	8.4711e-05	ENSG00000213931	HBE1	11	5289582	5526847	-1
chr11	5326001	5326500	8.4711e-05	ENSG00000229093	OR51AB1P	11	5312991	5313610	-1
chr11	58990751	58991250	8.48702e-05	ENSG00000197629	MPEG1	11	58975983	58980452	-1
chr8	21641751	21642250	8.4891e-05	ENSG00000168546	GFRA2	8	21547915	21669869	-1
chr8	22392251	22392750	8.49291e-05	ENSG00000120896	SORBS3	8	22402499	22433301	1
chr8	22392251	22392750	8.49291e-05	ENSG00000120910	PPP3CC	8	22298332	22398652	1
chr10	22921501	22922000	8.50104e-05	ENSG00000150867	PIP4K2A	10	22823778	23003503	-1
chr7	27619001	27619500	8.61544e-05	ENSG00000106049	HIBADH	7	27565061	27702614	-1
chr8	54732751	54733250	8.61598e-05	ENSG00000047249	ATP6V1H	8	54628117	54756118	-1
chr12	10374751	10375250	8.63865e-05	ENSG00000134539	KLRD1	12	10378657	10469850	1
chr12	10374751	10375250	8.63865e-05	ENSG00000139112	GABARAPL1	12	10365057	10375727	1
chr12	10374751	10375250	8.63865e-05	ENSG00000245856	RP11-656E20.4	12	10370462	10372350	-1
chr12	10374751	10375250	8.63865e-05	ENSG00000255958	RP11-656E20.5	12	10366760	10367360	-1
chr22	26840501	26841000	8.65213e-05	ENSG00000100099	HPS4	22	26839389	26879820	-1
chr22	26840501	26841000	8.65213e-05	ENSG00000128203	ASPHD2	22	26825239	26840981	1
chr16	64606001	64606500	8.65257e-05	ENSG00000259846	RP11-467L24.1	16	64398684	64634150	1
chr4	89429501	89430000	8.65739e-05	ENSG00000138641	HERC3	4	89444961	89629693	1
chr4	89429501	89430000	8.65739e-05	ENSG00000221079	AC083829.1	4	89415047	89415167	-1
chr4	89429501	89430000	8.65739e-05	ENSG00000249755	RP11-466G12.2	4	89448308	89449321	1
chr4	89429501	89430000	8.65739e-05	ENSG00000249934	RP11-466G12.3	4	89429748	89431354	-1
chr11	28151001	28151500	8.65807e-05	ENSG00000169519	METTL15	11	28129795	28355054	1
chr2	24460001	24460500	8.6666e-05	ENSG00000198399	ITSN2	2	24425733	24583583	-1
chr8	141309751	141310250	8.71006e-05	ENSG00000167632	TRAPPC9	8	140742586	141468678	-1
chr15	45681251	45681750	8.71264e-05	ENSG00000171763	SPATA5L1	15	45694529	45713617	1
chr15	45681251	45681750	8.71264e-05	ENSG00000171766	GATM	15	45653322	45694416	-1
chr15	45681251	45681750	8.71264e-05	ENSG00000230288	RP11-519G16.1	15	45671395	45694525	-1
chr2	128267751	128268250	8.79753e-05	ENSG00000163166	IWS1	2	128193783	128284462	-1
chr17	80733251	80733750	8.80187e-05	ENSG00000141556	TBCD	17	80709940	80900724	1
chr1	206679001	206679500	8.82269e-05	ENSG00000136653	RASSF5	1	206680879	206762616	1
chr1	206679001	206679500	8.82269e-05	ENSG00000162888	C1orf147	1	206664449	206671061	-1
chr4	151400001	151400500	8.86465e-05	ENSG00000198589	LRBA	4	151185594	151936879	-1
chr10	44793251	44793750	8.88948e-05	ENSG00000107562	CXCL12	10	44793038	44881941	-1
chr10	44793251	44793750	8.88948e-05	ENSG00000229116	RP11-20J15.3	10	44787706	44789157	-1
chr2	160606751	160607250	8.89927e-05	ENSG00000136536	37680	2	160569000	160625359	1
chr18	24167251	24167750	8.9087e-05	ENSG00000134504	KCTD1	18	24034874	24209206	-1
chr18	24167251	24167750	8.9087e-05	ENSG00000252846	AC090206.1	18	24166678	24166762	-1
chr1	52831001	52831500	8.90912e-05	ENSG00000154222	CC2D1B	1	52811395	52831865	-1
chr1	52831001	52831500	8.90912e-05	ENSG00000224680	PLA2G12AP1	1	52834347	52834911	1
chr21	38437001	38437500	8.93814e-05	ENSG00000182670	TTC3	21	38445526	38575413	1
chr21	38437001	38437500	8.93814e-05	ENSG00000185808	PIGP	21	38435146	38445470	-1
chr12	30870751	30871250	8.97032e-05	ENSG00000110888	CAPRIN2	12	30862486	30907885	-1
chr6	101279751	101280250	8.99037e-05	ENSG00000112249	ASCC3	6	100956070	101329248	-1
chr4	55052001	55052500	8.99068e-05	ENSG00000145216	FIP1L1	4	54243810	55161439	1
chr1	34640001	34640500	8.99832e-05	ENSG00000121904	CSMD2	1	33979609	34631443	-1
chr1	34640001	34640500	8.99832e-05	ENSG00000142698	C1orf94	1	34632484	34684732	1
chr6	64276001	64276500	8.99895e-05	ENSG00000112245	PTP4A1	6	64231666	64293492	1
chr6	64276001	64276500	8.99895e-05	ENSG00000213312	RPL7AP34	6	64258613	64259413	-1
chr12	76061751	76062250	9.00115e-05	ENSG00000258077	RP11-114H23.1	12	75956982	76377795	-1
chr15	26064501	26065000	9.00892e-05	ENSG00000206190	ATP10A	15	25922420	26110317	-1
chr3	44547001	44547500	9.02637e-05	ENSG00000178917	ZNF852	3	44540462	44552128	-1
chr5	145311001	145311500	9.03047e-05	ENSG00000156463	SH3RF2	5	145316142	145461354	1
chr19	11294501	11295000	9.04113e-05	ENSG00000197256	KANK2	19	11274944	11308243	-1
chr1	17261251	17261750	9.06139e-05	ENSG00000058453	CROCC	1	17222232	17299459	1
chr11	85299001	85299500	9.0661e-05	ENSG00000150672	DLG2	11	83166055	85338966	-1
chr4	162483501	162484000	9.0998e-05	ENSG00000168843	FSTL5	4	162305049	163085187	-1
chr15	39399001	39399500	9.11006e-05	ENSG00000259345	RP11-624L4.1	15	39157523	39719396	-1
chr16	24032251	24032750	9.11487e-05	ENSG00000166501	PRKCB	16	23847322	24231932	1
chr14	32040501	32041000	9.13497e-05	ENSG00000151413	NUBPL	14	31959162	32330430	1
chr14	32040501	32041000	9.13497e-05	ENSG00000257155	CTD-2213F21.3	14	32027713	32030540	-1
chr14	32040501	32041000	9.13497e-05	ENSG00000258196	CTD-2213F21.4	14	32022564	32027704	-1
chr5	164653001	164653500	9.15333e-05	ENSG00000254066	CTB-181F24.1	5	164647583	164668758	-1
chr6	31356001	31356500	9.17346e-05	ENSG00000204520	MICA	6	31367561	31384016	1
chr6	31356001	31356500	9.17346e-05	ENSG00000206337	HCP5	6	31368479	31445283	1
chr6	31356001	31356500	9.17346e-05	ENSG00000225851	HLA-S	6	31349851	31350065	-1
chr1	158486751	158487250	9.18495e-05	ENSG00000231434	RP11-144L1.8	1	158493462	158495628	1
chr5	61815251	61815750	9.19529e-05	ENSG00000068796	KIF2A	5	61601989	61833076	1
chr5	61815251	61815750	9.19529e-05	ENSG00000086200	IPO11	5	61699799	61924409	1
chr6	87883001	87883500	9.21644e-05	ENSG00000188994	ZNF292	6	87862551	87973914	1
chr6	87883001	87883500	9.21644e-05	ENSG00000218313	RP11-393I2.2	6	87883086	87884021	-1
chr2	21471751	21472250	9.23338e-05	ENSG00000233005	AC067959.1	2	21444047	22193831	1
chr8	97193001	97193500	9.2547e-05	ENSG00000156466	GDF6	8	97154558	97173020	-1
chr10	25660501	25661000	9.25642e-05	ENSG00000151025	GPR158	10	25463991	25891155	1
chr7	104209001	104209500	9.27114e-05	ENSG00000187416	LHFPL3	7	103969104	104549001	1
chr3	181853001	181853500	9.29675e-05	ENSG00000240478	RP11-416O18.2	3	181839672	181859925	1
chr1	243776501	243777000	9.3225e-05	ENSG00000117020	AKT3	1	243651535	244014381	-1
chr9	33243001	33243500	9.33286e-05	ENSG00000122711	SPINK4	9	33218363	33248565	1
chr6	142696251	142696750	9.33478e-05	ENSG00000112414	GPR126	6	142622991	142767403	1
chr18	7028001	7028500	9.34314e-05	ENSG00000101680	LAMA1	18	6941743	7117813	-1
chr20	32361751	32362250	9.34635e-05	ENSG00000131061	ZNF341	20	32319463	32380075	1
chr20	52058501	52059000	9.34917e-05	ENSG00000182463	TSHZ2	20	51588946	52107617	1
chr2	90042251	90042750	9.36639e-05	ENSG00000225523	IGKV6D-21	2	90060377	90060995	1
chr2	90042251	90042750	9.36639e-05	ENSG00000241566	IGKV2D-24	2	90043607	90044439	1
chr2	90042251	90042750	9.36639e-05	ENSG00000253365	IGKV1D-22	2	90049551	90049994	1
chr2	90042251	90042750	9.36639e-05	ENSG00000254345	IGKV2D-23	2	90048212	90048737	1
chr6	149770751	149771250	9.37118e-05	ENSG00000178199	ZC3H12D	6	149768794	149806197	-1
chr12	8068751	8069250	9.37542e-05	ENSG00000089818	NECAP1	12	7926148	8250367	1
chr12	8068751	8069250	9.37542e-05	ENSG00000255356	RP11-277E18.2	12	8049210	8049554	-1
chr12	57223751	57224250	9.39837e-05	ENSG00000258679	RP11-74M13.4	12	57216769	57268052	1
chr5	831751	832250	9.43128e-05	ENSG00000188818	ZDHHC11	5	710471	851101	-1
chr13	42399251	42399750	9.48187e-05	ENSG00000102763	KIAA0564	13	42140961	42535256	-1
chr17	12925751	12926250	9.50125e-05	ENSG00000006744	ELAC2	17	12894930	12921381	-1
chr1	151619751	151620250	9.51292e-05	ENSG00000143376	SNX27	1	151584541	151671567	1
chr3	118020251	118020750	9.54217e-05	ENSG00000243276	RP11-384F7.1	3	117723666	118276515	-1
chr20	21933501	21934000	9.55394e-05	ENSG00000238034	RP5-1185K9.1	20	21928285	21951421	1
chr1	61376251	61376750	9.58077e-05	ENSG00000162599	NFIA	1	61330931	61928465	1
chr12	118817501	118818000	9.61109e-05	ENSG00000111707	SUDS3	12	118814185	118855840	1
chr12	118817501	118818000	9.61109e-05	ENSG00000135090	TAOK3	12	118587606	118810750	-1
chr6	56198501	56199000	9.61419e-05	ENSG00000124749	COL21A1	6	55921388	56258892	-1
chr6	56198501	56199000	9.61419e-05	ENSG00000227602	RP3-445N2.1	6	56196586	56196915	-1
chr12	65299001	65299500	9.62035e-05	ENSG00000255693	RP11-766N7.3	12	65277174	65371302	1
chr1	212887251	212887750	9.65317e-05	ENSG00000123685	BATF3	1	212859760	212873327	-1
chr7	107371001	107371500	9.66823e-05	ENSG00000105879	CBLL1	7	107384142	107401142	1
chr7	107371001	107371500	9.66823e-05	ENSG00000241292	AC002467.5	7	107383247	107384360	1
chr7	107371001	107371500	9.66823e-05	ENSG00000241764	AC002467.7	7	107383262	107385026	1
chr19	13901001	13901500	9.67531e-05	ENSG00000132003	ZSWIM4	19	13906274	13943044	1
chr19	13901001	13901500	9.67531e-05	ENSG00000214109	AC008686.1	19	13890884	13900972	-1
chr8	130949751	130950250	9.71449e-05	ENSG00000153310	FAM49B	8	130853716	131029375	-1
chr8	130949751	130950250	9.71449e-05	ENSG00000253720	RP11-473O4.3	8	130952102	130961640	1
chr8	4756251	4756750	9.7213e-05	ENSG00000183117	CSMD1	8	2792992	4852494	-1
chr11	66926751	66927250	9.75654e-05	ENSG00000173120	KDM2A	11	66886740	67025141	1
chr11	66926751	66927250	9.75654e-05	ENSG00000239573	AP001885.2	11	66934049	66934303	1
chr1	113078501	113079000	9.76361e-05	ENSG00000007341	ST7L	1	113066140	113163447	-1
chr13	46419751	46420250	9.76817e-05	ENSG00000215475	SIAH3	13	46353363	46425871	-1
chr13	47537001	47537500	9.78046e-05	ENSG00000239385	AL160397.1	13	47531373	47531437	-1
chr13	47537001	47537500	9.78046e-05	ENSG00000241704	AL160397.2	13	47531275	47531371	-1
chr1	151619501	151620000	9.78732e-05	ENSG00000143376	SNX27	1	151584541	151671567	1
chr7	145924501	145925000	9.79838e-05	ENSG00000174469	CNTNAP2	7	145813453	148118090	1
chr16	74375251	74375750	9.83546e-05	ENSG00000214331	RP11-252A24.2	16	74366300	74402138	-1
chr16	74375251	74375750	9.83546e-05	ENSG00000259972	AC009120.6	16	74339100	74369244	-1
chr6	54037501	54038000	9.83903e-05	ENSG00000146147	MLIP	6	53794780	54131078	1
chr10	32544001	32544500	9.8405e-05	ENSG00000227253	RP11-166N17.1	10	32555217	32558039	1
chr8	106327501	106328000	9.86149e-05	ENSG00000169946	ZFPM2	8	106330920	106816760	1
chr8	106327501	106328000	9.86149e-05	ENSG00000253350	RP11-127H5.1	8	105602961	106431488	1
chr4	30830751	30831250	9.92424e-05	ENSG00000169851	PCDH7	4	30722037	31144728	1
chr17	75161501	75162000	9.93188e-05	ENSG00000129657	SEC14L1	17	75084831	75213183	1
chr17	75161501	75162000	9.93188e-05	ENSG00000222808	U4	17	75148643	75148756	-1
chr17	75161501	75162000	9.93188e-05	ENSG00000240656	AC068594.1	17	75158032	75158389	-1
chr3	169530751	169531250	9.93498e-05	ENSG00000171757	LRRC34	3	169511216	169530774	-1
chr3	169530751	169531250	9.93498e-05	ENSG00000188306	LRRIQ4	3	169539710	169555563	1
chr5	64130001	64130500	9.97188e-05	ENSG00000153015	CWC27	5	64064757	64314418	1
chr2	132159251	132159750	9.97894e-05	ENSG00000223631	AC073869.19	2	132160474	132166622	1
chr2	132159251	132159750	9.97894e-05	ENSG00000226831	AC131180.5	2	132152790	132153115	-1
chr2	132159251	132159750	9.97894e-05	ENSG00000234480	AC073869.8	2	132139413	132140070	-1
chr2	132159251	132159750	9.97894e-05	ENSG00000234576	MTND1P26	2	132143273	132143810	-1
chr2	132159251	132159750	9.97894e-05	ENSG00000234939	MTND2P18	2	132142034	132143063	-1
chr2	132159251	132159750	9.97894e-05	ENSG00000237910	AC073869.7	2	132140216	132141634	-1
chr2	132159251	132159750	9.97894e-05	ENSG00000239303	AC073869.4	2	132143064	132143131	-1
chr2	132159251	132159750	9.97894e-05	ENSG00000241249	AC073869.15	2	132139318	132139385	-1
chr2	132159251	132159750	9.97894e-05	ENSG00000243386	AC073869.21	2	132141965	132142032	-1
chr2	132159251	132159750	9.97894e-05	ENSG00000244312	AC073869.22	2	132140071	132140138	-1

## Sheet: data9
Supplementary data 9. giDMR DNA methylation difference in blood case-controls replication samples
Gene Name	giDMR chr	giDMR location	Discovery Beta	Discovery Pvalue	Ranking	Replication beta	Replication pvalue
AMIGO1	chr1	110065000	1.45096	1.24831e-07	1	0.420993	0.012062
GPR61	chr1	110065000	1.45096	1.24831e-07	1	0.420993	0.012062
U6	chr15	84510250	1.38789	5.03453e-07	4	0.0614447	0.715688
ADAMTSL3	chr15	84510250	1.38789	5.03453e-07	4	0.0614447	0.715688
CNTNAP2	chr7	147152500	1.28505	1.05816e-06	5	0.130535	0.438859
PRKCB	chr16	24032250	-0.963012	1.18661e-06	6	0.0521268	0.757335
ODZ2	chr5	166697750	1.12219	1.32356e-06	7	0.195059	0.24703
XPNPEP1	chr10	111660000	1.1865	1.48671e-06	9	0.227207	0.177336
FAM160A1	chr4	152318250	1.13857	1.5339e-06	10	0.0659781	0.695718
C20orf196	chr20	5745500	1.17992	1.66059e-06	11	0.638944	0.000122657
RBM7	chr11	114255750	-1.40956	1.92268e-06	13	0.00394695	0.981336
FAM19A5	chr22	48883250	0.942624	2.11636e-06	14	0.317297	0.0591544
BMP5	chr6	55646250	1.41731	2.15154e-06	15	0.292165	0.0824458
RP11-753D20.4	chr14	88643000	1.38289	2.27882e-06	17	0.145875	0.386918
RP11-753D20.1	chr14	88643000	1.38289	2.27882e-06	17	0.145875	0.386918
RP11-753D20.3	chr14	88643000	1.38289	2.27882e-06	17	0.145875	0.386918
TJP1	chr15	30243500	1.15075	2.5777e-06	18	-0.242576	0.149696
RP11-544L8__B.2	chr6	114246250	1.09472	2.73935e-06	20	0.0666858	0.692619

## Sheet: data10
Supplementary data 10. Pathway analysis for giDMR gene
Pathways	Ratio of Gene in the pathways	Number of Gene in the pathway	Number of giDMR gene in the pathway	P-value	FDR	giDMR genes in the pathway
Lysosome(K)	0.0131	121	7	0	<1.00e-03	GNS,AP1M1,ARSG,SUMF1,ATP6V0A1,ATP6V1H,AP3B1
Synaptic vesicle cycle(K)	0.0069	64	3	0	0.004	AP2A1,ATP6V0A1,ATP6V1H
Axon guidance(K)	0.014	129	7	0	<1.00e-03	DCC,PTK2,UNC5D,UNC5C,CXCL12,SLIT2,SLIT3
Axon guidance(R)	0.0288	266	7	0	<5.00e-04	DCC,PTK2,DOCK1,UNC5D,UNC5C,SLIT2,SLIT3
Netrin-mediated signaling events(N)	0.0035	32	4	0	<3.33e-04	DCC,PTK2,DOCK1,UNC5C
Endometrial cancer(K)	0.0056	52	4	0	<1.00e-03	CASP9,ILK,PIK3R5,AKT3
Apoptosis(K)	0.0094	87	4	0	<5.00e-04	CASP9,FASLG,PIK3R5,AKT3
FAS signaling pathway(P)	0.0036	33	3	0	<3.33e-04	CASP9,FASLG,AKT3
Influenza A(K)	0.0188	174	4	0	0.0005	CASP9,FASLG,PIK3R5,AKT3
Non-small cell lung cancer(K)	0.0058	54	3	0	0.0006	CASP9,PIK3R5,AKT3
Colorectal cancer(K)	0.0067	62	3	0	0.000833	CASP9,PIK3R5,AKT3
Pancreatic cancer(K)	0.0076	70	3	0	0.000857	CASP9,PIK3R5,AKT3
VEGF signaling pathway(K)	0.0082	76	3	0	0.00113	CASP9,PIK3R5,AKT3
Small cell lung cancer(K)	0.0091	84	3	0	0.00111	CASP9,PIK3R5,AKT3
Prostate cancer(K)	0.0096	89	3	0	0.0014	CASP9,PIK3R5,AKT3
stress induction of hsp regulation(B)	0.0015	14	2	0.0001	0.00164	CASP9,FASLG
Chagas disease (American trypanosomiasis)(K)	0.0113	104	3	0.0001	0.00208	FASLG,PIK3R5,AKT3
akt signaling pathway(B)	0.0017	16	2	0.0001	0.00215	CASP9,FASLG
Pathways in cancer(K)	0.0352	325	4	0.0001	0.00221	CASP9,FASLG,PIK3R5,AKT3
PIP3 activates AKT signaling(R)	0.0128	118	3	0.0001	0.00231	CASP9,PIK3R5,AKT3
PI3K/AKT Signaling in Cancer(R)	0.0128	118	3	0.0001	0.00231	CASP9,PIK3R5,AKT3
Neurotrophin signaling pathway(K)	0.0137	127	3	0.0001	0.00294	FASLG,PIK3R5,AKT3
Cell-Cell communication(R)	0.0139	128	3	0.0001	0.00294	RSU1,ILK,PRKCI
Toxoplasmosis(K)	0.0145	134	3	0.0002	0.00316	CASP9,PIK3R5,AKT3
Measles(K)	0.0146	135	3	0.0002	0.003	FASLG,PIK3R5,AKT3
Insulin signaling pathway(K)	0.0149	138	3	0.0002	0.00286	PRKCI,PIK3R5,AKT3
PI3 kinase pathway(P)	0.0028	26	2	0.0002	0.00323	PIK3R5,AKT3
Signaling by SCF-KIT(R)	0.017	157	3	0.0003	0.00357	CASP9,PIK3R5,AKT3
Signaling by ERBB4(R)	0.0181	167	3	0.0003	0.00383	CASP9,PIK3R5,AKT3
hiv-1 nef: negative effector of fas and tnf(B)	0.0035	32	2	0.0003	0.00376	CASP9,FASLG
Signaling by FGFR(R)	0.0188	174	3	0.0003	0.00369	CASP9,PIK3R5,AKT3
HIV-1 Nef: Negative effector of Fas and TNF-alpha(N)	0.0036	33	2	0.0004	0.00367	CASP9,FASLG
Signaling by ERBB2(R)	0.0189	175	3	0.0004	0.00354	CASP9,PIK3R5,AKT3
Class I PI3K signaling events mediated by Akt(N)	0.0038	35	2	0.0004	0.00362	CASP9,AKT3
Signaling by FGFR in disease(R)	0.0205	189	3	0.0004	0.00403	CASP9,PIK3R5,AKT3
Signaling by EGFR(R)	0.0208	192	3	0.0005	0.0039	CASP9,PIK3R5,AKT3
Signaling by EGFR in Cancer(R)	0.021	194	3	0.0005	0.00381	CASP9,PIK3R5,AKT3
Focal adhesion(K)	0.0216	200	3	0.0005	0.00406	ILK,PIK3R5,AKT3
Signaling by PDGF(R)	0.0219	202	3	0.0005	0.00406	CASP9,PIK3R5,AKT3
Carbohydrate digestion and absorption(K)	0.0048	44	2	0.0006	0.00446	PIK3R5,AKT3
NGF signalling via TRKA from the plasma membrane(R)	0.0239	221	3	0.0007	0.00475	CASP9,PIK3R5,AKT3
Wnt signaling pathway(P)	0.0294	272	6	0	<1.00e-03	CDH8,CDH20,PCDH15,PCDH7,CDH4,CTNNA3
Muscle contraction(R)	0.0053	49	3	0	<1.00e-03	SORBS3,SORBS1,MYL12B
Leukocyte transendothelial migration(K)	0.0126	116	3	0	0.003	ROCK1,MYL12B,MYL10
pkc-catalyzed phosphorylation of inhibitory phosphoprotein of myosin phosphatase(B)	0.0023	21	2	0.0001	0.00467	ROCK1,PPP1R12B
Focal adhesion(K)	0.0216	200	3	0.0002	0.00457	ROCK1,MYL12B,MYL10
Regulation of actin cytoskeleton(K)	0.0229	212	3	0.0002	0.00475	ROCK1,MYL12B,MYL10
Transcriptional Regulation of White Adipocyte Differentiation(R)	0.0083	77	3	0	0.001	MED15,RXRA,EBF1
Long-term potentiation(K)	0.0076	70	3	0	<1.00e-03	PPP3CC,PLCB1,CACNA1C
effects of calcineurin in keratinocyte differentiation(B)	0.0012	11	2	0	<5.00e-04	PPP3CC,PLCB1
endocytotic role of ndk phosphins and dynamin(B)	0.0014	13	2	0	0.000333	PPP3CC,BIN2
Glutamatergic synapse(K)	0.0136	126	3	0	0.001	PPP3CC,PLCB1,CACNA1C
Dopaminergic synapse(K)	0.0141	130	3	0	0.001	PPP3CC,PLCB1,CACNA1C
regulation of ck1/cdk5 by type 1 glutamate receptors(B)	0.0024	22	2	0.0001	0.003	PPP3CC,PLCB1
Alzheimer's disease(K)	0.0182	168	3	0.0001	0.00257	PPP3CC,PLCB1,CACNA1C
role of mef2d in t-cell apoptosis(B)	0.0025	23	2	0.0001	0.002	PPP3CC,PLCB1
signaling pathway from g-protein families(B)	0.0025	23	2	0.0001	0.002	PPP3CC,PLCB1
fmlp induced chemokine gene expression in hmc-1 cells(B)	0.0027	25	2	0.0001	0.0023	PPP3CC,PLCB1
Calcium signaling pathway(K)	0.0198	183	3	0.0001	0.00227	PPP3CC,PLCB1,CACNA1C
bcr signaling pathway(B)	0.0028	26	2	0.0001	0.00208	PPP3CC,PLCB1
Signaling by the B Cell Receptor (BCR)(R)	0.0382	353	4	0	<1.00e-03	TRPC1,NRG3,ITPR2,PRKCB
g-secretase mediated erbb4 signaling pathway(B)	0.0011	10	2	0	<5.00e-04	NRG3,PRKCB
GnRH signaling pathway(K)	0.0109	101	3	0	<2.50e-04	MAP3K4,ITPR2,PRKCB
Pancreatic secretion(K)	0.0109	101	3	0	<2.50e-04	TRPC1,ITPR2,PRKCB
Serotonergic synapse(K)	0.0132	122	3	0	<2.00e-04	TRPC1,ITPR2,PRKCB
Glutamatergic synapse(K)	0.0136	126	3	0	<1.67e-04	TRPC1,ITPR2,PRKCB
Muscle contraction(R)	0.0053	49	3	0	<1.00e-03	MYBPC1,VIM,TTN
Mucopolysaccharidoses(R)	0.0115	106	5	0	<1.00e-03	B3GAT2,GPC5,B3GAT1,HS6ST3,EXT1
Glycosaminoglycan biosynthesis - heparan sulfate(K)	0.0029	27	4	0	<5.00e-04	B3GAT2,B3GAT1,HS6ST3,EXT1
Metabolism of carbohydrates(R)	0.0241	223	5	0	<3.33e-04	B3GAT2,GPC5,B3GAT1,HS6ST3,EXT1
Glycosaminoglycan biosynthesis - chondroitin sulfate(K)	0.0024	22	2	0.0001	0.005	B3GAT2,B3GAT1
Class I MHC mediated antigen processing & presentation(R)	0.0273	252	3	0	0.001	RNF144B,PARK2,ASB5
GABAergic synapse(K)	0.0096	89	3	0	<1.00e-03	GABRG3,GABRA2,GABARAPL1
RNA Polymerase I, RNA Polymerase III, and Mitochondrial Transcription(R)	0.0103	95	2	0.0001	0.0035	TAF1B,POLR1C
mTOR signaling pathway(N)	0.0069	64	2	0	0.003	TSC1,DEPTOR
