# Supplementary material for: An integrated epigenomic analysis for type 2 diabetes susceptibility loci in monozygotic twins
Source: Nat Commun. 2014 Dec 12;5:5719. doi: 10.1038/ncomms6719 (PMC4284644; doi:10.1038/ncomms6719)
Supplement: Supplementary Data 5 — DMRs in T2D GWAS loci [file ncomms6719-s6.xlsx]

## Sheet: Sheet1
Supplementary data 4. Metabolites associate with MALT1 methylation (meta-analysis p value<0.0001 and discovery p value <0.05)
Metabolites Name	Super Pathway	Sub Pathway	Discovery_beta	Discovery_se	Discovery_p	Replication_beta	Replication_se	Replication_p	Meta_z_score
X - 06246	NA	NA	0.478825	0.0138503	0.0458611	0.276755	0.00637833	0.958062	3.74
N-(2-furoyl)glycine	Xenobiotics	Food component/Plant	0.766594	0.00572362	0.0420952	0.97679	0.00640648	0.11155	8.29
X - 12450	NA	NA	-1.18976	0.0130202	0.0353001	-1.96807	0.00627591	0.531816	4.06
glycerol 2-phosphate	Xenobiotics	Chemical	-0.414882	0.0124298	0.0340232	-0.32854	0.00649025	0.257854	8.6
4-acetamidophenol	Xenobiotics	Drug	1.71961	0.00763907	0.0250096	1.11065	0.00641603	0.953998	4.65
X - 11818	NA	NA	-1.70489	0.0103395	0.0224787	-1.93612	0.00623876	0.819962	15.75
taurocholate	Lipid	Bile acid metabolism	1.04978	0.0110249	0.0158759	1.04068	0.00646524	0.391097	187.02
