# Supplementary material for: An integrated epigenomic analysis for type 2 diabetes susceptibility loci in monozygotic twins
Source: Nat Commun. 2014 Dec 12;5:5719. doi: 10.1038/ncomms6719 (PMC4284644; doi:10.1038/ncomms6719)
Supplement: Supplementary Data 6 — T2D DMRs in other diseases genes [file ncomms6719-s7.xlsx]

## Sheet: Sheet1
Supplementary data 6. T2D DMRs in other diseases genes
CHR	START	END	Pvalue	Annotation	Ens_gene	Chr	Gene_start	Gene_end	Gene_st	Gene_Name	Beta	SE	FDR	DISEASE
chr1	155170501	155171000	4.78182e-05	upstream	ENSG00000185499	1	155158300	155162707	-1	MUC1	-0.941798	0.21414	0.220904	Crohn's
chr1	19828001	19828500	7.5755e-05	upstream	ENSG00000077549	1	19665267	19812066	-1	CAPZB	1.0094	0.23681	0.234047	Crohn's
chr1	200867001	200867500	6.29083e-05	ingene	ENSG00000163362	1	200860176	200884863	1	C1orf106	-0.994277	0.230292	0.229118	Crohn's
chr1	200867001	200867500	6.29083e-05	upstream	ENSG00000163362	1	200860176	200884863	1	C1orf106	-0.994277	0.230292	0.229118	Crohn's
chr10	101495501	101496000	3.30436e-05	ingene	ENSG00000119929	10	101462315	101515891	1	CUTC	-1.04132	0.230958	0.215765	Crohn's
chr10	101495501	101496000	3.30436e-05	upstream	ENSG00000014919	10	101471601	101491866	-1	COX15	-1.04132	0.230958	0.215765	Crohn's
chr10	35437751	35438250	3.18395e-05	ingene	ENSG00000095794	10	35415719	35501886	1	CREM	1.04354	0.231049	0.215765	Crohn's
chr10	35437751	35438250	3.18395e-05	upstream	ENSG00000095794	10	35415719	35501886	1	CREM	1.04354	0.231049	0.215765	Crohn's
chr11	72695251	72695750	3.07615e-05	ingene	ENSG00000137478	11	72547790	72853306	-1	FCHSD2	1.06913	0.236193	0.215765	Crohn's
chr17	38024001	38024500	3.96578e-05	ingene	ENSG00000186075	17	38024469	38034149	1	ZPBP2	-0.986854	0.221355	0.217064	Crohn's
chr17	38024001	38024500	3.96578e-05	upstream	ENSG00000161405	17	37913968	38020441	-1	IKZF3	-0.986854	0.221355	0.217064	Crohn's
chr17	38024001	38024500	3.96578e-05	upstream	ENSG00000186075	17	38024469	38034149	1	ZPBP2	-0.986854	0.221355	0.217064	Crohn's
chr19	17021001	17021500	4.36859e-05	ingene	ENSG00000160111	19	17003758	17137625	-1	CPAMD8	-0.858889	0.194093	0.219875	Crohn's
chr2	199285001	199285500	1.56492e-06	ingene	ENSG00000115896	2	198669426	199437305	1	PLCL1	1.18283	0.220499	0.142064	Crohn's
chr2	199285251	199285750	2.89096e-05	ingene	ENSG00000115896	2	198669426	199437305	1	PLCL1	1.08705	0.239203	0.213234	Crohn's
chr2	199377501	199378000	0.000100068	ingene	ENSG00000115896	2	198669426	199437305	1	PLCL1	1.00666	0.240848	0.247418	Crohn's
chr2	211410001	211410500	5.60064e-05	ingene	ENSG00000021826	2	211342406	211543831	1	CPS1	0.984211	0.216754	0.224077	Crohn's
chr2	211410001	211410500	5.60064e-05	upstream	ENSG00000021826	2	211342406	211543831	1	CPS1	0.984211	0.216754	0.224077	Crohn's
chr2	231087251	231087750	6.86568e-05	upstream	ENSG00000079263	2	231090444	231223762	1	SP140	1.04594	0.243716	0.230886	Crohn's
chr2	231087501	231088000	9.09215e-05	upstream	ENSG00000079263	2	231090444	231223762	1	SP140	1.0287	0.244408	0.243834	Crohn's
chr2	43757001	43757500	2.45461e-05	ingene	ENSG00000115970	2	43393800	43823185	-1	THADA	-1.05715	0.230231	0.208736	Crohn's
chr2	43831251	43831750	1.79562e-05	upstream	ENSG00000115970	2	43393800	43823185	-1	THADA	1.07655	0.22973	0.199189	Crohn's
chr2	5841501	5842000	3.29251e-05	ingene	ENSG00000176887	2	5832799	5841516	1	SOX11	1.02939	0.22675	0.215765	Crohn's
chr2	63246751	63247250	3.77392e-05	ingene	ENSG00000115504	2	62900986	63273622	1	EHBP1	-0.928461	0.207842	0.215794	Crohn's
chr21	34761751	34762250	7.59758e-06	ingene	ENSG00000159128	21	34757299	34851655	1	IFNGR2	-1.09615	0.221675	0.189291	Crohn's
chr21	34761751	34762250	7.59758e-06	upstream	ENSG00000159128	21	34757299	34851655	1	IFNGR2	-1.09615	0.221675	0.189291	Crohn's
chr21	34816251	34816750	5.26516e-05	ingene	ENSG00000142188	21	34804792	34853499	-1	TMEM50B	-0.946658	0.214048	0.222526	Crohn's
chr21	34816251	34816750	5.26516e-05	ingene	ENSG00000159128	21	34757299	34851655	1	IFNGR2	-0.946658	0.214048	0.222526	Crohn's
chr21	34841001	34841500	8.14183e-05	ingene	ENSG00000142188	21	34804792	34853499	-1	TMEM50B	0.984163	0.232053	0.238573	Crohn's
chr21	34841001	34841500	8.14183e-05	ingene	ENSG00000159128	21	34757299	34851655	1	IFNGR2	0.984163	0.232053	0.238573	Crohn's
chr21	34841001	34841500	8.14183e-05	upstream	ENSG00000142188	21	34804792	34853499	-1	TMEM50B	0.984163	0.232053	0.238573	Crohn's
chr21	34902001	34902500	8.45086e-05	ingene	ENSG00000159131	21	34870940	34915797	-1	GART	-0.959491	0.226828	0.240599	Crohn's
chr21	34902001	34902500	8.45086e-05	upstream	ENSG00000159131	21	34870940	34915797	-1	GART	-0.959491	0.226828	0.240599	Crohn's
chr22	31352001	31352500	2.73323e-05	ingene	ENSG00000100330	22	30279144	31521442	1	MTMR3	0.978069	0.210514	0.211598	Crohn's
chr3	49583501	49584000	3.7014e-05	upstream	ENSG00000164061	3	49591922	49708978	1	BSN	-0.806854	0.180371	0.215765	Crohn's
chr5	131232251	131232750	5.30349e-05	ingene	ENSG00000164398	5	131142683	131347936	-1	ACSL6	1.06106	0.230921	0.222526	Crohn's
chr5	55272001	55272500	8.3623e-05	ingene	ENSG00000134352	5	55230923	55290772	-1	IL6ST	0.952448	0.224997	0.240341	Crohn's
chr5	55272001	55272500	8.3623e-05	upstream	ENSG00000134352	5	55230923	55290772	-1	IL6ST	0.952448	0.224997	0.240341	Crohn's
chr6	20965751	20966250	3.19305e-05	ingene	ENSG00000145996	6	20534688	21232635	1	CDKAL1	1.06483	0.235807	0.215765	Crohn's
chr8	74030751	74031250	2.33007e-05	ingene	ENSG00000164764	8	73976775	74036323	-1	C8orf84	1.06811	0.23186	0.205381	Crohn's
chr14	35647501	35648000	6.32362e-05	ingene	ENSG00000258790	14	35591755	35786680	1	KIAA0391	1.04475	0.240157	0.229135	Psoriasis
chr14	35675501	35676000	0.000106377	ingene	ENSG00000258790	14	35591755	35786680	1	KIAA0391	0.916114	0.2191	0.249928	Psoriasis
chr2	163412501	163413000	3.34299e-05	ingene	ENSG00000184611	2	163227917	163695240	-1	KCNH7	1.02358	0.191212	0.215765	Psoriasis
chr5	96149501	96150000	7.20715e-05	upstream	ENSG00000164307	5	96096521	96143803	-1	ERAP1	1.0093	0.235969	0.232672	Psoriasis
chr5	96151251	96151750	3.93694e-05	upstream	ENSG00000164307	5	96096521	96143803	-1	ERAP1	1.02355	0.229761	0.216868	Psoriasis
chr15	28117751	28118250	6.5193e-05	ingene	ENSG00000104044	15	28000021	28344504	-1	OCA2	-0.870395	0.202092	0.22932	Hair Colour
