# Supplementary material for: An integrated epigenomic analysis for type 2 diabetes susceptibility loci in monozygotic twins
Source: Nat Commun. 2014 Dec 12;5:5719. doi: 10.1038/ncomms6719 (PMC4284644; doi:10.1038/ncomms6719)
Supplement: Supplementary Data 7 — DMR in known imprinted genes [file ncomms6719-s8.xlsx]

## Sheet: Sheet1
Supplementary data 7. DMR in known imprinted genes
DMR chr	DMR start	DMR end	Estimated Beta	Standard Error	FDR	P-value	Ensembl name	Gene name	Gene chr	Gene start	Gene end	Gene strand
chr19	59082501	59083000	-1.02625	0.2229	0.211598	2.78956e-05	ENSG00000130724	CHMP2A	19	59062934	59066486	-1
chr19	59082751	59083250	-0.930698	0.222293	0.247418	0.000100033	ENSG00000130724	CHMP2A	19	59062934	59066486	-1
chr10	69251751	69252250	1.05682	0.246586	0.231607	7.00177e-05	ENSG00000183230	CTNNA3	10	67679719	69455927	-1
chr10	68420001	68420500	0.998651	0.239942	0.249861	0.000106125	ENSG00000183230	CTNNA3	10	67679719	69455927	-1
chr18	29958001	29958500	1.00942	0.21811	0.205375	2.16403e-05	ENSG00000141441	FAM59A	18	29843506	30050447	-1
chr18	29958251	29958750	1.02578	0.229163	0.215765	3.65849e-05	ENSG00000141441	FAM59A	18	29843506	30050447	-1
chr18	29957751	29958250	0.966281	0.223127	0.22932	6.37242e-05	ENSG00000141441	FAM59A	18	29843506	30050447	-1
chr19	59082501	59083000	-1.02625	0.2229	0.211598	2.78956e-05	ENSG00000099326	MZF1	19	59073285	59084942	-1
chr19	59082751	59083250	-0.930698	0.222293	0.247418	0.000100033	ENSG00000099326	MZF1	19	59073285	59084942	-1
chr11	131261751	131262250	0.991866	0.221727	0.215765	3.6941e-05	ENSG00000182667	NTM	11	131240373	132206716	1
chr1	3096001	3096500	-0.994631	0.229712	0.230212	6.60968e-05	ENSG00000142611	PRDM16	1	2985732	3355185	1
chr19	31824251	31824750	1.07028	0.237503	0.215765	3.29719e-05	ENSG00000121297	TSHZ3	19	31765851	31840453	-1
chr19	44934001	44934500	1.08773	0.230052	0.196965	1.5246e-05	ENSG00000167383	ZNF229	19	44930426	44952665	-1
chr19	44934251	44934750	0.999276	0.239356	0.247595	0.000101684	ENSG00000167383	ZNF229	19	44930426	44952665	-1
chr2	56533251	56533750	-1.00343	0.204019	0.189291	8.13286e-06	ENSG00000055813	CCDC85A	2	56411258	56613308	1
chr2	56533501	56534000	-0.911774	0.211748	0.232172	7.09757e-05	ENSG00000055813	CCDC85A	2	56411258	56613308	1
chr5	5137751	5138250	-1.11647	0.241182	0.205375	2.15488e-05	ENSG00000145536	ADAMTS16	5	5140443	5320417	1
chr5	5137751	5138250	-1.11647	0.241182	0.205375	2.15488e-05	ENSG00000145536	ADAMTS16	5	5140443	5320417	1
chr5	5137751	5138250	-1.11647	0.241182	0.205375	2.15488e-05	ENSG00000145536	ADAMTS16	5	5140443	5320417	1
chr5	5137751	5138250	-1.11647	0.241182	0.205375	2.15488e-05	ENSG00000145536	ADAMTS16	5	5140443	5320417	1
chr5	20180751	20181250	1.15468	0.234467	0.189291	9.73916e-06	ENSG00000145526	CDH18	5	19473060	20575982	-1
chr5	20180501	20181000	1.14511	0.234591	0.189546	1.0422e-05	ENSG00000145526	CDH18	5	19473060	20575982	-1
chr5	19686001	19686500	1.07446	0.239106	0.219937	4.40962e-05	ENSG00000145526	CDH18	5	19473060	20575982	-1
chr5	20496501	20497000	0.928079	0.214043	0.225551	5.90827e-05	ENSG00000145526	CDH18	5	19473060	20575982	-1
chr6	166809001	166809500	-0.868187	0.178711	0.192523	1.26675e-05	ENSG00000060762	BRP44L	6	166778407	166796486	-1
chr6	166809001	166809500	-0.868187	0.178711	0.192523	1.26675e-05	ENSG00000060762	BRP44L	6	166778407	166796486	-1
chr6	166809001	166809500	-0.868187	0.178711	0.192523	1.26675e-05	ENSG00000060762	BRP44L	6	166778407	166796486	-1
chr6	166809001	166809500	-0.868187	0.178711	0.192523	1.26675e-05	ENSG00000060762	BRP44L	6	166778407	166796486	-1
chr6	166809001	166809500	-0.868187	0.178711	0.192523	1.26675e-05	ENSG00000060762	BRP44L	6	166778407	166796486	-1
chr6	160459751	160460250	-1.02252	0.23169	0.220649	4.53898e-05	ENSG00000197081	IGF2R	6	160390131	160534539	1
chr6	160459751	160460250	-1.02252	0.23169	0.220649	4.53898e-05	ENSG00000197081	IGF2R	6	160390131	160534539	1
chr6	84792751	84793250	0.898704	0.208904	0.233301	7.44916e-05	ENSG00000135324	MRAP2	6	84743475	84800600	1
chr6	144270001	144270500	0.92855	0.213895	0.225276	5.80472e-05	ENSG00000118495	PLAGL1	6	144261437	144385735	-1
chr7	129958251	129958750	-0.871189	0.201448	0.246992	9.73098e-05	ENSG00000128510	CPA4	7	129932974	129964020	1
chr8	1505251	1505750	-0.954596	0.210216	0.215765	3.35004e-05	ENSG00000198010	DLGAP2	8	1449531	1656642	1
chr8	1505001	1505500	-0.825245	0.197323	0.24734	9.92108e-05	ENSG00000198010	DLGAP2	8	1449531	1656642	1
chr8	140632251	140632750	-1.05596	0.209937	0.189291	7.10604e-06	ENSG00000169427	KCNK9	8	140613081	140715299	-1
chr8	140632501	140633000	-0.980101	0.207901	0.198592	1.7303e-05	ENSG00000169427	KCNK9	8	140613081	140715299	-1
chr8	140632251	140632750	-1.05596	0.209937	0.189291	7.10604e-06	ENSG00000169427	KCNK9	8	140613081	140715299	-1
chr8	140632501	140633000	-0.980101	0.207901	0.198592	1.7303e-05	ENSG00000169427	KCNK9	8	140613081	140715299	-1
chr8	140632251	140632750	-1.05596	0.209937	0.189291	7.10604e-06	ENSG00000169427	KCNK9	8	140613081	140715299	-1
chr8	140632501	140633000	-0.980101	0.207901	0.198592	1.7303e-05	ENSG00000169427	KCNK9	8	140613081	140715299	-1
chr8	140632251	140632750	-1.05596	0.209937	0.189291	7.10604e-06	ENSG00000169427	KCNK9	8	140613081	140715299	-1
chr8	140632501	140633000	-0.980101	0.207901	0.198592	1.7303e-05	ENSG00000169427	KCNK9	8	140613081	140715299	-1
chr9	74551001	74551500	1.00518	0.235116	0.232984	7.25629e-05	ENSG00000155621	C9orf85	9	74526426	74600970	1
chr9	4153251	4153750	-1.07215	0.237145	0.222349	4.97189e-05	ENSG00000107249	GLIS3	9	3824127	4348392	-1
chr9	4153251	4153750	-1.07215	0.237145	0.222349	4.97189e-05	ENSG00000107249	GLIS3	9	3824127	4348392	-1
chr9	4153251	4153750	-1.07215	0.237145	0.222349	4.97189e-05	ENSG00000107249	GLIS3	9	3824127	4348392	-1
chr9	4153251	4153750	-1.07215	0.237145	0.222349	4.97189e-05	ENSG00000107249	GLIS3	9	3824127	4348392	-1
chr9	4153251	4153750	-1.07215	0.237145	0.222349	4.97189e-05	ENSG00000107249	GLIS3	9	3824127	4348392	-1
chr15	27543751	27544250	-1.05968	0.236056	0.222526	5.23128e-05	ENSG00000182256	GABRG3	15	27216429	27778373	1
