# Supplementary material for: An integrated epigenomic analysis for type 2 diabetes susceptibility loci in monozygotic twins
Source: Nat Commun. 2014 Dec 12;5:5719. doi: 10.1038/ncomms6719 (PMC4284644; doi:10.1038/ncomms6719)
Supplement: Supplementary Data 8 — giDMR which mapped to genes [file ncomms6719-s9.xlsx]

## Sheet: Sheet1
Supplementary data 8. giDMR which mapped to genes
DMR chr	DMR start	DMR end	DMR pvalue	Ensembl gene	Gene names	Gene chr	Gene start	Gene end	Gene strand
chr1	110064751	110065250	1.24831e-07	ENSG00000156097	GPR61	1	110082494	110091028	1
chr1	110064751	110065250	1.24831e-07	ENSG00000181754	AMIGO1	1	110046797	110052360	-1
chr17	69160251	69160750	2.15829e-07	ENSG00000260785	RP11-879D6.1	17	69093916	69198318	-1
chr15	84510001	84510500	5.03453e-07	ENSG00000156218	ADAMTSL3	15	84322838	84708594	1
chr15	84510001	84510500	5.03453e-07	ENSG00000200444	U6	15	84493615	84493705	-1
chr7	147152251	147152750	1.05816e-06	ENSG00000174469	CNTNAP2	7	145813453	148118090	1
chr16	24032001	24032500	1.18661e-06	ENSG00000166501	PRKCB	16	23847322	24231932	1
chr5	166697501	166698000	1.32356e-06	ENSG00000145934	ODZ2	5	166711804	167691162	1
chr10	111659751	111660250	1.48671e-06	ENSG00000108039	XPNPEP1	10	111624524	111683311	-1
chr4	152318001	152318500	1.5339e-06	ENSG00000164142	FAM160A1	4	152330368	152584784	1
chr20	5745251	5745750	1.6606e-06	ENSG00000171984	C20orf196	20	5731039	5845020	1
chr11	114255501	114256000	1.92268e-06	ENSG00000076053	RBM7	11	114270752	114284925	1
chr11	114255501	114256000	1.92268e-06	ENSG00000255663	RP11-212D19.4	11	114271404	114314654	1
chr11	114255501	114256000	1.92268e-06	ENSG00000256195	RP11-64D24.4	11	114231357	114250767	-1
chr22	48883001	48883500	2.11636e-06	ENSG00000219438	FAM19A5	22	48885272	49246724	1
chr6	55646001	55646500	2.15154e-06	ENSG00000112175	BMP5	6	55618443	55740362	-1
chr14	88642751	88643250	2.27882e-06	ENSG00000258538	RP11-753D20.3	14	88641735	88646542	1
chr14	88642751	88643250	2.27882e-06	ENSG00000258975	RP11-753D20.1	14	88603077	88626189	-1
chr14	88642751	88643250	2.27882e-06	ENSG00000259998	RP11-753D20.4	14	88624584	88626935	-1
chr15	30243251	30243750	2.5777e-06	ENSG00000104067	TJP1	15	29991571	30261068	-1
chr6	114246001	114246500	2.73935e-06	ENSG00000226099	RP11-544L8__B.2	6	114260792	114261212	1
chr11	109912251	109912750	2.80795e-06	ENSG00000255210	RP11-344L21.1	11	109920253	109920885	1
chr18	54663751	54664250	2.90655e-06	ENSG00000091157	WDR7	18	54318616	54698828	1
chr8	85601001	85601500	2.92945e-06	ENSG00000184672	RALYL	8	85095022	85834079	1
chr4	20514751	20515250	2.9506e-06	ENSG00000145147	SLIT2	4	20254883	20622184	1
chr4	20514751	20515250	2.9506e-06	ENSG00000207732	MIR218-1	4	20529898	20530007	1
chr13	93509501	93510000	2.99076e-06	ENSG00000179399	GPC5	13	92050929	93519490	1
chr10	96762251	96762750	3.08041e-06	ENSG00000260863	RP11-208C17.7	10	96769431	96769569	1
chr6	43480751	43481250	3.17539e-06	ENSG00000137207	YIPF3	6	43479565	43484728	-1
chr6	43480751	43481250	3.17539e-06	ENSG00000171453	POLR1C	6	43477440	43497323	1
chr6	43480751	43481250	3.17539e-06	ENSG00000204052	LRRC73	6	43474707	43478424	-1
chr21	38190501	38191000	3.45668e-06	ENSG00000159267	HLCS	21	38123493	38362536	-1
chr21	38190501	38191000	3.45668e-06	ENSG00000237646	HLCS-IT1	21	38176285	38178585	-1
chr14	56641751	56642250	3.75492e-06	ENSG00000139946	PELI2	14	56584532	56768244	1
chr6	133743751	133744250	3.80543e-06	ENSG00000112319	EYA4	6	133561736	133853258	1
chr12	65640751	65641250	3.86911e-06	ENSG00000174106	LEMD3	12	65563351	65642107	1
chr9	8590001	8590500	3.999e-06	ENSG00000153707	PTPRD	9	8314246	10612723	-1
chr7	42749251	42749750	4.00103e-06	ENSG00000238284	AC027269.2	7	42701325	42746046	-1
chr18	3258251	3258750	4.18951e-06	ENSG00000118680	MYL12B	18	3262111	3278280	1
chr1	172630751	172631250	4.2956e-06	ENSG00000117560	FASLG	1	172628154	172636014	1
chr1	230761501	230762000	4.35118e-06	ENSG00000135775	COG2	1	230778235	230829728	1
chr1	230761501	230762000	4.35118e-06	ENSG00000235817	RP11-543E8.2	1	230747752	230748158	-1
chr4	86606251	86606750	4.60217e-06	ENSG00000138639	ARHGAP24	4	86396267	86923823	1
chr11	134285751	134286250	4.8367e-06	ENSG00000109956	B3GAT1	11	134248398	134281812	-1
chr2	17750501	17751000	4.98101e-06	ENSG00000163032	VSNL1	2	17720393	17838285	1
chr18	59173501	59174000	5.34307e-06	ENSG00000101542	CDH20	18	59000988	59223006	1
chr2	72659251	72659750	5.53494e-06	ENSG00000144036	EXOC6B	2	72403113	73053177	-1
chr10	82340251	82340750	5.85967e-06	ENSG00000178217	SH2D4B	10	82297658	82406316	1
chr2	9981251	9981750	5.88549e-06	ENSG00000115750	TAF1B	2	9983483	10074537	1
chr8	68135501	68136000	6.05433e-06	ENSG00000066777	ARFGEF1	8	68085747	68255912	-1
chr1	56043001	56043500	6.37951e-06	ENSG00000234810	RP11-466L17.1	1	56046710	56200675	1
chr19	47585001	47585500	6.55441e-06	ENSG00000130749	ZC3H4	19	47567449	47617009	-1
chr13	96787001	96787500	7.11317e-06	ENSG00000185352	HS6ST3	13	96743093	97485671	1
chr4	16554501	16555000	7.12041e-06	ENSG00000169744	LDB2	4	16503164	16900432	-1
chr8	88600251	88600750	7.3275e-06	ENSG00000176571	CNBD1	8	87878670	88627447	1
chr8	88600251	88600750	7.3275e-06	ENSG00000253401	AF121898.2	8	88587826	88588736	-1
chr8	88600251	88600750	7.3275e-06	ENSG00000253500	AF121898.3	8	88554214	88767946	-1
chr3	119386251	119386750	7.33352e-06	ENSG00000121577	POPDC2	3	119355304	119384171	-1
chr3	119386251	119386750	7.33352e-06	ENSG00000138495	COX17	3	119373360	119396301	-1
chr6	154676001	154676500	7.70055e-06	ENSG00000074706	IPCEF1	6	154475631	154677926	-1
chr15	72734751	72735250	7.86391e-06	ENSG00000261423	RP11-1007O24.3	15	72700119	72767509	-1
chr12	70232001	70232500	8.09941e-06	ENSG00000166268	C12orf28	12	70219084	70352877	1
chr12	70232001	70232500	8.09941e-06	ENSG00000258052	AC025263.3	12	70195449	70249143	1
chr7	146820751	146821250	8.16294e-06	ENSG00000174469	CNTNAP2	7	145813453	148118090	1
chr12	2347251	2347750	8.17251e-06	ENSG00000151067	CACNA1C	12	2079952	2807115	1
chr12	2347251	2347750	8.17251e-06	ENSG00000256025	CACNA1C-AS4	12	2329703	2332645	-1
chr8	120913251	120913750	8.21139e-06	ENSG00000155792	DEPTOR	8	120885957	121063152	1
chr8	120913251	120913750	8.21139e-06	ENSG00000202356	RN5S277	8	120903372	120903469	-1
chr4	57195001	57195500	8.27972e-06	ENSG00000250324	MRPL22P1	4	57186875	57187497	-1
chr2	177123751	177124250	8.30386e-06	ENSG00000128654	MTX2	2	177134123	177202753	1
chr11	43861001	43861500	8.34488e-06	ENSG00000149084	HSD17B12	11	43577986	43878167	1
chr11	43861001	43861500	8.34488e-06	ENSG00000246250	RP11-613D13.5	11	43851259	43902276	-1
chr2	115217501	115218000	8.39313e-06	ENSG00000175497	DPP10	2	115199876	116603328	1
chr1	103556501	103557000	8.4694e-06	ENSG00000060718	COL11A1	1	103342023	103574052	-1
chr13	33832751	33833250	8.51855e-06	ENSG00000133121	STARD13	13	33677307	33924767	-1
chr13	33832751	33833250	8.51855e-06	ENSG00000236581	STARD13-AS2	13	33851690	33855471	1
chr13	33832751	33833250	8.51855e-06	ENSG00000249121	RP11-81F11.3	13	33764078	33859873	-1
chr12	51655751	51656250	8.70363e-06	ENSG00000170545	SMAGP	12	51639133	51664202	-1
chr8	35186501	35187000	8.73037e-06	ENSG00000156687	UNC5D	8	35092975	35654068	1
chr5	54611251	54611750	9.34283e-06	ENSG00000039123	SKIV2L2	5	54603588	54721409	1
chr5	54611251	54611750	9.34283e-06	ENSG00000067248	DHX29	5	54552073	54603550	-1
chr19	14146501	14147000	9.63379e-06	ENSG00000104998	IL27RA	19	14142262	14164026	1
chr2	170422501	170423000	9.64362e-06	ENSG00000138398	PPIG	2	170440850	170504696	1
chr2	170422501	170423000	9.64362e-06	ENSG00000138399	FASTKD1	2	170386259	170430385	-1
chr1	156762501	156763000	9.75916e-06	ENSG00000143294	PRCC	1	156720402	156770607	1
chr16	18124751	18125250	9.81739e-06	ENSG00000221687	AC131384.1	16	18141850	18141915	1
chr16	18124751	18125250	9.81739e-06	ENSG00000259929	CTA-481E9.4	16	18027046	18245452	-1
chr16	18124751	18125250	9.81739e-06	ENSG00000260242	CTA-481E9.3	16	18096663	18266920	-1
chr8	6487501	6488000	9.98614e-06	ENSG00000147316	MCPH1	8	6264113	6501144	1
chr8	6487501	6488000	9.98614e-06	ENSG00000249898	CTD-2541M15.1	8	6475996	6565730	-1
chr18	227251	227750	9.99935e-06	ENSG00000079134	THOC1	18	214527	268059	-1
chr16	80131251	80131750	1.01807e-05	ENSG00000260706	RP11-525K10.1	16	80099733	80201474	1
chr3	172909501	172910000	1.02729e-05	ENSG00000237473	RP11-324C10.1	3	172871527	173054755	1
chr1	155522751	155523250	1.04317e-05	ENSG00000116539	ASH1L	1	155305059	155532598	-1
chr1	155522751	155523250	1.04317e-05	ENSG00000235919	RP11-29H23.1	1	155531833	155533735	1
chr4	140586001	140586500	1.08343e-05	ENSG00000085871	MGST2	4	140586922	140661899	1
chr15	47563501	47564000	1.10303e-05	ENSG00000137872	SEMA6D	15	47476298	48066420	1
chr15	47563501	47564000	1.10303e-05	ENSG00000222343	7SK	15	47564794	47565086	1
chr15	47563501	47564000	1.10303e-05	ENSG00000259554	RP11-408J6.1	15	47566380	47567361	1
chr4	107012501	107013000	1.10805e-05	ENSG00000145348	TBCK	4	106965474	107242652	-1
chr6	155091001	155091500	1.1388e-05	ENSG00000213079	SCAF8	6	155054459	155155192	1
chr1	240371251	240371750	1.14069e-05	ENSG00000155816	FMN2	1	240177648	240655529	1
chr14	94742001	94742500	1.16299e-05	ENSG00000119698	PPP4R4	14	94612465	94746072	1
chr3	54140751	54141250	1.17662e-05	ENSG00000157445	CACNA2D3	3	54156574	55108584	1
chr2	179442501	179443000	1.21393e-05	ENSG00000155657	TTN	2	179390716	179695529	-1
chr2	179442501	179443000	1.21393e-05	ENSG00000237298	AC009948.3	2	179387554	179484941	1
chr4	57890251	57890750	1.24428e-05	ENSG00000047315	POLR2B	4	57843888	57897334	1
chr1	168431251	168431750	1.30096e-05	ENSG00000215833	QRSL1P1	1	168418899	168420449	-1
chr6	4021001	4021500	1.30717e-05	ENSG00000112739	PRPF4B	6	4021501	4065217	1
chr6	4021001	4021500	1.30717e-05	ENSG00000230648	RP3-406P24.3	6	4019077	4021449	-1
chr4	40768751	40769250	1.32119e-05	ENSG00000179299	NSUN7	4	40751914	40812002	1
chr4	40768751	40769250	1.32119e-05	ENSG00000248780	RP11-632F7.1	4	40788127	40788727	1
chr12	111250001	111250500	1.33851e-05	ENSG00000257268	RP1-74B13.2	12	111269583	111283767	1
chr9	32398001	32398500	1.34094e-05	ENSG00000122729	ACO1	9	32384601	32450834	1
chr13	43554751	43555250	1.38168e-05	ENSG00000133106	EPSTI1	13	43460524	43566407	-1
chr6	109343001	109343500	1.40605e-05	ENSG00000080546	SESN1	6	109307640	109416022	-1
chr6	159027751	159028250	1.40765e-05	ENSG00000146433	TMEM181	6	158957466	159056460	1
chr6	159027751	159028250	1.40765e-05	ENSG00000214239	AL591025.1	6	159047471	159049322	1
chr6	163113501	163114000	1.43341e-05	ENSG00000185345	PARK2	6	161768452	163148803	-1
chr1	58602501	58603000	1.43997e-05	ENSG00000173406	DAB1	1	57460451	59012406	-1
chr16	70159001	70159500	1.4466e-05	ENSG00000090857	PDPR	16	70147529	70195203	1
chr18	2887501	2888000	1.4795e-05	ENSG00000132205	EMILIN2	18	2847028	2914090	1
chr22	33358501	33359000	1.48195e-05	ENSG00000185666	SYN3	22	32908539	33454358	-1
chr1	50063501	50064000	1.49609e-05	ENSG00000186094	AGBL4	1	48998527	50489585	-1
chr22	39540001	39540500	1.49652e-05	ENSG00000100307	CBX7	22	39516172	39548679	-1
chr22	39540001	39540500	1.49652e-05	ENSG00000227009	FUNDC2P4	22	39551530	39551950	1
chr22	39540001	39540500	1.49652e-05	ENSG00000233899	RP4-742C19.8	22	39532704	39537189	-1
chr11	106122751	106123250	1.50158e-05	ENSG00000254811	RP11-680E19.1	11	106120746	106135632	1
chr11	104826251	104826750	1.54121e-05	ENSG00000196954	CASP4	11	104813593	104840163	-1
chr4	153874751	153875250	1.55688e-05	ENSG00000137460	FHDC1	4	153857504	153900848	1
chr3	32303501	32304000	1.5682e-05	ENSG00000170293	CMTM8	3	32280171	32411817	1
chr12	118081751	118082250	1.57411e-05	ENSG00000171435	KSR2	12	117890817	118406788	-1
chr12	104147001	104147500	1.60534e-05	ENSG00000136011	STAB2	12	103981051	104160505	1
chr12	104147001	104147500	1.60534e-05	ENSG00000257681	RP11-341G23.4	12	104140093	104162636	-1
chr14	58979501	58980000	1.61212e-05	ENSG00000100578	KIAA0586	14	58894103	59015216	1
chr14	58979501	58980000	1.61212e-05	ENSG00000258900	HNRPCP	14	58987941	58988706	1
chr16	16071501	16072000	1.62136e-05	ENSG00000103222	ABCC1	16	16043434	16236931	1
chr22	33358251	33358750	1.64066e-05	ENSG00000185666	SYN3	22	32908539	33454358	-1
chr15	31760251	31760750	1.66369e-05	ENSG00000259696	RP11-126F18.2	15	31745346	31746342	-1
chr5	109678751	109679250	1.68375e-05	ENSG00000186952	TMEM232	5	109624934	110074657	-1
chr8	77474251	77474750	1.72501e-05	ENSG00000253661	RP11-65D13.1	8	77403435	77595513	-1
chr18	14519001	14519500	1.73895e-05	ENSG00000183206	POTEC	18	14507338	14543599	-1
chr1	59627251	59627750	1.74761e-05	ENSG00000224609	RP11-470E16.1	1	59597608	59664293	-1
chr1	231365001	231365500	1.76205e-05	ENSG00000116906	GNPAT	1	231376953	231413719	1
chr1	231365001	231365500	1.76205e-05	ENSG00000143633	C1orf131	1	231359509	231376933	-1
chr10	129074001	129074500	1.76221e-05	ENSG00000150760	DOCK1	10	128593978	129250781	1
chr22	20849001	20849500	1.77092e-05	ENSG00000099910	KLHL22	22	20783528	20850170	-1
chr22	20849001	20849500	1.77092e-05	ENSG00000099917	MED15	22	20850200	20941919	1
chr22	20849001	20849500	1.77092e-05	ENSG00000206673	Y_RNA	22	20829490	20829598	-1
chr22	20849001	20849500	1.77092e-05	ENSG00000236670	KRT18P5	22	20837102	20838392	-1
chr22	20849001	20849500	1.77092e-05	ENSG00000242876	AC007731.2	22	20836222	20836500	-1
chr22	20849001	20849500	1.77092e-05	ENSG00000255156	KLHL22-IT1	22	20829490	20829598	-1
chr6	71605001	71605500	1.78861e-05	ENSG00000112309	B3GAT2	6	71566382	71666741	-1
chr2	198348001	198348500	1.79668e-05	ENSG00000115541	HSPE1	2	198364718	198368181	1
chr8	141748001	141748500	1.8142e-05	ENSG00000169398	PTK2	8	141667999	142012315	-1
chr8	141748001	141748500	1.8142e-05	ENSG00000207792	MIR151A	8	141742663	141742752	-1
chr8	141748001	141748500	1.8142e-05	ENSG00000254324	MIR151	8	141742663	141742752	-1
chr2	96996001	96996500	1.82429e-05	ENSG00000121152	NCAPH	2	97001525	97039583	1
chr2	96996001	96996500	1.82429e-05	ENSG00000230747	AC021188.4	2	96973001	96987469	-1
chr11	122740251	122740750	1.83502e-05	ENSG00000109943	CRTAM	11	122709208	122743347	1
chr11	122740251	122740750	1.83502e-05	ENSG00000109944	C11orf63	11	122753391	122830506	1
chr7	30335501	30336000	1.84627e-05	ENSG00000180233	ZNRF2	7	30323923	30452118	1
chr1	202474251	202474750	1.87426e-05	ENSG00000077157	PPP1R12B	1	202317827	202557697	1
chr1	204476001	204476500	1.90763e-05	ENSG00000133056	PIK3C2B	1	204391756	204463852	-1
chr1	204476001	204476500	1.90763e-05	ENSG00000198625	MDM4	1	204485511	204542871	1
chr5	168156251	168156750	1.90799e-05	ENSG00000184347	SLIT3	5	168088745	168728133	-1
chr12	26854751	26855250	1.90935e-05	ENSG00000123104	ITPR2	12	26490342	26986131	-1
chr3	119386501	119387000	1.95099e-05	ENSG00000121577	POPDC2	3	119355304	119384171	-1
chr3	119386501	119387000	1.95099e-05	ENSG00000138495	COX17	3	119373360	119396301	-1
chr2	86654001	86654500	1.95919e-05	ENSG00000115548	KDM3A	2	86667770	86719839	1
chr5	136386751	136387250	1.96418e-05	ENSG00000152377	SPOCK1	5	136310987	136934068	-1
chr1	147151251	147151750	1.96759e-05	ENSG00000162836	ACP6	1	147119170	147142618	-1
chr1	147151251	147151750	1.96759e-05	ENSG00000227139	RP11-533N14.3	1	147169914	147171461	1
chr1	147151251	147151750	1.96759e-05	ENSG00000242379	AL365260.1	1	147161384	147161656	1
chr18	18615251	18615750	1.98517e-05	ENSG00000067900	ROCK1	18	18529701	18691812	-1
chr15	60406751	60407250	2.00329e-05	ENSG00000259223	RP11-82L7.4	15	60365867	60410519	-1
chr1	15852501	15853000	2.00391e-05	ENSG00000116138	DNAJC16	1	15853308	15918874	1
chr1	15852501	15853000	2.00391e-05	ENSG00000132906	CASP9	1	15817327	15853029	-1
chr1	15852501	15853000	2.00391e-05	ENSG00000251866	SCARNA21	1	15868660	15868799	1
chr3	105252751	105253250	2.05322e-05	ENSG00000170017	ALCAM	3	105085753	105295744	1
chr4	144630001	144630500	2.0709e-05	ENSG00000183090	FREM3	4	144498455	144621828	-1
chr4	144630001	144630500	2.0709e-05	ENSG00000246448	RP13-578N3.3	4	144621410	144786225	1
chr5	113379001	113379500	2.07432e-05	ENSG00000251628	RP11-371M22.1	5	113391703	113392871	1
chr20	8078001	8078500	2.08181e-05	ENSG00000226262	PHKBP1	20	8078471	8080421	-1
chr3	115865751	115866250	2.11146e-05	ENSG00000185565	LSAMP	3	115528641	117716095	-1
chr12	46745751	46746250	2.11357e-05	ENSG00000258096	RP11-474P2.2	12	46765246	46767561	1
chr8	9943251	9943750	2.14333e-05	ENSG00000175806	MSRA	8	9911778	10286401	1
chr8	9943251	9943750	2.14333e-05	ENSG00000221320	AC023385.1	8	9945431	9945541	1
chr8	9943251	9943750	2.14333e-05	ENSG00000244409	AC034111.1	8	9939323	9939393	-1
chr12	50859251	50859750	2.14806e-05	ENSG00000161813	LARP4	12	50786166	50873787	1
chr4	147281501	147282000	2.15059e-05	ENSG00000120519	SLC10A7	4	147175127	147443123	-1
chr2	33471251	33471750	2.15464e-05	ENSG00000049323	LTBP1	2	33172039	33624576	1
chr14	64817501	64818000	2.17432e-05	ENSG00000140009	ESR2	14	64550950	64804830	-1
chr14	64817501	64818000	2.17432e-05	ENSG00000214770	RP11-544I20.2	14	64796149	64805317	-1
chr14	64817501	64818000	2.17432e-05	ENSG00000234911	TEX21P	14	64812889	64841384	-1
chr9	137290501	137291000	2.20024e-05	ENSG00000186350	RXRA	9	137208944	137332431	1
chr16	61744251	61744750	2.21031e-05	ENSG00000150394	CDH8	16	61687365	62070739	-1
chr16	61744251	61744750	2.21031e-05	ENSG00000260600	RP11-109D24.1	16	61725660	61727654	-1
chr13	74577501	74578000	2.21149e-05	ENSG00000118922	KLF12	13	74260226	74708394	-1
chr16	78170001	78170500	2.21514e-05	ENSG00000186153	WWOX	16	78133310	79246564	1
chr8	86540251	86540750	2.22418e-05	ENSG00000253680	RP11-59O2.1	8	86529573	86529741	-1
chr7	89579251	89579750	2.22471e-05	ENSG00000227646	STEAP2-AS1	7	89511667	89840949	-1
chr12	108742751	108743250	2.22595e-05	ENSG00000174600	CMKLR1	12	108681821	108733118	-1
chr6	22280251	22280750	2.23923e-05	ENSG00000260049	RP3-404K8.2	6	22260653	22318027	1
chr4	182825001	182825500	2.24077e-05	ENSG00000177822	AC108142.1	4	182795591	183066402	-1
chr12	65125001	65125500	2.25152e-05	ENSG00000135677	GNS	12	65107225	65153227	-1
chr3	27377501	27378000	2.25767e-05	ENSG00000163491	NEK10	3	27151576	27410951	-1
chr2	203625751	203626250	2.27427e-05	ENSG00000138439	FAM117B	2	203499901	203634480	1
chr15	86139751	86140250	2.32961e-05	ENSG00000170776	AKAP13	15	85777817	86292586	1
chr15	86139751	86140250	2.32961e-05	ENSG00000259375	RP11-815J21.2	15	86122277	86123409	-1
chr2	170072501	170073000	2.33384e-05	ENSG00000081479	LRP2	2	169983619	170219195	-1
chr14	72797251	72797750	2.33411e-05	ENSG00000182732	RGS6	14	72315323	73030654	1
chr16	11583751	11584250	2.33582e-05	ENSG00000188897	AC099489.1	16	11536047	11585611	-1
chr16	11583751	11584250	2.33582e-05	ENSG00000262021	CTD-3088G3.5	16	11536047	11594687	-1
chr11	6606001	6606500	2.3387e-05	ENSG00000166333	ILK	11	6624961	6632102	1
chr4	177171001	177171500	2.34468e-05	ENSG00000164122	ASB5	4	177134824	177198722	-1
chr19	16299001	16299500	2.35278e-05	ENSG00000072958	AP1M1	19	16308665	16346156	1
chr19	16299001	16299500	2.35278e-05	ENSG00000105058	FAM32A	19	16296235	16302855	1
chr19	16299001	16299500	2.35278e-05	ENSG00000141977	CIB3	19	16272179	16284286	-1
chr16	59099001	59099500	2.3552e-05	ENSG00000245768	RP11-410D17.2	16	58767816	59142878	1
chr1	220452751	220453250	2.35647e-05	ENSG00000118873	RAB3GAP2	1	220321635	220445796	-1
chr1	220452751	220453250	2.35647e-05	ENSG00000213033	AURKAPS1	1	220440053	220441259	-1
chr12	102013751	102014250	2.37213e-05	ENSG00000196091	MYBPC1	12	101962131	102079796	1
chr16	70159251	70159750	2.37998e-05	ENSG00000090857	PDPR	16	70147529	70195203	1
chr4	140585751	140586250	2.43055e-05	ENSG00000085871	MGST2	4	140586922	140661899	1
chr7	65337751	65338250	2.43761e-05	ENSG00000196715	VKORC1L1	7	65338254	65424530	1
chr7	65337751	65338250	2.43761e-05	ENSG00000201560	U6	7	65324647	65324753	-1
chr4	99338751	99339250	2.4398e-05	ENSG00000138698	RAP1GDS1	4	99182535	99365012	1
chr12	121095001	121095500	2.44323e-05	ENSG00000157782	CABP1	12	121078355	121105127	1
chr12	121095001	121095500	2.44323e-05	ENSG00000256008	RP11-728G15.1	12	121067908	121079394	-1
chr12	117127751	117128250	2.45391e-05	ENSG00000257654	RP11-497G19.2	12	117136141	117140935	1
chr12	117127751	117128250	2.45391e-05	ENSG00000257883	RP11-497G19.1	12	117099387	117135870	1
chr17	55185751	55186250	2.47819e-05	ENSG00000121057	AKAP1	17	55162453	55198710	1
chr17	55185751	55186250	2.47819e-05	ENSG00000263089	RP11-166P13.4	17	55169506	55173786	-1
chr18	50594501	50595000	2.52076e-05	ENSG00000187323	DCC	18	49867158	51062269	1
chr17	33430251	33430750	2.53003e-05	ENSG00000073598	FNDC8	17	33448650	33457751	1
chr17	33430251	33430750	2.53003e-05	ENSG00000092871	RFFL	17	33333009	33416334	-1
chr17	33430251	33430750	2.53003e-05	ENSG00000185379	RAD51D	17	33426811	33448541	-1
chr17	33430251	33430750	2.53003e-05	ENSG00000252328	Vault	17	33424579	33424676	-1
chr6	15493001	15493500	2.5513e-05	ENSG00000008083	JARID2	6	15245734	15522252	1
chr16	15505001	15505500	2.55478e-05	ENSG00000261130	RP11-1021N1.1	16	15489611	15609205	1
chr16	15505001	15505500	2.55478e-05	ENSG00000261422	RP11-1021N1.2	16	15506577	15507125	1
chr3	187879001	187879500	2.58094e-05	ENSG00000145012	LPP	3	187871072	188608460	1
chr3	187879001	187879500	2.58094e-05	ENSG00000213132	AC022498.1	3	187896331	187898598	1
chr9	123210001	123210500	2.58162e-05	ENSG00000136861	CDK5RAP2	9	123151147	123342448	-1
chr2	6998001	6998500	2.58421e-05	ENSG00000134321	RSAD2	2	7005937	7038370	1
chr2	6998001	6998500	2.58421e-05	ENSG00000134326	CMPK2	2	6980701	7006766	-1
chr2	6998001	6998500	2.58421e-05	ENSG00000225964	AC017076.5	2	6968645	6980595	-1
chr11	112650001	112650500	2.60899e-05	ENSG00000254626	RP11-27G22.1	11	112658027	112666577	1
chr2	48214251	48214750	2.60918e-05	ENSG00000230773	AC079807.4	2	48168835	48468122	-1
chr10	119112501	119113000	2.62681e-05	ENSG00000165650	PDZD8	10	119040000	119134978	-1
chr10	119112501	119113000	2.62681e-05	ENSG00000222197	AL359836.1	10	119117867	119117967	1
chr15	20254251	20254750	2.68675e-05	ENSG00000259769	RP11-1360M22.2	15	20251549	20253247	-1
chr3	142494501	142495000	2.71687e-05	ENSG00000144935	TRPC1	3	142442916	142526730	1
chr5	66281001	66281500	2.74648e-05	ENSG00000069020	MAST4	5	65892176	66465423	1
chr6	161409001	161409500	2.75084e-05	ENSG00000085511	MAP3K4	6	161412759	161551917	1
chr10	96484001	96484500	2.77127e-05	ENSG00000108242	CYP2C18	10	96442710	96495947	1
chr10	96484001	96484500	2.77127e-05	ENSG00000165841	CYP2C19	10	96447911	96613017	1
chr14	29427251	29427750	2.7857e-05	ENSG00000258028	RP11-148E17.1	14	29406095	29497969	1
chr14	29427251	29427750	2.7857e-05	ENSG00000258038	CTD-2384A14.1	14	29299450	29437606	1
chr3	99588501	99589000	2.81042e-05	ENSG00000168386	FILIP1L	3	99548985	99833357	-1
chr3	99588501	99589000	2.81042e-05	ENSG00000184220	C3orf26	3	99536678	99897447	1
chr1	235481751	235482250	2.84978e-05	ENSG00000054267	ARID4B	1	235294949	235491534	-1
chr1	235481751	235482250	2.84978e-05	ENSG00000152904	GGPS1	1	235490665	235507847	1
chr1	235481751	235482250	2.84978e-05	ENSG00000227962	RP11-382D8.3	1	235500121	235500402	1
chr1	235481751	235482250	2.84978e-05	ENSG00000234086	AL391994.1	1	235472935	235473313	-1
chr2	32520251	32520750	2.85768e-05	ENSG00000119820	YIPF4	2	32502979	32537002	1
chr6	26692501	26693000	2.8966e-05	ENSG00000240982	AL591044.2	6	26698284	26698340	1
chr17	76558251	76558750	2.9123e-05	ENSG00000187775	DNAH17	17	76419778	76573476	-1
chr12	65125251	65125750	2.91319e-05	ENSG00000135677	GNS	12	65107225	65153227	-1
chr8	92062751	92063250	2.94593e-05	ENSG00000155099	TMEM55A	8	92006024	92053292	-1
chr8	92062751	92063250	2.94593e-05	ENSG00000155100	OTUD6B	8	92082424	92099323	1
chr8	92062751	92063250	2.94593e-05	ENSG00000254219	GS1-251I9.2	8	92054918	92056990	-1
chr9	6027501	6028000	2.94901e-05	ENSG00000137040	RANBP6	9	6011043	6015618	-1
chr9	6027501	6028000	2.94901e-05	ENSG00000183354	KIAA2026	9	5881596	6007901	-1
chr9	6027501	6028000	2.94901e-05	ENSG00000228739	RP11-218I7.2	9	6047360	6066714	1
chr3	158731001	158731500	2.966e-05	ENSG00000214216	IQCJ	3	158680717	158984096	1
chr3	158731001	158731500	2.966e-05	ENSG00000250588	IQCJ-SCHIP1	3	158680024	159615155	1
chr5	60624001	60624500	2.97175e-05	ENSG00000130449	ZSWIM6	5	60628100	60841997	1
chr5	60624001	60624500	2.97175e-05	ENSG00000251682	RP11-631M6.3	5	60642953	60643543	1
chr14	66921001	66921500	2.97747e-05	ENSG00000258561	RP11-72M17.1	14	66679528	66976112	-1
chr2	44821001	44821500	3.01091e-05	ENSG00000143919	CAMKMT	2	44589089	44999731	1
chr3	173424751	173425250	3.0349e-05	ENSG00000169760	NLGN1	3	173114074	174004434	1
chr4	169905751	169906250	3.03595e-05	ENSG00000145439	CBR4	4	169784921	169931426	-1
chr22	34499501	34500000	3.04633e-05	ENSG00000236052	LL22NC03-86D4.1	22	34413462	34584414	1
chr12	38459751	38460250	3.04982e-05	ENSG00000258278	RP11-297L6.1	12	38475848	38477884	1
chr7	110601751	110602250	3.05066e-05	ENSG00000184903	IMMP2L	7	110303110	111202573	-1
chr12	97241251	97241750	3.05243e-05	ENSG00000188596	C12orf55	12	96883349	97269333	1
chr3	111826501	111827000	3.07206e-05	ENSG00000114529	C3orf52	3	111805182	111849851	1
chr3	111826501	111827000	3.07206e-05	ENSG00000207940	MIR567	3	111831648	111831745	1
chr1	47159001	47159500	3.08879e-05	ENSG00000123472	ATPAF1	1	47098409	47139539	-1
chr1	47159001	47159500	3.08879e-05	ENSG00000159658	KIAA0494	1	47124366	47184824	-1
chr3	53909251	53909750	3.0971e-05	ENSG00000113812	ACTR8	3	53901093	53916229	-1
chr10	28734751	28735250	3.13375e-05	ENSG00000222705	7SK	10	28731504	28731825	-1
chr10	28734751	28735250	3.13375e-05	ENSG00000237128	RP11-351M16.3	10	28721937	28784742	-1
chr13	102680751	102681250	3.1415e-05	ENSG00000102466	FGF14	13	102375035	103054124	-1
chr13	102680751	102681250	3.1415e-05	ENSG00000201690	RNY1P2	13	102669303	102669419	-1
chr10	97258251	97258750	3.16403e-05	ENSG00000095637	SORBS1	10	97071528	97321171	-1
chr4	46471001	46471500	3.1855e-05	ENSG00000151834	GABRA2	4	46250444	46477247	-1
chr2	201755251	201755750	3.19258e-05	ENSG00000196290	NIF3L1	2	201754050	201768655	1
chr2	201755251	201755750	3.19258e-05	ENSG00000201499	U6	2	201746438	201746544	-1
chr2	201755251	201755750	3.19258e-05	ENSG00000240344	PPIL3	2	201735630	201754026	-1
chr2	201755251	201755750	3.19258e-05	ENSG00000252916	U6	2	201763743	201763844	1
chr6	10189001	10189500	3.20128e-05	ENSG00000181355	OFCC1	6	9596343	10211841	-1
chr9	6795001	6795500	3.2119e-05	ENSG00000107077	KDM4C	9	6720863	7175648	1
chr7	156817751	156818250	3.23116e-05	ENSG00000130675	MNX1	7	156786745	156803370	-1
chr11	58540501	58541000	3.2504e-05	ENSG00000254926	AP000445.2	11	58516472	58528526	-1
chr12	97386751	97387250	3.27022e-05	ENSG00000202368	Y_RNA	12	97373306	97373407	-1
chr12	97386751	97387250	3.27022e-05	ENSG00000258131	RP11-541G9.1	12	97379434	97579387	1
chr2	52513751	52514250	3.29669e-05	ENSG00000202195	Y_RNA	2	52525133	52525234	1
chr2	52513751	52514250	3.29669e-05	ENSG00000231918	AC007682.1	2	51259739	52635055	1
chr17	65264001	65264500	3.32534e-05	ENSG00000200619	RN5S447	17	65264226	65264344	1
chr17	65264001	65264500	3.32534e-05	ENSG00000207410	SNORA8	17	65267585	65267723	1
chr16	2157751	2158250	3.34851e-05	ENSG00000008710	PKD1	16	2138711	2185899	-1
chr16	2157751	2158250	3.34851e-05	ENSG00000221656	MIR1225	16	2140196	2140285	-1
chr16	2157751	2158250	3.34851e-05	ENSG00000260447	RP11-304L19.2	16	2169208	2170249	1
chr16	2157751	2158250	3.34851e-05	ENSG00000261123	RP11-304L19.3	16	2144831	2147027	-1
chr16	2157751	2158250	3.34851e-05	ENSG00000261240	RP11-304L19.4	16	2162336	2163343	1
chr8	96273001	96273500	3.35322e-05	ENSG00000156172	C8orf37	8	96257147	96281429	-1
chr8	96273001	96273500	3.35322e-05	ENSG00000253773	KB-1047C11.2	8	96216684	96822364	1
chr5	94522251	94522750	3.35475e-05	ENSG00000175471	MCTP1	5	94039446	94620279	-1
chr6	128257751	128258250	3.37757e-05	ENSG00000172673	THEMIS	6	128029217	128239776	-1
chr6	128257751	128258250	3.37757e-05	ENSG00000260527	RP11-73O6.4	6	126112111	130461627	1
chr3	18235501	18236000	3.40021e-05	ENSG00000131374	TBC1D5	3	17199899	18486309	-1
chr19	47742251	47742750	3.418e-05	ENSG00000105321	CCDC9	19	47759731	47775208	1
chr19	47742251	47742750	3.418e-05	ENSG00000105327	BBC3	19	47724079	47736023	-1
chr12	101424501	101425000	3.44108e-05	ENSG00000151572	ANO4	12	101111304	101522419	1
chr5	167412001	167412500	3.45516e-05	ENSG00000145934	ODZ2	5	166711804	167691162	1
chr5	167412001	167412500	3.45516e-05	ENSG00000253947	CTB-77H17.1	5	167392192	167394091	-1
chr14	53670501	53671000	3.46354e-05	ENSG00000237356	AL163953.3	14	53635772	54153976	1
chr7	42734001	42734500	3.49914e-05	ENSG00000238284	AC027269.2	7	42701325	42746046	-1
chr20	32521001	32521500	3.50061e-05	ENSG00000214200	TPM3P2	20	32500129	32501142	-1
chr21	15770001	15770500	3.51138e-05	ENSG00000155304	HSPA13	21	15743436	15755805	-1
chr1	173627501	173628000	3.53221e-05	ENSG00000183831	ANKRD45	1	173578700	173639001	-1
chr1	173627501	173628000	3.53221e-05	ENSG00000228394	BX248409.1	1	173626484	173644582	-1
chr6	63247751	63248250	3.533e-05	ENSG00000217067	RP11-448N11.2	6	63257332	63258177	1
chr20	900751	901250	3.54591e-05	ENSG00000101280	ANGPT4	20	853296	896977	-1
chr4	9133501	9134000	3.54706e-05	ENSG00000249767	RP11-1286E23.1	4	9080749	9143334	1
chr9	135832751	135833250	3.56212e-05	ENSG00000165699	TSC1	9	135766735	135820020	-1
chr9	135832751	135833250	3.56212e-05	ENSG00000165702	GFI1B	9	135820932	135867083	1
chr9	135832751	135833250	3.56212e-05	ENSG00000234907	RP11-415H23.4	9	135837898	135838054	1
chr9	135832751	135833250	3.56212e-05	ENSG00000238558	RNU7-21P	9	135839119	135839180	1
chr5	60684251	60684750	3.56711e-05	ENSG00000130449	ZSWIM6	5	60628100	60841997	1
chr3	121707501	121708000	3.57966e-05	ENSG00000145103	ILDR1	3	121706170	121741051	-1
chr10	63773251	63773750	3.58137e-05	ENSG00000150347	ARID5B	10	63661059	63856703	1
chr6	108468751	108469250	3.588e-05	ENSG00000081087	OSTM1	6	108362613	108487058	-1
chr6	108468751	108469250	3.588e-05	ENSG00000112333	NR2E1	6	108487262	108510013	1
chr6	108468751	108469250	3.588e-05	ENSG00000225174	OSTM1-AS1	6	108444719	108480596	1
chr2	56605501	56606000	3.59916e-05	ENSG00000055813	CCDC85A	2	56411258	56613308	1
chr19	43032501	43033000	3.64127e-05	ENSG00000079385	CEACAM1	19	43011458	43032661	-1
chr7	85048751	85049250	3.65822e-05	ENSG00000225128	AC074112.1	7	85050438	85118609	1
chr5	21652001	21652500	3.66001e-05	ENSG00000253766	RP11-804N13.1	5	21616371	21779631	1
chr5	95968751	95969250	3.68416e-05	ENSG00000153113	CAST	5	95865525	96115299	1
chr5	95968751	95969250	3.68416e-05	ENSG00000251314	CTD-2337A12.1	5	95297705	95970220	1
chr1	206174501	206175000	3.68684e-05	ENSG00000225483	RP11-38J22.2	1	206180054	206180443	1
chr1	50775251	50775750	3.70324e-05	ENSG00000234080	RP11-183G22.1	1	50791803	50792682	1
chr17	31639501	31640000	3.75972e-05	ENSG00000108684	ASIC2	17	31340105	32483551	-1
chr6	143395501	143396000	3.85588e-05	ENSG00000146416	AIG1	6	143381633	143661441	1
chr1	14319001	14319500	3.87332e-05	ENSG00000218328	C1orf196	1	14219052	14507087	1
chr12	49574751	49575250	3.8941e-05	ENSG00000167553	TUBA1C	12	49582519	49667116	1
chr12	49574751	49575250	3.8941e-05	ENSG00000241580	AC010173.1	12	49560794	49560938	-1
chr4	4246751	4247250	3.9289e-05	ENSG00000132406	TMEM128	4	4237269	4249950	-1
chr4	4246751	4247250	3.9289e-05	ENSG00000163982	OTOP1	4	4190530	4228616	-1
chr10	67822751	67823250	3.94412e-05	ENSG00000183230	CTNNA3	10	67679719	69455927	-1
chr15	36478501	36479000	3.9527e-05	ENSG00000259639	RP11-184D12.1	15	36231368	36544458	-1
chr12	99656251	99656750	3.96099e-05	ENSG00000185046	ANKS1B	12	99120235	100378432	-1
chr7	12564251	12564750	3.97635e-05	ENSG00000226690	AC005281.1	7	12536055	12581536	1
chr1	214497751	214498250	3.98504e-05	ENSG00000143499	SMYD2	1	214454445	214510474	1
chr15	90821001	90821500	4.00995e-05	ENSG00000214433	AC091167.3	15	90835194	90838915	1
chr15	90821001	90821500	4.00995e-05	ENSG00000221309	AC091167.1	15	90838273	90838355	1
chr15	90821001	90821500	4.00995e-05	ENSG00000242620	AC091167.5	15	90837247	90837408	1
chr3	169986001	169986500	4.02354e-05	ENSG00000163558	PRKCI	3	169940153	170023769	1
chr10	44002001	44002500	4.03951e-05	ENSG00000236114	RP11-517P14.7	10	44018704	44020665	1
chr21	23390751	23391250	4.04542e-05	ENSG00000233215	AP000472.2	21	23381263	23470778	-1
chr20	50455001	50455500	4.05549e-05	ENSG00000227964	RP5-1112F19.2	20	50448336	50479451	-1
chr7	137622501	137623000	4.07313e-05	ENSG00000182158	CREB3L2	7	137559725	137686813	-1
chr7	137622501	137623000	4.07313e-05	ENSG00000237243	AC022173.2	7	137638094	137642712	1
chr2	65548001	65548500	4.10084e-05	ENSG00000198369	SPRED2	2	65537985	65659771	-1
chr6	2314001	2314500	4.10353e-05	ENSG00000250903	RP1-80B9.2	6	2245982	2413825	1
chr4	96303001	96303500	4.10952e-05	ENSG00000182168	UNC5C	4	96083655	96470357	-1
chr6	151432001	151432500	4.12098e-05	ENSG00000223598	RP1-292B18.4	6	151409239	151549582	-1
chr3	178209001	178209500	4.13055e-05	ENSG00000197584	KCNMB2	3	177990720	178562217	1
chr5	77601251	77601750	4.1331e-05	ENSG00000132842	AP3B1	5	77296349	77590579	-1
chr5	77601251	77601750	4.1331e-05	ENSG00000206714	Y_RNA	5	77612860	77612961	1
chr5	77601251	77601750	4.1331e-05	ENSG00000251605	CTD-2037K23.1	5	77603327	77603738	1
chr2	20884251	20884750	4.13708e-05	ENSG00000118961	C2orf43	2	20883803	21022882	-1
chr1	37489751	37490250	4.1506e-05	ENSG00000163873	GRIK3	1	37261128	37499730	-1
chr4	169564001	169564500	4.16131e-05	ENSG00000129116	PALLD	4	169418217	169849608	1
chr11	105879751	105880250	4.17377e-05	ENSG00000170903	MSANTD4	11	105866350	105893130	-1
chr12	72894001	72894500	4.17903e-05	ENSG00000072657	TRHDE	12	72481046	73059422	1
chr9	130097501	130098000	4.1917e-05	ENSG00000136895	GARNL3	9	129986544	130155939	1
chr7	33611251	33611750	4.22873e-05	ENSG00000122507	BBS9	7	33168856	33645680	1
chr14	37848251	37848750	4.23203e-05	ENSG00000151338	MIPOL1	14	37667118	38021566	1
chr2	26335501	26336000	4.23992e-05	ENSG00000084733	RAB10	2	26256976	26360323	1
chr2	26335501	26336000	4.23992e-05	ENSG00000235440	RP11-214J9.1	2	26324186	26325005	-1
chr7	8081251	8081750	4.2513e-05	ENSG00000106415	GLCCI1	7	8008425	8133902	1
chr8	22327251	22327750	4.26378e-05	ENSG00000120910	PPP3CC	8	22298332	22398652	1
chr12	1652251	1652750	4.27594e-05	ENSG00000111186	WNT5B	12	1639057	1756409	1
chr2	115632001	115632500	4.28942e-05	ENSG00000175497	DPP10	2	115199876	116603328	1
chr7	26361251	26361750	4.32284e-05	ENSG00000086300	SNX10	7	26331541	26413949	1
chr1	53882251	53882750	4.32734e-05	ENSG00000236253	SLC25A3P1	1	53878821	53905693	-1
chr13	73434751	73435250	4.33072e-05	ENSG00000083535	PIBF1	13	73356197	73590592	1
chr1	180643751	180644250	4.33157e-05	ENSG00000143324	XPR1	1	180601140	180859387	1
chr17	8834001	8834500	4.3686e-05	ENSG00000141506	PIK3R5	17	8782228	8869024	-1
chr11	124478001	124478500	4.37375e-05	ENSG00000154143	PANX3	11	124481386	124490252	1
chr11	124478001	124478500	4.37375e-05	ENSG00000154144	TBRG1	11	124492732	124505287	1
chr20	41548001	41548500	4.41848e-05	ENSG00000196090	PTPRT	20	40701392	41818610	-1
chr3	15575251	15575750	4.42065e-05	ENSG00000206561	COLQ	3	15491640	15563258	-1
chr6	157377751	157378250	4.4382e-05	ENSG00000049618	ARID1B	6	157099063	157530401	1
chr14	60308501	60309000	4.45406e-05	ENSG00000139970	RTN1	14	60062694	60337684	-1
chr14	47387251	47387750	4.4566e-05	ENSG00000139915	MDGA2	14	47308826	48144157	-1
chr1	166301251	166301750	4.48721e-05	ENSG00000229588	RP11-479J7.2	1	166304121	166304999	1
chr4	96303251	96303750	4.48883e-05	ENSG00000182168	UNC5C	4	96083655	96470357	-1
chr4	161488751	161489250	4.48988e-05	ENSG00000240942	AC095047.1	4	161486186	161486491	-1
chr4	161488751	161489250	4.48988e-05	ENSG00000249425	RP11-502M1.2	4	161460406	161507969	1
chr21	26403751	26404250	4.54773e-05	ENSG00000226983	AP000235.2	21	26212864	26430059	1
chr21	26403751	26404250	4.54773e-05	ENSG00000237444	AP001342.1	21	26403318	26403842	-1
chr18	3901501	3902000	4.55004e-05	ENSG00000170579	DLGAP1	18	3496030	4151290	-1
chr18	3901501	3902000	4.55004e-05	ENSG00000207278	U6	18	3894699	3894805	-1
chr3	32303251	32303750	4.55785e-05	ENSG00000170293	CMTM8	3	32280171	32411817	1
chr6	140187501	140188000	4.55901e-05	ENSG00000225148	RP5-899B16.2	6	140177241	140198528	-1
chr13	73271751	73272250	4.57213e-05	ENSG00000226617	RPL21P110	13	73277831	73278276	1
chr5	158183251	158183750	4.59408e-05	ENSG00000164330	EBF1	5	158122924	158526788	-1
chr16	25245251	25245750	4.63007e-05	ENSG00000259955	CTD-2547G23.2	16	25249639	25250608	1
chr3	45304001	45304500	4.64151e-05	ENSG00000202268	U3	3	45296902	45297112	-1
chr12	49678751	49679250	4.68829e-05	ENSG00000135406	PRPH	12	49687035	49692465	1
chr12	49678751	49679250	4.68829e-05	ENSG00000257960	RP11-161H23.11	12	49672836	49676768	-1
chr12	49678751	49679250	4.68829e-05	ENSG00000258232	RP11-161H23.5	12	49658939	49667089	-1
chr8	28974001	28974500	4.69934e-05	ENSG00000197892	KIF13B	8	28924796	29120641	-1
chr8	28974001	28974500	4.69934e-05	ENSG00000254129	CTD-2647L4.1	8	28968090	28998246	1
chr4	152174751	152175250	4.69958e-05	ENSG00000249012	RP11-731D1.1	4	152180655	152184119	1
chr8	40464001	40464500	4.70144e-05	ENSG00000165061	ZMAT4	8	40388109	40755352	-1
chr7	84180501	84181000	4.73926e-05	ENSG00000235139	AC003984.1	7	84161792	84213638	1
chr16	89403251	89403750	4.74933e-05	ENSG00000167522	ANKRD11	16	89334038	89556969	-1
chr16	67843751	67844250	4.75131e-05	ENSG00000102904	TSNAXIP1	16	67840668	67866051	1
chr16	67843751	67844250	4.75131e-05	ENSG00000141084	RANBP10	16	67757005	67840555	-1
chr10	16806251	16806750	4.75559e-05	ENSG00000148484	RSU1	10	16632610	16859527	-1
chr10	16806251	16806750	4.75559e-05	ENSG00000225213	RP11-197M22.2	10	16763351	16790376	-1
chr6	163874251	163874750	4.75976e-05	ENSG00000112531	QKI	6	163835032	163999628	1
chr8	104686001	104686500	4.76741e-05	ENSG00000176406	RIMS2	8	104512976	105268322	1
chr14	55470501	55471000	4.79164e-05	ENSG00000198554	WDHD1	14	55405668	55493823	-1
chr3	68334751	68335250	4.79212e-05	ENSG00000183662	FAM19A1	3	68053359	68594776	1
chr9	97702251	97702750	4.81582e-05	ENSG00000148120	C9orf3	9	97488983	97849441	1
chr9	97702251	97702750	4.81582e-05	ENSG00000224764	RP11-54O15.3	9	97690833	97697228	-1
chr19	50260001	50260500	4.82155e-05	ENSG00000126467	TSKS	19	50243018	50266543	-1
chr19	50260001	50260500	4.82155e-05	ENSG00000196961	AP2A1	19	50270180	50310369	1
chr5	66001751	66002250	4.83939e-05	ENSG00000069020	MAST4	5	65892176	66465423	1
chr3	195046251	195046750	4.87065e-05	ENSG00000114331	ACAP2	3	194995465	195163807	-1
chr19	14108751	14109250	4.88194e-05	ENSG00000132005	RFX1	19	14072343	14117134	-1
chr10	17261501	17262000	4.88688e-05	ENSG00000026025	VIM	10	17270258	17279592	1
chr10	17261501	17262000	4.88688e-05	ENSG00000107614	TRDMT1	10	17184253	17244053	-1
chr10	17261501	17262000	4.88688e-05	ENSG00000229124	RP11-124N14.4	10	17256238	17268897	-1
chr6	21996501	21997000	4.90713e-05	ENSG00000235767	RP11-377N20.1	6	21980814	21981701	-1
chr12	66544751	66545250	4.91536e-05	ENSG00000155957	TMBIM4	12	66517709	66563852	-1
chr12	66544751	66545250	4.91536e-05	ENSG00000228144	RP11-745O10.4	12	66517697	66563765	-1
chr10	54350001	54350500	4.9406e-05	ENSG00000228651	RP11-556E13.1	10	54316462	54515169	-1
chr3	187992751	187993250	4.9445e-05	ENSG00000145012	LPP	3	187871072	188608460	1
chr1	149965251	149965750	4.94842e-05	ENSG00000163113	OTUD7B	1	149912231	149982686	-1
chr1	63095001	63095500	4.97487e-05	ENSG00000116641	DOCK7	1	62920399	63153969	-1
chr3	177338001	177338500	4.99387e-05	ENSG00000228221	LINC00578	3	177159709	177470093	1
chr8	125052251	125052750	5.00685e-05	ENSG00000181171	FER1L6-AS1	8	124996378	125053023	-1
chr8	125052251	125052750	5.00685e-05	ENSG00000214814	FER1L6	8	124864227	125132302	1
chr8	125052251	125052750	5.00685e-05	ENSG00000254249	RP11-959I15.4	8	125048251	125052709	-1
chr4	152023751	152024250	5.03525e-05	ENSG00000145425	RPS3A	4	152020725	152025804	1
chr4	152023751	152024250	5.03525e-05	ENSG00000208797	SNORD73A	4	152024979	152025043	1
chr17	66370501	66371000	5.059e-05	ENSG00000141337	ARSG	17	66255323	66418872	1
chr17	66370501	66371000	5.059e-05	ENSG00000252208	AC007780.1	17	66383124	66383210	1
chr19	57086251	57086750	5.06015e-05	ENSG00000197016	ZNF470	19	57078890	57094261	1
chr19	57086251	57086750	5.06015e-05	ENSG00000197951	ZNF71	19	57106664	57135540	1
chr22	39071751	39072250	5.08102e-05	ENSG00000100216	TOMM22	22	39077953	39080818	1
chr22	39071751	39072250	5.08102e-05	ENSG00000184949	RP1-199H16.5	22	38974125	39052634	-1
chr22	39071751	39072250	5.08102e-05	ENSG00000228274	RP3-508I15.9	22	39063835	39077825	-1
chr22	39071751	39072250	5.08102e-05	ENSG00000230912	RP3-508I15.10	22	39062513	39064755	-1
chr12	44340001	44340500	5.08113e-05	ENSG00000139173	TMEM117	12	44229770	44783545	1
chr9	95372751	95373250	5.08843e-05	ENSG00000188312	CENPP	9	95087766	95382815	1
chr12	1031751	1032250	5.11517e-05	ENSG00000002016	RAD52	12	1021243	1100356	-1
chr12	27938751	27939250	5.12565e-05	ENSG00000087448	KLHDC5	12	27932953	27955973	1
chr12	27938751	27939250	5.12565e-05	ENSG00000205693	MANSC4	12	27915671	27924209	-1
chr12	27938751	27939250	5.12565e-05	ENSG00000256747	RP11-860B13.1	12	27932754	27934000	-1
chr20	1770251	1770750	5.13021e-05	ENSG00000232528	RP4-673D20.3	20	1748603	1760641	-1
chr21	15147501	15148000	5.14824e-05	ENSG00000173231	TERF1P1	21	15148407	15149587	1
chr21	15147501	15148000	5.14824e-05	ENSG00000232797	FAM207CP	21	15164956	15165462	1
chr11	55717251	55717750	5.18241e-05	ENSG00000167825	OR5I1	11	55702932	55703876	-1
chr11	55717251	55717750	5.18241e-05	ENSG00000255416	OR10AF1P	11	55715596	55716400	-1
chr7	13212001	13212500	5.18262e-05	ENSG00000229618	AC011288.2	7	13141016	13743774	1
chr3	46635251	46635750	5.22775e-05	ENSG00000163827	LRRC2	3	46556913	46621589	-1
chr3	46635251	46635750	5.22775e-05	ENSG00000241186	TDGF1	3	46616045	46668033	1
chr15	27631501	27632000	5.25973e-05	ENSG00000182256	GABRG3	15	27216429	27778373	1
chr1	158487251	158487750	5.2787e-05	ENSG00000231434	RP11-144L1.8	1	158493462	158495628	1
chr7	23324751	23325250	5.28415e-05	ENSG00000156928	MALSU1	7	23338358	23351348	1
chr12	56196251	56196750	5.28419e-05	ENSG00000123353	ORMDL2	12	56211703	56215663	1
chr12	56196251	56196750	5.28419e-05	ENSG00000205323	SARNP	12	56146247	56211540	-1
chr12	56196251	56196750	5.28419e-05	ENSG00000257390	RP11-762I7.5	12	56151059	56221330	-1
chr11	10037251	10037750	5.29236e-05	ENSG00000133812	SBF2	11	9800214	10315754	-1
chr2	183653251	183653750	5.31661e-05	ENSG00000077232	DNAJC10	2	183580999	183653542	1
chr10	56676251	56676750	5.31979e-05	ENSG00000150275	PCDH15	10	55562531	57387702	-1
chr3	81926751	81927250	5.32401e-05	ENSG00000242009	RP11-359D24.1	3	81889698	81972012	1
chr6	26358751	26359250	5.37464e-05	ENSG00000186470	BTN3A2	6	26365387	26378546	1
chr6	26358751	26359250	5.37464e-05	ENSG00000252399	U6	6	26353199	26353264	-1
chr14	23413501	23414000	5.39138e-05	ENSG00000100462	PRMT5	14	23389720	23398794	-1
chr14	23413501	23414000	5.39138e-05	ENSG00000257285	RP11-298I3.1	14	23398818	23424771	1
chr1	143425501	143426000	5.4076e-05	ENSG00000185044	BX004987.4	1	143354963	143467658	-1
chr1	216052001	216052500	5.41284e-05	ENSG00000042781	USH2A	1	215796236	216596738	-1
chr1	216052001	216052500	5.41284e-05	ENSG00000229242	RP5-1111A8.3	1	216059924	216074806	1
chr6	109649001	109649500	5.42326e-05	ENSG00000203799	CCDC162P	6	109612231	109676266	1
chr6	109649001	109649500	5.42326e-05	ENSG00000218632	RP11-425D10.4	6	109648378	109649117	-1
chr1	200067001	200067500	5.42741e-05	ENSG00000116833	NR5A2	1	199996730	200146552	1
chr2	64070001	64070500	5.4387e-05	ENSG00000143951	WDPCP	2	63348518	64054977	-1
chr2	64070001	64070500	5.4387e-05	ENSG00000169764	UGP2	2	64068074	64118696	1
chr9	78874001	78874500	5.45725e-05	ENSG00000099139	PCSK5	9	78505560	78977255	1
chr5	173216001	173216500	5.4629e-05	ENSG00000254211	CTB-43E15.4	5	173213793	173236042	-1
chr3	4033751	4034250	5.52311e-05	ENSG00000144455	SUMF1	3	3742498	4508965	-1
chr3	4033751	4034250	5.52311e-05	ENSG00000229241	AC023480.1	3	4023665	4025979	-1
chr10	97754501	97755000	5.54339e-05	ENSG00000173088	C10orf131	10	97620305	97793507	1
chr10	97754501	97755000	5.54339e-05	ENSG00000188649	CC2D2B	10	97709744	97792441	1
chr10	97754501	97755000	5.54339e-05	ENSG00000226688	RP11-429G19.2	10	97512963	97849995	-1
chr12	59357001	59357500	5.56159e-05	ENSG00000257443	RP11-150C16.1	12	59314420	59458019	1
chr7	134767501	134768000	5.57017e-05	ENSG00000146856	AGBL3	7	134671259	134832715	1
chr2	217111001	217111500	5.58735e-05	ENSG00000231092	AC012513.6	2	217124318	217130853	1
chr5	77423751	77424250	5.63317e-05	ENSG00000132842	AP3B1	5	77296349	77590579	-1
chr2	200632751	200633250	5.64196e-05	ENSG00000226124	AC073043.2	2	200625267	200715896	-1
chr10	64998001	64998500	5.67383e-05	ENSG00000171988	JMJD1C	10	64926981	65225722	-1
chr12	104146751	104147250	5.69554e-05	ENSG00000136011	STAB2	12	103981051	104160505	1
chr12	104146751	104147250	5.69554e-05	ENSG00000257681	RP11-341G23.4	12	104140093	104162636	-1
chr15	57535751	57536250	5.70704e-05	ENSG00000140262	TCF12	15	57210323	57591479	1
chr10	120117501	120118000	5.73177e-05	ENSG00000165669	FAM204A	10	120065401	120101840	-1
chr10	120117501	120118000	5.73177e-05	ENSG00000232139	RP11-319I23.2	10	120116620	120124615	1
chr10	26845251	26845750	5.78102e-05	ENSG00000077420	APBB1IP	10	26726706	26856732	1
chr2	96169501	96170000	5.79698e-05	ENSG00000144010	TRIM43B	2	96142715	96150479	-1
chr2	96169501	96170000	5.79698e-05	ENSG00000223917	AC009237.2	2	96152228	96154375	-1
chr2	96169501	96170000	5.79698e-05	ENSG00000224719	AC009237.6	2	96168539	96170807	1
chr2	96169501	96170000	5.79698e-05	ENSG00000226185	AC009237.7	2	96180575	96185855	1
chr2	96169501	96170000	5.79698e-05	ENSG00000237308	AC009237.5	2	96161770	96162279	-1
chr9	96978751	96979250	5.80746e-05	ENSG00000230262	MIRLET7DHG	9	96938884	96966818	-1
chr9	96978751	96979250	5.80746e-05	ENSG00000238792	snoU13	9	96995760	96995863	1
chr10	83674251	83674750	5.81105e-05	ENSG00000185737	NRG3	10	83635070	84746723	1
chr16	50629501	50630000	5.82246e-05	ENSG00000140807	NKD1	16	50582241	50670647	1
chr6	46061251	46061750	5.84868e-05	ENSG00000112782	CLIC5	6	45848750	46048132	-1
chr12	30894251	30894750	5.86405e-05	ENSG00000110888	CAPRIN2	12	30862486	30907885	-1
chr12	30894251	30894750	5.86405e-05	ENSG00000246331	RP11-77I22.2	12	30908008	30933673	1
chr11	59863001	59863500	5.87406e-05	ENSG00000149534	MS4A2	11	59855734	59863444	1
chr8	120043501	120044000	5.87798e-05	ENSG00000184374	COLEC10	8	120007691	120118821	1
chr17	59510251	59510750	5.88137e-05	ENSG00000121075	TBX4	17	59529779	59562469	1
chr12	24858251	24858750	5.88144e-05	ENSG00000255745	RP11-625L16.1	12	24857499	24927147	1
chr15	42808001	42808500	5.8821e-05	ENSG00000092531	SNAP23	15	42783431	42837547	1
chr8	119120501	119121000	5.88911e-05	ENSG00000182197	EXT1	8	118806729	119124092	-1
chr12	99555251	99555750	5.89454e-05	ENSG00000185046	ANKS1B	12	99120235	100378432	-1
chr7	135144751	135145250	5.92043e-05	ENSG00000080802	CNOT4	7	135046547	135194875	-1
chr16	9471251	9471750	5.93404e-05	ENSG00000261617	RP11-243A14.1	16	9449445	9501950	1
chr5	97434001	97434500	5.94331e-05	ENSG00000248901	AC008834.1	5	97421964	97496897	-1
chr11	65324501	65325000	5.94984e-05	ENSG00000168056	LTBP3	11	65306031	65326401	-1
chr11	65324501	65325000	5.94984e-05	ENSG00000173442	EHBP1L1	11	65343509	65360121	1
chr11	65324501	65325000	5.94984e-05	ENSG00000173465	SSSCA1	11	65337901	65341413	1
chr11	65324501	65325000	5.94984e-05	ENSG00000176973	FAM89B	11	65339820	65341669	1
chr17	58971251	58971750	5.95029e-05	ENSG00000141376	BCAS3	17	58755172	59470198	1
chr3	25186501	25187000	5.98095e-05	ENSG00000237838	AC133680.1	3	24729410	25215796	1
chr16	55981501	55982000	5.99256e-05	ENSG00000159398	CES5A	16	55880066	55989943	-1
chr1	154366251	154366750	6.00319e-05	ENSG00000160712	IL6R	1	154377669	154441926	1
chr1	154366251	154366750	6.00319e-05	ENSG00000226855	RP11-350G8.3	1	154350683	154351565	-1
chr1	154366251	154366750	6.00319e-05	ENSG00000237920	RP11-350G8.4	1	154349434	154351753	-1
chr3	41450751	41451250	6.01613e-05	ENSG00000168038	ULK4	3	41288090	42003922	-1
chr1	158307501	158308000	6.01728e-05	ENSG00000158485	CD1B	1	158297741	158301321	-1
chr1	158307501	158308000	6.01728e-05	ENSG00000158488	CD1E	1	158323254	158327343	1
chr1	245029501	245030000	6.02059e-05	ENSG00000153187	HNRNPU	1	245014468	245027844	-1
chr1	245029501	245030000	6.02059e-05	ENSG00000188206	HNRNPU-AS1	1	245003940	245018799	-1
chr1	84062001	84062500	6.02198e-05	ENSG00000233008	RP11-475O6.1	1	84041459	84326706	-1
chr11	14001251	14001750	6.02693e-05	ENSG00000152268	SPON1	11	13983914	14289646	1
chr9	1989751	1990250	6.05156e-05	ENSG00000224092	RP11-443B9.1	9	1977784	1978547	-1
chr12	11390001	11390500	6.05223e-05	ENSG00000256373	RP11-711K1.8	12	11365126	11404303	1
chr4	108890001	108890500	6.0567e-05	ENSG00000245293	RP11-286E11.1	4	108784635	108899955	-1
chr2	178091001	178091500	6.07906e-05	ENSG00000229337	AC079305.8	2	178020350	178077390	-1
chr6	157440501	157441000	6.10055e-05	ENSG00000049618	ARID1B	6	157099063	157530401	1
chr6	157440501	157441000	6.10055e-05	ENSG00000233044	RP1-137K2.2	6	157428861	157440840	-1
chr2	215876501	215877000	6.14372e-05	ENSG00000144452	ABCA12	2	215796266	216003151	-1
chr2	215876501	215877000	6.14372e-05	ENSG00000227769	AC072062.3	2	215887270	215903765	1
chr15	92440251	92440750	6.1619e-05	ENSG00000176463	SLCO3A1	15	92396925	92715665	1
chr1	245029751	245030250	6.18106e-05	ENSG00000153187	HNRNPU	1	245014468	245027844	-1
chr1	245029751	245030250	6.18106e-05	ENSG00000188206	HNRNPU-AS1	1	245003940	245018799	-1
chr9	115119501	115120000	6.20636e-05	ENSG00000213529	RP11-432F4.2	9	115124994	115125396	1
chr13	102934001	102934500	6.22966e-05	ENSG00000102466	FGF14	13	102375035	103054124	-1
chr13	102934001	102934500	6.22966e-05	ENSG00000236860	RPL39P29	13	102915396	102915552	-1
chr8	55157001	55157500	6.23907e-05	ENSG00000253840	RP11-767C6.1	8	55160193	55160466	1
chr1	152212501	152213000	6.2574e-05	ENSG00000197915	HRNR	1	152184558	152196669	-1
chr1	152212501	152213000	6.2574e-05	ENSG00000237975	FLG-AS1	1	152161827	152339163	1
chr1	150325751	150326250	6.2684e-05	ENSG00000163125	RPRD2	1	150335567	150449042	1
chr4	57360751	57361250	6.26871e-05	ENSG00000174780	SRP72	4	57333081	57369846	1
chr4	57360751	57361250	6.26871e-05	ENSG00000196503	ARL9	4	57371375	57390058	1
chr3	120485751	120486250	6.27235e-05	ENSG00000153767	GTF2E1	3	120461484	120501916	1
chr11	80468251	80468750	6.27339e-05	ENSG00000255178	RP11-686G23.2	11	80462243	80473869	-1
chr7	27160251	27160750	6.28224e-05	ENSG00000105996	HOXA2	7	27139721	27142430	-1
chr7	27160251	27160750	6.28224e-05	ENSG00000105997	HOXA3	7	27145816	27192200	-1
chr7	27160251	27160750	6.28224e-05	ENSG00000253552	HOXA-AS2	7	27147396	27173921	1
chr7	27160251	27160750	6.28224e-05	ENSG00000254369	HOXA-AS3	7	27169596	27195542	1
chr7	7145001	7145500	6.28409e-05	ENSG00000201218	Y_RNA	7	7142204	7142312	-1
chr6	109819251	109819750	6.29418e-05	ENSG00000112365	ZBTB24	6	109783797	109804440	-1
chr6	109819251	109819750	6.29418e-05	ENSG00000155085	AKD1	6	109814059	110012420	-1
chr6	109819251	109819750	6.29418e-05	ENSG00000223537	RP5-919F19.5	6	109809109	109830496	1
chr6	109819251	109819750	6.29418e-05	ENSG00000253037	AL109947.2	6	109825590	109825729	1
chr7	101277751	101278250	6.31252e-05	ENSG00000106436	MYL10	7	101256605	101272576	-1
chr12	46802001	46802500	6.32309e-05	ENSG00000257261	RP11-96H19.1	12	46777462	46850051	1
chr9	38373501	38374000	6.34513e-05	ENSG00000137124	ALDH1B1	9	38392661	38398658	1
chr9	38373501	38374000	6.34513e-05	ENSG00000223716	RP11-113O24.3	9	38360424	38376427	1
chr9	126116751	126117250	6.36271e-05	ENSG00000148204	CRB2	9	126118449	126142603	1
chr5	65612751	65613250	6.36312e-05	ENSG00000251391	RP11-305P14.1	5	65492117	65867801	1
chr16	6167751	6168250	6.38931e-05	ENSG00000078328	RBFOX1	16	6069095	7763340	1
chr16	6167751	6168250	6.38931e-05	ENSG00000260411	RP11-420N3.2	16	5289803	6826015	1
chr12	11304001	11304500	6.41522e-05	ENSG00000111215	PRR4	12	10977559	11324212	-1
chr12	11304001	11304500	6.41522e-05	ENSG00000212127	TAS2R14	12	11090005	11324172	-1
chr12	11304001	11304500	6.41522e-05	ENSG00000253095	U6	12	11315699	11315763	1
chr12	11304001	11304500	6.41522e-05	ENSG00000256188	TAS2R30	12	11285557	11287243	-1
chr12	11304001	11304500	6.41522e-05	ENSG00000256537	RP11-785H5.1	12	11323963	11324164	1
chr12	45487251	45487750	6.44566e-05	ENSG00000257319	RP11-478B9.1	12	45444684	45496890	1
chr1	150580751	150581250	6.44785e-05	ENSG00000143420	ENSA	1	150573327	150602088	-1
chr1	150580751	150581250	6.44785e-05	ENSG00000241686	AL356356.3	1	150580073	150580151	-1
chr1	150580751	150581250	6.44785e-05	ENSG00000253047	SNORA40	1	150573015	150573135	-1
chr14	34636751	34637250	6.45817e-05	ENSG00000129521	EGLN3	14	34393437	34931980	-1
chr11	103589501	103590000	6.46387e-05	ENSG00000254987	RP11-563P16.1	11	103546722	103765999	-1
chr4	88297501	88298000	6.47086e-05	ENSG00000198189	HSD17B11	4	88257762	88312538	-1
chr6	97238501	97239000	6.50523e-05	ENSG00000224384	RP3-417O22.3	6	97233013	97243697	1
chr3	151611001	151611500	6.51945e-05	ENSG00000242908	RP11-454C18.2	3	151469231	151645963	-1
chr4	10543751	10544250	6.5229e-05	ENSG00000109684	CLNK	4	10488019	10686489	-1
chr4	175215251	175215750	6.57039e-05	ENSG00000164117	FBXO8	4	175157809	175205415	-1
chr4	175215251	175215750	6.57039e-05	ENSG00000164118	CEP44	4	175204828	175254531	1
chr6	159028001	159028500	6.65291e-05	ENSG00000146433	TMEM181	6	158957466	159056460	1
chr6	159028001	159028500	6.65291e-05	ENSG00000214239	AL591025.1	6	159047471	159049322	1
chr8	24856001	24856500	6.66265e-05	ENSG00000253832	CTD-2168K21.1	8	24849516	24867292	1
chr1	55338251	55338750	6.66597e-05	ENSG00000116133	DHCR24	1	55315300	55352921	-1
chr1	55338251	55338750	6.66597e-05	ENSG00000233203	RP11-67L3.4	1	55353236	55354523	1
chr1	55338251	55338750	6.66597e-05	ENSG00000242396	RP11-67L3.5	1	55352548	55353674	1
chr5	37030251	37030750	6.67158e-05	ENSG00000164190	NIPBL	5	36876861	37066515	1
chr9	10526001	10526500	6.69908e-05	ENSG00000153707	PTPRD	9	8314246	10612723	-1
chr9	10526001	10526500	6.69908e-05	ENSG00000234360	RP11-87N24.1	9	10532145	10532411	1
chr19	48799251	48799750	6.70997e-05	ENSG00000105479	CCDC114	19	48799714	48825130	-1
chr8	102361251	102361750	6.72269e-05	ENSG00000228224	NACAP1	8	102374022	102384935	1
chr8	14207501	14208000	6.72713e-05	ENSG00000185053	SGCZ	8	13947373	15095848	-1
chr8	85898001	85898500	6.75842e-05	ENSG00000253655	IGJP1	8	85892307	85892782	-1
chr18	50109251	50109750	6.77808e-05	ENSG00000187323	DCC	18	49867158	51062269	1
chr1	154442751	154443250	6.78043e-05	ENSG00000169291	SHE	1	154442248	154474589	-1
chr20	59850001	59850500	6.79494e-05	ENSG00000179242	CDH4	20	59827559	60512307	1
chr22	38137251	38137750	6.80441e-05	ENSG00000100101	NOL12	22	38082421	38170137	1
chr22	38137251	38137750	6.80441e-05	ENSG00000100106	TRIOBP	22	38093011	38172563	1
chr1	156568501	156569000	6.81751e-05	ENSG00000160818	GPATCH4	1	156564279	156571288	-1
chr5	134221501	134222000	6.81755e-05	ENSG00000113621	TXNDC15	5	134209460	134237323	1
chr5	134221501	134222000	6.81755e-05	ENSG00000132570	PCBD2	5	134240596	134343649	1
chr1	76919501	76920000	6.82552e-05	ENSG00000184005	ST6GALNAC3	1	76540389	77100286	1
chr8	54829501	54830000	6.87626e-05	ENSG00000147509	RGS20	8	54764368	54871863	1
chr11	134099751	134100250	6.88871e-05	ENSG00000151502	VPS26B	11	134094539	134117686	1
chr11	134099751	134100250	6.88871e-05	ENSG00000151503	NCAPD3	11	134020014	134095348	-1
chr1	197169251	197169750	6.88871e-05	ENSG00000134376	CRB1	1	197170592	197447585	1
chr1	197169251	197169750	6.88871e-05	ENSG00000177888	ZBTB41	1	197127572	197169672	-1
chr2	39789501	39790000	6.99157e-05	ENSG00000231312	AC007246.3	2	39663778	39892483	1
chr3	48483751	48484250	7.00979e-05	ENSG00000164050	PLXNB1	3	48445261	48471594	-1
chr3	48483751	48484250	7.00979e-05	ENSG00000164051	CCDC51	3	48473574	48481866	-1
chr3	48483751	48484250	7.00979e-05	ENSG00000164053	ATRIP	3	48488114	48507115	1
chr3	48483751	48484250	7.00979e-05	ENSG00000232112	CCDC72	3	48481667	48485616	1
chr3	48483751	48484250	7.00979e-05	ENSG00000244380	RP11-24C3.2	3	48481762	48488060	-1
chr14	28106751	28107250	7.07473e-05	ENSG00000258548	RP11-572M18.1	14	28081794	28108842	1
chr14	28106751	28107250	7.07473e-05	ENSG00000258932	CTD-3006G17.2	14	27727923	28314492	-1
chr20	48488001	48488500	7.08279e-05	ENSG00000197818	SLC9A8	20	48429250	48508779	1
chr11	62998001	62998500	7.1076e-05	ENSG00000184999	SLC22A10	11	62905339	63137190	1
chr11	62998001	62998500	7.1076e-05	ENSG00000196600	SLC22A25	11	62931248	62997124	-1
chr11	62998001	62998500	7.1076e-05	ENSG00000256847	CTD-3110P2.2	11	63010557	63011476	1
chr6	133698001	133698500	7.11136e-05	ENSG00000112319	EYA4	6	133561736	133853258	1
chr17	6907001	6907500	7.12895e-05	ENSG00000108839	ALOX12	17	6899384	6914055	1
chr17	6907001	6907500	7.12895e-05	ENSG00000161939	C17orf49	17	6915954	6920839	1
chr17	6907001	6907500	7.12895e-05	ENSG00000161940	BCL6B	17	6926339	6933609	1
chr17	6907001	6907500	7.12895e-05	ENSG00000215067	MIR497HG	17	6779954	6922978	-1
chr17	6907001	6907500	7.12895e-05	ENSG00000219200	RNASEK	17	6915736	6917851	1
chr17	6907001	6907500	7.12895e-05	ENSG00000258315	C17orf49	17	6917814	6920844	1
chr17	6907001	6907500	7.12895e-05	ENSG00000262089	RP11-589P10.5	17	6897961	6898508	-1
chr13	60703251	60703750	7.13234e-05	ENSG00000139734	DIAPH3	13	60239717	60738119	-1
chr13	60703251	60703750	7.13234e-05	ENSG00000223815	DIPAH3-AS2	13	60718832	60727639	1
chr19	55438751	55439250	7.13653e-05	ENSG00000167634	NLRP7	19	55434877	55477611	-1
chr7	48944501	48945000	7.15929e-05	ENSG00000218305	AC006024.4	7	48959361	48965612	1
chr7	48944501	48945000	7.15929e-05	ENSG00000229165	GDI2P1	7	48942152	48943487	-1
chr11	78182501	78183000	7.18243e-05	ENSG00000137513	NARS2	11	78147007	78285919	-1
chr9	119788501	119789000	7.20436e-05	ENSG00000148219	ASTN2	9	119187504	120177348	-1
chr6	93780751	93781250	7.21554e-05	ENSG00000235099	RP1-23E21.2	6	93780105	93813102	1
chr8	135858501	135859000	7.221e-05	ENSG00000251218	RP11-1057B8.2	8	135862178	135894142	1
chr8	59898501	59899000	7.24752e-05	ENSG00000198846	TOX	8	59717977	60031767	-1
chr12	20852001	20852500	7.26801e-05	ENSG00000139155	SLCO1C1	12	20848289	20906320	1
chr1	93742501	93743000	7.29309e-05	ENSG00000122483	CCDC18	1	93645476	93744287	1
chr1	93742501	93743000	7.29309e-05	ENSG00000223745	RP4-717I23.3	1	93727743	93811582	-1
chr15	88152501	88153000	7.29502e-05	ENSG00000259560	RP11-648K4.2	15	87975289	88247083	-1
chr16	23444001	23444500	7.29681e-05	ENSG00000168434	COG7	16	23399814	23464501	-1
chr16	23444001	23444500	7.29681e-05	ENSG00000212593	SNORA75	16	23453162	23453242	1
chr16	23444001	23444500	7.29681e-05	ENSG00000252838	7SK	16	23424905	23425197	-1
chr16	23444001	23444500	7.29681e-05	ENSG00000260136	CTD-2270L9.4	16	23464079	23468927	1
chr9	88627501	88628000	7.30611e-05	ENSG00000135040	NAA35	9	88556061	88637213	1
chr5	104602251	104602750	7.32649e-05	ENSG00000251574	RP11-6N13.1	5	103718999	104728671	-1
chr12	9920501	9921000	7.33329e-05	ENSG00000110848	CD69	12	9905082	9913497	-1
chr5	179466501	179467000	7.33586e-05	ENSG00000113269	RNF130	5	179345911	179499118	-1
chr6	18453751	18454250	7.35822e-05	ENSG00000137393	RNF144B	6	18368779	18469105	1
chr5	25127751	25128250	7.36487e-05	ENSG00000251273	RP11-549K20.1	5	25126414	25190765	-1
chr18	14389751	14390250	7.38333e-05	ENSG00000187589	TERF1P2	18	14377545	14378636	-1
chr12	21541001	21541500	7.42998e-05	ENSG00000084453	SLCO1A2	12	21417534	21572528	-1
chr20	8621751	8622250	7.4463e-05	ENSG00000182621	PLCB1	20	8112824	8949003	1
chr10	62020751	62021250	7.45229e-05	ENSG00000151150	ANK3	10	61788159	62493248	-1
chr20	10483251	10483750	7.55532e-05	ENSG00000149346	C20orf94	20	10415951	10617477	1
chr3	164773251	164773750	7.56213e-05	ENSG00000090402	SI	3	164696686	164796283	-1
chr21	22976001	22976500	7.59555e-05	ENSG00000234730	AF241725.4	21	22939084	22987758	1
chr6	144149001	144149500	7.61122e-05	ENSG00000112419	PHACTR2	6	143857982	144152322	1
chr6	144149001	144149500	7.61122e-05	ENSG00000135521	LTV1	6	144164481	144184949	1
chr6	144149001	144149500	7.61122e-05	ENSG00000257065	RP3-468K18.5	6	144128229	144165754	1
chr8	48422251	48422750	7.61401e-05	ENSG00000164808	KIAA0146	8	48173167	48648868	1
chr17	40607251	40607750	7.61956e-05	ENSG00000033627	ATP6V0A1	17	40610862	40674596	1
chr17	40607251	40607750	7.61956e-05	ENSG00000238704	U7	17	40592216	40592277	-1
chr2	150528501	150529000	7.62335e-05	ENSG00000231969	AC144449.1	2	150443710	150704747	1
chr20	34423251	34423750	7.64428e-05	ENSG00000025293	PHF20	20	34359896	34538303	1
chr15	25202751	25203250	7.6567e-05	ENSG00000128739	SNRPN	15	25068794	25223870	1
chr15	25202751	25203250	7.6567e-05	ENSG00000214265	SNURF	15	25200135	25245423	1
chr15	55969001	55969500	7.65897e-05	ENSG00000166450	PRTG	15	55903744	56035288	-1
chr15	55969001	55969500	7.65897e-05	ENSG00000259180	RP11-420M1.2	15	55972583	55973661	1
chr17	11807251	11807750	7.66177e-05	ENSG00000007174	DNAH9	17	11501748	11873485	1
chr22	38922501	38923000	7.68193e-05	ENSG00000100201	DDX17	22	38879445	38903665	-1
chr22	38922501	38923000	7.68193e-05	ENSG00000100206	DMC1	22	38914954	38966291	-1
chr6	34749001	34749500	7.68288e-05	ENSG00000065060	UHRF1BP1	6	34759857	34850915	1
chr11	90614751	90615250	7.69518e-05	ENSG00000221586	MIR1261	11	90602289	90602370	-1
chr11	90614751	90615250	7.69518e-05	ENSG00000261645	RP11-660M18.2	11	89984400	90648220	1
chr12	109856751	109857250	7.71899e-05	ENSG00000174527	MYO1H	12	109826524	109893328	1
chr5	139092751	139093250	7.72007e-05	ENSG00000249526	CTB-35F21.1	5	139064230	139124595	1
chr10	79615501	79616000	7.74558e-05	ENSG00000151208	DLG5	10	79550549	79686378	-1
chr10	79615501	79616000	7.74558e-05	ENSG00000204049	AL391421.1	10	79626633	79629368	1
chr9	132686751	132687250	7.75239e-05	ENSG00000187239	FNBP1	9	132649466	132805473	-1
chr9	132686751	132687250	7.75239e-05	ENSG00000230684	RP11-409K20.6	9	132695815	132698820	1
chr16	7678751	7679250	7.75401e-05	ENSG00000078328	RBFOX1	16	6069095	7763340	1
chr16	7678751	7679250	7.75401e-05	ENSG00000261198	RP11-26O3.1	16	7664232	7664994	-1
chr1	57803001	57803500	7.82322e-05	ENSG00000173406	DAB1	1	57460451	59012406	-1
chr3	66294251	66294750	7.8269e-05	ENSG00000144741	SLC25A26	3	66119285	66438530	1
chr6	27322251	27322750	7.82731e-05	ENSG00000124613	ZNF391	6	27342394	27371683	1
chr6	28431001	28431500	7.82976e-05	ENSG00000187987	ZSCAN23	6	28399707	28411279	-1
chr6	28431001	28431500	7.82976e-05	ENSG00000219262	OR2E1P	6	28423425	28423918	-1
chr6	28431001	28431500	7.82976e-05	ENSG00000241610	TRMEP1	6	28448503	28448575	1
chr10	61988501	61989000	7.83265e-05	ENSG00000151150	ANK3	10	61788159	62493248	-1
chr15	68539001	68539500	7.84242e-05	ENSG00000128973	CLN6	15	68499330	68549549	-1
chr15	68539001	68539500	7.84242e-05	ENSG00000260007	RP11-315D16.2	15	68486139	68522056	-1
chr15	68539001	68539500	7.84242e-05	ENSG00000260602	RP11-315D16.3	15	68546971	68547238	1
chr18	2887251	2887750	7.89697e-05	ENSG00000132205	EMILIN2	18	2847028	2914090	1
chr1	181499501	181500000	7.9088e-05	ENSG00000198216	CACNA1E	1	181382238	181777219	1
chr9	117392251	117392750	7.92091e-05	ENSG00000157693	C9orf91	9	117373486	117408702	1
chr9	117392251	117392750	7.92091e-05	ENSG00000201749	Y_RNA	9	117377735	117377848	-1
chr10	130693001	130693500	7.93579e-05	ENSG00000224190	RP11-442O18.2	10	130711143	130714535	1
chr1	175392001	175392500	7.95387e-05	ENSG00000116147	TNR	1	175291935	175712906	-1
chr10	110315251	110315750	7.97805e-05	ENSG00000203434	RP11-163F15.1	10	110307733	110321573	-1
chr10	105599001	105599500	8.01333e-05	ENSG00000107957	SH3PXD2A	10	105348285	105615301	-1
chr3	94729251	94729750	8.02386e-05	ENSG00000239589	RP11-118N24.3	3	94657016	94871353	1
chr12	92408251	92408750	8.04394e-05	ENSG00000257242	RP11-24B21.1	12	92378756	92536690	-1
chr5	99818001	99818500	8.04495e-05	ENSG00000247877	CTD-2001C12.1	5	99785458	99870966	-1
chr3	8924751	8925250	8.04707e-05	ENSG00000070950	RAD18	3	8817088	9005457	-1
chr10	27247251	27247750	8.05773e-05	ENSG00000232224	LINC00202	10	27220135	27230930	-1
chr10	27247251	27247750	8.05773e-05	ENSG00000236983	C10orf52	10	27232252	27233347	-1
chr2	113388751	113389250	8.0604e-05	ENSG00000144136	SLC20A1	2	113403434	113421404	1
chr2	113388751	113389250	8.0604e-05	ENSG00000231747	AC079922.2	2	113379386	113379744	-1
chr17	1678251	1678750	8.08319e-05	ENSG00000132386	SERPINF1	17	1665253	1680868	1
chr4	15675501	15676000	8.09097e-05	ENSG00000118564	FBXL5	4	15606162	15683302	-1
chr4	15675501	15676000	8.09097e-05	ENSG00000237765	FAM200B	4	15683285	15707188	1
chr7	7995751	7996250	8.0917e-05	ENSG00000106415	GLCCI1	7	8008425	8133902	1
chr7	7995751	7996250	8.0917e-05	ENSG00000219545	AC006465.3	7	7680342	8043689	1
chr7	7995751	7996250	8.0917e-05	ENSG00000234141	AC009473.1	7	7989484	7990340	-1
chr15	72967251	72967750	8.12598e-05	ENSG00000140463	BBS4	15	72978527	73030817	1
chr16	4262251	4262750	8.14888e-05	ENSG00000185739	SRL	16	4239375	4292081	-1
chr19	33104001	33104500	8.21522e-05	ENSG00000105186	ANKRD27	19	33087907	33166102	-1
chr19	33104001	33104500	8.21522e-05	ENSG00000201388	SNORA68	19	33099243	33099375	-1
chr15	90027501	90028000	8.22791e-05	ENSG00000140519	RHCG	15	89998680	90039844	-1
chr11	80468001	80468500	8.24637e-05	ENSG00000255178	RP11-686G23.2	11	80462243	80473869	-1
chr12	40454001	40454500	8.24829e-05	ENSG00000151229	SLC2A13	12	40148823	40499891	-1
chr2	146666251	146666750	8.26639e-05	ENSG00000233842	AC062031.1	2	146672658	146688714	1
chr12	51699001	51699500	8.26703e-05	ENSG00000110934	BIN2	12	51674823	51718452	-1
chr18	67490501	67491000	8.29697e-05	ENSG00000206052	DOK6	18	67068284	67516323	1
chr11	82287501	82288000	8.31415e-05	ENSG00000245832	RP11-179A16.1	11	81590893	82429124	-1
chr11	82287501	82288000	8.31415e-05	ENSG00000252592	SNORD112	11	82283051	82283122	-1
chr1	10120501	10121000	8.32811e-05	ENSG00000130939	UBE4B	1	10092890	10241297	1
chr1	10120501	10121000	8.32811e-05	ENSG00000224340	RP11-496H15.2	1	10114503	10114839	-1
chr4	5723251	5723750	8.34098e-05	ENSG00000072840	EVC	4	5712924	5830772	1
chr4	5723251	5723750	8.34098e-05	ENSG00000173040	EVC2	4	5544499	5711275	-1
chr10	68733001	68733500	8.35269e-05	ENSG00000183230	CTNNA3	10	67679719	69455927	-1
chr10	68733001	68733500	8.35269e-05	ENSG00000198739	LRRTM3	10	68685764	68859588	1
chr9	9485001	9485500	8.35593e-05	ENSG00000153707	PTPRD	9	8314246	10612723	-1
chr2	208564751	208565250	8.36805e-05	ENSG00000163249	CCNYL1	2	208576264	208626563	1
chr2	208564751	208565250	8.36805e-05	ENSG00000199251	U6	2	208545257	208545363	-1
chr10	89768251	89768750	8.3751e-05	ENSG00000200891	SNORD74	10	89754375	89754452	-1
chr8	14483751	14484250	8.38165e-05	ENSG00000185053	SGCZ	8	13947373	15095848	-1
chr8	137511751	137512250	8.42847e-05	ENSG00000253839	RP11-431D12.1	8	137501691	137542119	1
chr9	90512001	90512500	8.43501e-05	ENSG00000230246	FAM75C1	9	90529408	90538572	1
chr21	37218751	37219250	8.43879e-05	ENSG00000159216	RUNX1	21	36160098	37357047	-1
chr12	41199501	41200000	8.44571e-05	ENSG00000018236	CNTN1	12	41086244	41465772	1
chr16	69203001	69203500	8.44674e-05	ENSG00000168807	SNTB2	16	69221032	69342955	1
chr16	69203001	69203500	8.44674e-05	ENSG00000260499	RP11-70O5.1	16	69200978	69265033	1
chr10	44001751	44002250	8.44942e-05	ENSG00000236114	RP11-517P14.7	10	44018704	44020665	1
chr10	80274501	80275000	8.45232e-05	ENSG00000230417	RP11-90J7.3	10	80008497	80434724	1
chr11	5326001	5326500	8.4711e-05	ENSG00000167355	AC104389.28	11	5326206	5526882	-1
chr11	5326001	5326500	8.4711e-05	ENSG00000176239	OR51B6	11	5344961	5373676	1
chr11	5326001	5326500	8.4711e-05	ENSG00000183251	OR51B4	11	5322244	5323226	-1
chr11	5326001	5326500	8.4711e-05	ENSG00000196565	HBG2	11	5274420	5667019	-1
chr11	5326001	5326500	8.4711e-05	ENSG00000213931	HBE1	11	5289582	5526847	-1
chr11	5326001	5326500	8.4711e-05	ENSG00000229093	OR51AB1P	11	5312991	5313610	-1
chr11	58990751	58991250	8.48702e-05	ENSG00000197629	MPEG1	11	58975983	58980452	-1
chr8	21641751	21642250	8.4891e-05	ENSG00000168546	GFRA2	8	21547915	21669869	-1
chr8	22392251	22392750	8.49291e-05	ENSG00000120896	SORBS3	8	22402499	22433301	1
chr8	22392251	22392750	8.49291e-05	ENSG00000120910	PPP3CC	8	22298332	22398652	1
chr10	22921501	22922000	8.50104e-05	ENSG00000150867	PIP4K2A	10	22823778	23003503	-1
chr7	27619001	27619500	8.61544e-05	ENSG00000106049	HIBADH	7	27565061	27702614	-1
chr8	54732751	54733250	8.61598e-05	ENSG00000047249	ATP6V1H	8	54628117	54756118	-1
chr12	10374751	10375250	8.63865e-05	ENSG00000134539	KLRD1	12	10378657	10469850	1
chr12	10374751	10375250	8.63865e-05	ENSG00000139112	GABARAPL1	12	10365057	10375727	1
chr12	10374751	10375250	8.63865e-05	ENSG00000245856	RP11-656E20.4	12	10370462	10372350	-1
chr12	10374751	10375250	8.63865e-05	ENSG00000255958	RP11-656E20.5	12	10366760	10367360	-1
chr22	26840501	26841000	8.65213e-05	ENSG00000100099	HPS4	22	26839389	26879820	-1
chr22	26840501	26841000	8.65213e-05	ENSG00000128203	ASPHD2	22	26825239	26840981	1
chr16	64606001	64606500	8.65257e-05	ENSG00000259846	RP11-467L24.1	16	64398684	64634150	1
chr4	89429501	89430000	8.65739e-05	ENSG00000138641	HERC3	4	89444961	89629693	1
chr4	89429501	89430000	8.65739e-05	ENSG00000221079	AC083829.1	4	89415047	89415167	-1
chr4	89429501	89430000	8.65739e-05	ENSG00000249755	RP11-466G12.2	4	89448308	89449321	1
chr4	89429501	89430000	8.65739e-05	ENSG00000249934	RP11-466G12.3	4	89429748	89431354	-1
chr11	28151001	28151500	8.65807e-05	ENSG00000169519	METTL15	11	28129795	28355054	1
chr2	24460001	24460500	8.6666e-05	ENSG00000198399	ITSN2	2	24425733	24583583	-1
chr8	141309751	141310250	8.71006e-05	ENSG00000167632	TRAPPC9	8	140742586	141468678	-1
chr15	45681251	45681750	8.71264e-05	ENSG00000171763	SPATA5L1	15	45694529	45713617	1
chr15	45681251	45681750	8.71264e-05	ENSG00000171766	GATM	15	45653322	45694416	-1
chr15	45681251	45681750	8.71264e-05	ENSG00000230288	RP11-519G16.1	15	45671395	45694525	-1
chr2	128267751	128268250	8.79753e-05	ENSG00000163166	IWS1	2	128193783	128284462	-1
chr17	80733251	80733750	8.80187e-05	ENSG00000141556	TBCD	17	80709940	80900724	1
chr1	206679001	206679500	8.82269e-05	ENSG00000136653	RASSF5	1	206680879	206762616	1
chr1	206679001	206679500	8.82269e-05	ENSG00000162888	C1orf147	1	206664449	206671061	-1
chr4	151400001	151400500	8.86465e-05	ENSG00000198589	LRBA	4	151185594	151936879	-1
chr10	44793251	44793750	8.88948e-05	ENSG00000107562	CXCL12	10	44793038	44881941	-1
chr10	44793251	44793750	8.88948e-05	ENSG00000229116	RP11-20J15.3	10	44787706	44789157	-1
chr2	160606751	160607250	8.89927e-05	ENSG00000136536	37680	2	160569000	160625359	1
chr18	24167251	24167750	8.9087e-05	ENSG00000134504	KCTD1	18	24034874	24209206	-1
chr18	24167251	24167750	8.9087e-05	ENSG00000252846	AC090206.1	18	24166678	24166762	-1
chr1	52831001	52831500	8.90912e-05	ENSG00000154222	CC2D1B	1	52811395	52831865	-1
chr1	52831001	52831500	8.90912e-05	ENSG00000224680	PLA2G12AP1	1	52834347	52834911	1
chr21	38437001	38437500	8.93814e-05	ENSG00000182670	TTC3	21	38445526	38575413	1
chr21	38437001	38437500	8.93814e-05	ENSG00000185808	PIGP	21	38435146	38445470	-1
chr12	30870751	30871250	8.97032e-05	ENSG00000110888	CAPRIN2	12	30862486	30907885	-1
chr6	101279751	101280250	8.99037e-05	ENSG00000112249	ASCC3	6	100956070	101329248	-1
chr4	55052001	55052500	8.99068e-05	ENSG00000145216	FIP1L1	4	54243810	55161439	1
chr1	34640001	34640500	8.99832e-05	ENSG00000121904	CSMD2	1	33979609	34631443	-1
chr1	34640001	34640500	8.99832e-05	ENSG00000142698	C1orf94	1	34632484	34684732	1
chr6	64276001	64276500	8.99895e-05	ENSG00000112245	PTP4A1	6	64231666	64293492	1
chr6	64276001	64276500	8.99895e-05	ENSG00000213312	RPL7AP34	6	64258613	64259413	-1
chr12	76061751	76062250	9.00115e-05	ENSG00000258077	RP11-114H23.1	12	75956982	76377795	-1
chr15	26064501	26065000	9.00892e-05	ENSG00000206190	ATP10A	15	25922420	26110317	-1
chr3	44547001	44547500	9.02637e-05	ENSG00000178917	ZNF852	3	44540462	44552128	-1
chr5	145311001	145311500	9.03047e-05	ENSG00000156463	SH3RF2	5	145316142	145461354	1
chr19	11294501	11295000	9.04113e-05	ENSG00000197256	KANK2	19	11274944	11308243	-1
chr1	17261251	17261750	9.06139e-05	ENSG00000058453	CROCC	1	17222232	17299459	1
chr11	85299001	85299500	9.0661e-05	ENSG00000150672	DLG2	11	83166055	85338966	-1
chr4	162483501	162484000	9.0998e-05	ENSG00000168843	FSTL5	4	162305049	163085187	-1
chr15	39399001	39399500	9.11006e-05	ENSG00000259345	RP11-624L4.1	15	39157523	39719396	-1
chr16	24032251	24032750	9.11487e-05	ENSG00000166501	PRKCB	16	23847322	24231932	1
chr14	32040501	32041000	9.13497e-05	ENSG00000151413	NUBPL	14	31959162	32330430	1
chr14	32040501	32041000	9.13497e-05	ENSG00000257155	CTD-2213F21.3	14	32027713	32030540	-1
chr14	32040501	32041000	9.13497e-05	ENSG00000258196	CTD-2213F21.4	14	32022564	32027704	-1
chr5	164653001	164653500	9.15333e-05	ENSG00000254066	CTB-181F24.1	5	164647583	164668758	-1
chr6	31356001	31356500	9.17346e-05	ENSG00000204520	MICA	6	31367561	31384016	1
chr6	31356001	31356500	9.17346e-05	ENSG00000206337	HCP5	6	31368479	31445283	1
chr6	31356001	31356500	9.17346e-05	ENSG00000225851	HLA-S	6	31349851	31350065	-1
chr1	158486751	158487250	9.18495e-05	ENSG00000231434	RP11-144L1.8	1	158493462	158495628	1
chr5	61815251	61815750	9.19529e-05	ENSG00000068796	KIF2A	5	61601989	61833076	1
chr5	61815251	61815750	9.19529e-05	ENSG00000086200	IPO11	5	61699799	61924409	1
chr6	87883001	87883500	9.21644e-05	ENSG00000188994	ZNF292	6	87862551	87973914	1
chr6	87883001	87883500	9.21644e-05	ENSG00000218313	RP11-393I2.2	6	87883086	87884021	-1
chr2	21471751	21472250	9.23338e-05	ENSG00000233005	AC067959.1	2	21444047	22193831	1
chr8	97193001	97193500	9.2547e-05	ENSG00000156466	GDF6	8	97154558	97173020	-1
chr10	25660501	25661000	9.25642e-05	ENSG00000151025	GPR158	10	25463991	25891155	1
chr7	104209001	104209500	9.27114e-05	ENSG00000187416	LHFPL3	7	103969104	104549001	1
chr3	181853001	181853500	9.29675e-05	ENSG00000240478	RP11-416O18.2	3	181839672	181859925	1
chr1	243776501	243777000	9.3225e-05	ENSG00000117020	AKT3	1	243651535	244014381	-1
chr9	33243001	33243500	9.33286e-05	ENSG00000122711	SPINK4	9	33218363	33248565	1
chr6	142696251	142696750	9.33478e-05	ENSG00000112414	GPR126	6	142622991	142767403	1
chr18	7028001	7028500	9.34314e-05	ENSG00000101680	LAMA1	18	6941743	7117813	-1
chr20	32361751	32362250	9.34635e-05	ENSG00000131061	ZNF341	20	32319463	32380075	1
chr20	52058501	52059000	9.34917e-05	ENSG00000182463	TSHZ2	20	51588946	52107617	1
chr2	90042251	90042750	9.36639e-05	ENSG00000225523	IGKV6D-21	2	90060377	90060995	1
chr2	90042251	90042750	9.36639e-05	ENSG00000241566	IGKV2D-24	2	90043607	90044439	1
chr2	90042251	90042750	9.36639e-05	ENSG00000253365	IGKV1D-22	2	90049551	90049994	1
chr2	90042251	90042750	9.36639e-05	ENSG00000254345	IGKV2D-23	2	90048212	90048737	1
chr6	149770751	149771250	9.37118e-05	ENSG00000178199	ZC3H12D	6	149768794	149806197	-1
chr12	8068751	8069250	9.37542e-05	ENSG00000089818	NECAP1	12	7926148	8250367	1
chr12	8068751	8069250	9.37542e-05	ENSG00000255356	RP11-277E18.2	12	8049210	8049554	-1
chr12	57223751	57224250	9.39837e-05	ENSG00000258679	RP11-74M13.4	12	57216769	57268052	1
chr5	831751	832250	9.43128e-05	ENSG00000188818	ZDHHC11	5	710471	851101	-1
chr13	42399251	42399750	9.48187e-05	ENSG00000102763	KIAA0564	13	42140961	42535256	-1
chr17	12925751	12926250	9.50125e-05	ENSG00000006744	ELAC2	17	12894930	12921381	-1
chr1	151619751	151620250	9.51292e-05	ENSG00000143376	SNX27	1	151584541	151671567	1
chr3	118020251	118020750	9.54217e-05	ENSG00000243276	RP11-384F7.1	3	117723666	118276515	-1
chr20	21933501	21934000	9.55394e-05	ENSG00000238034	RP5-1185K9.1	20	21928285	21951421	1
chr1	61376251	61376750	9.58077e-05	ENSG00000162599	NFIA	1	61330931	61928465	1
chr12	118817501	118818000	9.61109e-05	ENSG00000111707	SUDS3	12	118814185	118855840	1
chr12	118817501	118818000	9.61109e-05	ENSG00000135090	TAOK3	12	118587606	118810750	-1
chr6	56198501	56199000	9.61419e-05	ENSG00000124749	COL21A1	6	55921388	56258892	-1
chr6	56198501	56199000	9.61419e-05	ENSG00000227602	RP3-445N2.1	6	56196586	56196915	-1
chr12	65299001	65299500	9.62035e-05	ENSG00000255693	RP11-766N7.3	12	65277174	65371302	1
chr1	212887251	212887750	9.65317e-05	ENSG00000123685	BATF3	1	212859760	212873327	-1
chr7	107371001	107371500	9.66823e-05	ENSG00000105879	CBLL1	7	107384142	107401142	1
chr7	107371001	107371500	9.66823e-05	ENSG00000241292	AC002467.5	7	107383247	107384360	1
chr7	107371001	107371500	9.66823e-05	ENSG00000241764	AC002467.7	7	107383262	107385026	1
chr19	13901001	13901500	9.67531e-05	ENSG00000132003	ZSWIM4	19	13906274	13943044	1
chr19	13901001	13901500	9.67531e-05	ENSG00000214109	AC008686.1	19	13890884	13900972	-1
chr8	130949751	130950250	9.71449e-05	ENSG00000153310	FAM49B	8	130853716	131029375	-1
chr8	130949751	130950250	9.71449e-05	ENSG00000253720	RP11-473O4.3	8	130952102	130961640	1
chr8	4756251	4756750	9.7213e-05	ENSG00000183117	CSMD1	8	2792992	4852494	-1
chr11	66926751	66927250	9.75654e-05	ENSG00000173120	KDM2A	11	66886740	67025141	1
chr11	66926751	66927250	9.75654e-05	ENSG00000239573	AP001885.2	11	66934049	66934303	1
chr1	113078501	113079000	9.76361e-05	ENSG00000007341	ST7L	1	113066140	113163447	-1
chr13	46419751	46420250	9.76817e-05	ENSG00000215475	SIAH3	13	46353363	46425871	-1
chr13	47537001	47537500	9.78046e-05	ENSG00000239385	AL160397.1	13	47531373	47531437	-1
chr13	47537001	47537500	9.78046e-05	ENSG00000241704	AL160397.2	13	47531275	47531371	-1
chr1	151619501	151620000	9.78732e-05	ENSG00000143376	SNX27	1	151584541	151671567	1
chr7	145924501	145925000	9.79838e-05	ENSG00000174469	CNTNAP2	7	145813453	148118090	1
chr16	74375251	74375750	9.83546e-05	ENSG00000214331	RP11-252A24.2	16	74366300	74402138	-1
chr16	74375251	74375750	9.83546e-05	ENSG00000259972	AC009120.6	16	74339100	74369244	-1
chr6	54037501	54038000	9.83903e-05	ENSG00000146147	MLIP	6	53794780	54131078	1
chr10	32544001	32544500	9.8405e-05	ENSG00000227253	RP11-166N17.1	10	32555217	32558039	1
chr8	106327501	106328000	9.86149e-05	ENSG00000169946	ZFPM2	8	106330920	106816760	1
chr8	106327501	106328000	9.86149e-05	ENSG00000253350	RP11-127H5.1	8	105602961	106431488	1
chr4	30830751	30831250	9.92424e-05	ENSG00000169851	PCDH7	4	30722037	31144728	1
chr17	75161501	75162000	9.93188e-05	ENSG00000129657	SEC14L1	17	75084831	75213183	1
chr17	75161501	75162000	9.93188e-05	ENSG00000222808	U4	17	75148643	75148756	-1
chr17	75161501	75162000	9.93188e-05	ENSG00000240656	AC068594.1	17	75158032	75158389	-1
chr3	169530751	169531250	9.93498e-05	ENSG00000171757	LRRC34	3	169511216	169530774	-1
chr3	169530751	169531250	9.93498e-05	ENSG00000188306	LRRIQ4	3	169539710	169555563	1
chr5	64130001	64130500	9.97188e-05	ENSG00000153015	CWC27	5	64064757	64314418	1
chr2	132159251	132159750	9.97894e-05	ENSG00000223631	AC073869.19	2	132160474	132166622	1
chr2	132159251	132159750	9.97894e-05	ENSG00000226831	AC131180.5	2	132152790	132153115	-1
chr2	132159251	132159750	9.97894e-05	ENSG00000234480	AC073869.8	2	132139413	132140070	-1
chr2	132159251	132159750	9.97894e-05	ENSG00000234576	MTND1P26	2	132143273	132143810	-1
chr2	132159251	132159750	9.97894e-05	ENSG00000234939	MTND2P18	2	132142034	132143063	-1
chr2	132159251	132159750	9.97894e-05	ENSG00000237910	AC073869.7	2	132140216	132141634	-1
chr2	132159251	132159750	9.97894e-05	ENSG00000239303	AC073869.4	2	132143064	132143131	-1
chr2	132159251	132159750	9.97894e-05	ENSG00000241249	AC073869.15	2	132139318	132139385	-1
chr2	132159251	132159750	9.97894e-05	ENSG00000243386	AC073869.21	2	132141965	132142032	-1
chr2	132159251	132159750	9.97894e-05	ENSG00000244312	AC073869.22	2	132140071	132140138	-1
