# Supplementary material for: An integrated epigenomic analysis for type 2 diabetes susceptibility loci in monozygotic twins
Source: Nat Commun. 2014 Dec 12;5:5719. doi: 10.1038/ncomms6719 (PMC4284644; doi:10.1038/ncomms6719)
Supplement: Supplementary Data 9 — giDMR DNA methylation difference in blood case-controls replication samples [file ncomms6719-s10.xlsx]

## Sheet: Sheet1
Supplementary data 9. giDMR DNA methylation difference in blood case-controls replication samples
Gene Name	giDMR chr	giDMR location	Discovery Beta	Discovery Pvalue	Ranking	Replication beta	Replication pvalue
AMIGO1	chr1	110065000	1.45096	1.24831e-07	1	0.420993	0.012062
GPR61	chr1	110065000	1.45096	1.24831e-07	1	0.420993	0.012062
U6	chr15	84510250	1.38789	5.03453e-07	4	0.0614447	0.715688
ADAMTSL3	chr15	84510250	1.38789	5.03453e-07	4	0.0614447	0.715688
CNTNAP2	chr7	147152500	1.28505	1.05816e-06	5	0.130535	0.438859
PRKCB	chr16	24032250	-0.963012	1.18661e-06	6	0.0521268	0.757335
ODZ2	chr5	166697750	1.12219	1.32356e-06	7	0.195059	0.24703
XPNPEP1	chr10	111660000	1.1865	1.48671e-06	9	0.227207	0.177336
FAM160A1	chr4	152318250	1.13857	1.5339e-06	10	0.0659781	0.695718
C20orf196	chr20	5745500	1.17992	1.66059e-06	11	0.638944	0.000122657
RBM7	chr11	114255750	-1.40956	1.92268e-06	13	0.00394695	0.981336
FAM19A5	chr22	48883250	0.942624	2.11636e-06	14	0.317297	0.0591544
BMP5	chr6	55646250	1.41731	2.15154e-06	15	0.292165	0.0824458
RP11-753D20.4	chr14	88643000	1.38289	2.27882e-06	17	0.145875	0.386918
RP11-753D20.1	chr14	88643000	1.38289	2.27882e-06	17	0.145875	0.386918
RP11-753D20.3	chr14	88643000	1.38289	2.27882e-06	17	0.145875	0.386918
TJP1	chr15	30243500	1.15075	2.5777e-06	18	-0.242576	0.149696
RP11-544L8__B.2	chr6	114246250	1.09472	2.73935e-06	20	0.0666858	0.692619
