# Supplementary material for: An integrated epigenomic analysis for type 2 diabetes susceptibility loci in monozygotic twins
Source: Nat Commun. 2014 Dec 12;5:5719. doi: 10.1038/ncomms6719 (PMC4284644; doi:10.1038/ncomms6719)
Supplement: Supplementary Data 10 — Pathway analysis for giDMR gene [file ncomms6719-s11.xlsx]

## Sheet: Sheet1
Supplementary data 10. Pathway analysis for giDMR gene
Pathways	Ratio of Gene in the pathways	Number of Gene in the pathway	Number of giDMR gene in the pathway	P-value	FDR	giDMR genes in the pathway
Lysosome(K)	0.0131	121	7	0	<1.00e-03	GNS,AP1M1,ARSG,SUMF1,ATP6V0A1,ATP6V1H,AP3B1
Synaptic vesicle cycle(K)	0.0069	64	3	0	0.004	AP2A1,ATP6V0A1,ATP6V1H
Axon guidance(K)	0.014	129	7	0	<1.00e-03	DCC,PTK2,UNC5D,UNC5C,CXCL12,SLIT2,SLIT3
Axon guidance(R)	0.0288	266	7	0	<5.00e-04	DCC,PTK2,DOCK1,UNC5D,UNC5C,SLIT2,SLIT3
Netrin-mediated signaling events(N)	0.0035	32	4	0	<3.33e-04	DCC,PTK2,DOCK1,UNC5C
Endometrial cancer(K)	0.0056	52	4	0	<1.00e-03	CASP9,ILK,PIK3R5,AKT3
Apoptosis(K)	0.0094	87	4	0	<5.00e-04	CASP9,FASLG,PIK3R5,AKT3
FAS signaling pathway(P)	0.0036	33	3	0	<3.33e-04	CASP9,FASLG,AKT3
Influenza A(K)	0.0188	174	4	0	0.0005	CASP9,FASLG,PIK3R5,AKT3
Non-small cell lung cancer(K)	0.0058	54	3	0	0.0006	CASP9,PIK3R5,AKT3
Colorectal cancer(K)	0.0067	62	3	0	0.000833	CASP9,PIK3R5,AKT3
Pancreatic cancer(K)	0.0076	70	3	0	0.000857	CASP9,PIK3R5,AKT3
VEGF signaling pathway(K)	0.0082	76	3	0	0.00113	CASP9,PIK3R5,AKT3
Small cell lung cancer(K)	0.0091	84	3	0	0.00111	CASP9,PIK3R5,AKT3
Prostate cancer(K)	0.0096	89	3	0	0.0014	CASP9,PIK3R5,AKT3
stress induction of hsp regulation(B)	0.0015	14	2	0.0001	0.00164	CASP9,FASLG
Chagas disease (American trypanosomiasis)(K)	0.0113	104	3	0.0001	0.00208	FASLG,PIK3R5,AKT3
akt signaling pathway(B)	0.0017	16	2	0.0001	0.00215	CASP9,FASLG
Pathways in cancer(K)	0.0352	325	4	0.0001	0.00221	CASP9,FASLG,PIK3R5,AKT3
PIP3 activates AKT signaling(R)	0.0128	118	3	0.0001	0.00231	CASP9,PIK3R5,AKT3
PI3K/AKT Signaling in Cancer(R)	0.0128	118	3	0.0001	0.00231	CASP9,PIK3R5,AKT3
Neurotrophin signaling pathway(K)	0.0137	127	3	0.0001	0.00294	FASLG,PIK3R5,AKT3
Cell-Cell communication(R)	0.0139	128	3	0.0001	0.00294	RSU1,ILK,PRKCI
Toxoplasmosis(K)	0.0145	134	3	0.0002	0.00316	CASP9,PIK3R5,AKT3
Measles(K)	0.0146	135	3	0.0002	0.003	FASLG,PIK3R5,AKT3
Insulin signaling pathway(K)	0.0149	138	3	0.0002	0.00286	PRKCI,PIK3R5,AKT3
PI3 kinase pathway(P)	0.0028	26	2	0.0002	0.00323	PIK3R5,AKT3
Signaling by SCF-KIT(R)	0.017	157	3	0.0003	0.00357	CASP9,PIK3R5,AKT3
Signaling by ERBB4(R)	0.0181	167	3	0.0003	0.00383	CASP9,PIK3R5,AKT3
hiv-1 nef: negative effector of fas and tnf(B)	0.0035	32	2	0.0003	0.00376	CASP9,FASLG
Signaling by FGFR(R)	0.0188	174	3	0.0003	0.00369	CASP9,PIK3R5,AKT3
HIV-1 Nef: Negative effector of Fas and TNF-alpha(N)	0.0036	33	2	0.0004	0.00367	CASP9,FASLG
Signaling by ERBB2(R)	0.0189	175	3	0.0004	0.00354	CASP9,PIK3R5,AKT3
Class I PI3K signaling events mediated by Akt(N)	0.0038	35	2	0.0004	0.00362	CASP9,AKT3
Signaling by FGFR in disease(R)	0.0205	189	3	0.0004	0.00403	CASP9,PIK3R5,AKT3
Signaling by EGFR(R)	0.0208	192	3	0.0005	0.0039	CASP9,PIK3R5,AKT3
Signaling by EGFR in Cancer(R)	0.021	194	3	0.0005	0.00381	CASP9,PIK3R5,AKT3
Focal adhesion(K)	0.0216	200	3	0.0005	0.00406	ILK,PIK3R5,AKT3
Signaling by PDGF(R)	0.0219	202	3	0.0005	0.00406	CASP9,PIK3R5,AKT3
Carbohydrate digestion and absorption(K)	0.0048	44	2	0.0006	0.00446	PIK3R5,AKT3
NGF signalling via TRKA from the plasma membrane(R)	0.0239	221	3	0.0007	0.00475	CASP9,PIK3R5,AKT3
Wnt signaling pathway(P)	0.0294	272	6	0	<1.00e-03	CDH8,CDH20,PCDH15,PCDH7,CDH4,CTNNA3
Muscle contraction(R)	0.0053	49	3	0	<1.00e-03	SORBS3,SORBS1,MYL12B
Leukocyte transendothelial migration(K)	0.0126	116	3	0	0.003	ROCK1,MYL12B,MYL10
pkc-catalyzed phosphorylation of inhibitory phosphoprotein of myosin phosphatase(B)	0.0023	21	2	0.0001	0.00467	ROCK1,PPP1R12B
Focal adhesion(K)	0.0216	200	3	0.0002	0.00457	ROCK1,MYL12B,MYL10
Regulation of actin cytoskeleton(K)	0.0229	212	3	0.0002	0.00475	ROCK1,MYL12B,MYL10
Transcriptional Regulation of White Adipocyte Differentiation(R)	0.0083	77	3	0	0.001	MED15,RXRA,EBF1
Long-term potentiation(K)	0.0076	70	3	0	<1.00e-03	PPP3CC,PLCB1,CACNA1C
effects of calcineurin in keratinocyte differentiation(B)	0.0012	11	2	0	<5.00e-04	PPP3CC,PLCB1
endocytotic role of ndk phosphins and dynamin(B)	0.0014	13	2	0	0.000333	PPP3CC,BIN2
Glutamatergic synapse(K)	0.0136	126	3	0	0.001	PPP3CC,PLCB1,CACNA1C
Dopaminergic synapse(K)	0.0141	130	3	0	0.001	PPP3CC,PLCB1,CACNA1C
regulation of ck1/cdk5 by type 1 glutamate receptors(B)	0.0024	22	2	0.0001	0.003	PPP3CC,PLCB1
Alzheimer's disease(K)	0.0182	168	3	0.0001	0.00257	PPP3CC,PLCB1,CACNA1C
role of mef2d in t-cell apoptosis(B)	0.0025	23	2	0.0001	0.002	PPP3CC,PLCB1
signaling pathway from g-protein families(B)	0.0025	23	2	0.0001	0.002	PPP3CC,PLCB1
fmlp induced chemokine gene expression in hmc-1 cells(B)	0.0027	25	2	0.0001	0.0023	PPP3CC,PLCB1
Calcium signaling pathway(K)	0.0198	183	3	0.0001	0.00227	PPP3CC,PLCB1,CACNA1C
bcr signaling pathway(B)	0.0028	26	2	0.0001	0.00208	PPP3CC,PLCB1
Signaling by the B Cell Receptor (BCR)(R)	0.0382	353	4	0	<1.00e-03	TRPC1,NRG3,ITPR2,PRKCB
g-secretase mediated erbb4 signaling pathway(B)	0.0011	10	2	0	<5.00e-04	NRG3,PRKCB
GnRH signaling pathway(K)	0.0109	101	3	0	<2.50e-04	MAP3K4,ITPR2,PRKCB
Pancreatic secretion(K)	0.0109	101	3	0	<2.50e-04	TRPC1,ITPR2,PRKCB
Serotonergic synapse(K)	0.0132	122	3	0	<2.00e-04	TRPC1,ITPR2,PRKCB
Glutamatergic synapse(K)	0.0136	126	3	0	<1.67e-04	TRPC1,ITPR2,PRKCB
Muscle contraction(R)	0.0053	49	3	0	<1.00e-03	MYBPC1,VIM,TTN
Mucopolysaccharidoses(R)	0.0115	106	5	0	<1.00e-03	B3GAT2,GPC5,B3GAT1,HS6ST3,EXT1
Glycosaminoglycan biosynthesis - heparan sulfate(K)	0.0029	27	4	0	<5.00e-04	B3GAT2,B3GAT1,HS6ST3,EXT1
Metabolism of carbohydrates(R)	0.0241	223	5	0	<3.33e-04	B3GAT2,GPC5,B3GAT1,HS6ST3,EXT1
Glycosaminoglycan biosynthesis - chondroitin sulfate(K)	0.0024	22	2	0.0001	0.005	B3GAT2,B3GAT1
Class I MHC mediated antigen processing & presentation(R)	0.0273	252	3	0	0.001	RNF144B,PARK2,ASB5
GABAergic synapse(K)	0.0096	89	3	0	<1.00e-03	GABRG3,GABRA2,GABARAPL1
RNA Polymerase I, RNA Polymerase III, and Mitochondrial Transcription(R)	0.0103	95	2	0.0001	0.0035	TAF1B,POLR1C
mTOR signaling pathway(N)	0.0069	64	2	0	0.003	TSC1,DEPTOR
